# Supplementary material for: Molecular Engineering of Ionic Metal‐Organic Frameworks via Ligand Conjugation Modulation for Tailored Phosphorescence and Multilevel Encryption
Source: Adv Sci (Weinh). 2025 Jul 12;12(39):e09013. doi: 10.1002/advs.202509013 (PMC12533150; doi:10.1002/advs.202509013)
Supplement: Supplementary file 6 — Supporting Information [file ADVS-12-e09013-s002.zip]

Archive with 4 entries (4 files):
- IMOF-DEF.cif
- IMOF-DEF.pdf
- IMOF-DMF.cif
- IMOF-DMF.pdf
