# Supplementary material for: Molecular Engineering of Ionic Metal‐Organic Frameworks via Ligand Conjugation Modulation for Tailored Phosphorescence and Multilevel Encryption
Source: Adv Sci (Weinh). 2025 Jul 12;12(39):e09013. doi: 10.1002/advs.202509013 (PMC12533150; doi:10.1002/advs.202509013)
Supplement: Supplementary file 6 — Supporting Information [file ADVS-12-e09013-s002.zip › IMOF-DEF.cif]

data_IMOF-DEF
_audit_creation_date               2025-05-17
_audit_creation_method
;
Olex2 1.5
(compiled 2025.04.05 svn.rf049d14d for OlexSys, GUI svn.r7224)
;
_shelx_SHELXL_version_number       '2019/3'
_audit_contact_author_address      ?
_audit_contact_author_email        ?
_audit_contact_author_name         ''
_audit_contact_author_phone        ?
_publ_contact_author_id_orcid      ?
_publ_section_references
;
Dolomanov, O.V., Bourhis, L.J., Gildea, R.J, Howard, J.A.K. & Puschmann, H.
 (2009), J. Appl. Cryst. 42, 339-341.

Sheldrick, G.M. (2015). Acta Cryst. A71, 3-8.

Sheldrick, G.M. (2015). Acta Cryst. C71, 3-8.
;
_chemical_name_common              ?
_chemical_name_systematic          ?
_chemical_formula_moiety           'C14 H6 N O6 Zn, C4 H12 N'
_chemical_formula_sum              'C18 H18 N2 O6 Zn'
_chemical_formula_weight           423.71
_chemical_melting_point            ?
loop_
  _atom_type_symbol
  _atom_type_description
  _atom_type_scat_dispersion_real
  _atom_type_scat_dispersion_imag
  _atom_type_scat_source
 'C' 'C' 0.0033 0.0016 'International Tables Vol C Tables 4.2.6.8 and 6.1.1.4'
 'H' 'H' 0.0000 0.0000 'International Tables Vol C Tables 4.2.6.8 and 6.1.1.4'
 'N' 'N' 0.0061 0.0033 'International Tables Vol C Tables 4.2.6.8 and 6.1.1.4'
 'O' 'O' 0.0106 0.0060 'International Tables Vol C Tables 4.2.6.8 and 6.1.1.4'
 'Zn' 'Zn' 0.2839 1.4301 'International Tables Vol C Tables 4.2.6.8 and 6.1.1.4'

_shelx_space_group_comment
;
The symmetry employed for this shelxl refinement is uniquely defined
by the following loop, which should always be used as a source of
symmetry information in preference to the above space-group names.
They are only intended as comments.
;
_space_group_crystal_system        'orthorhombic'
_space_group_IT_number             60
_space_group_name_H-M_alt          'P b c n'
_space_group_name_Hall             '-P 2n 2ab'
loop_
  _space_group_symop_operation_xyz
 'x, y, z'
 '-x+1/2, -y+1/2, z+1/2'
 '-x, y, -z+1/2'
 'x+1/2, -y+1/2, -z'
 '-x, -y, -z'
 'x-1/2, y-1/2, -z-1/2'
 'x, -y, z-1/2'
 '-x-1/2, y-1/2, z'

_cell_length_a                     13.754(11)
_cell_length_b                     15.889(13)
_cell_length_c                     16.28(2)
_cell_angle_alpha                  90
_cell_angle_beta                   90
_cell_angle_gamma                  90
_cell_volume                       3557(6)
_cell_formula_units_Z              8
_cell_measurement_reflns_used      6527
_cell_measurement_temperature      240.00
_cell_measurement_theta_max        25.30
_cell_measurement_theta_min        2.33
_shelx_estimated_absorpt_T_max     ?
_shelx_estimated_absorpt_T_min     ?
_exptl_absorpt_coefficient_mu      1.420
_exptl_absorpt_correction_T_max    0.7452
_exptl_absorpt_correction_T_min    0.6501
_exptl_absorpt_correction_type     multi-scan
_exptl_absorpt_process_details
;
SADABS-2016/2 (Bruker,2016/2) was used for absorption correction.
wR2(int) was 0.0903 before and 0.0514 after correction.
The Ratio of minimum to maximum transmission is 0.8724.
The \l/2 correction factor is Not present.
;
_exptl_absorpt_special_details     ?
_exptl_crystal_colour              'clear light colourless'
_exptl_crystal_colour_lustre       clear
_exptl_crystal_colour_modifier     light
_exptl_crystal_colour_primary      colourless
_exptl_crystal_density_diffrn      1.582
_exptl_crystal_density_meas        ?
_exptl_crystal_density_method      ?
_exptl_crystal_description         block
_exptl_crystal_F_000               1744
_exptl_crystal_size_max            0.15
_exptl_crystal_size_mid            0.13
_exptl_crystal_size_min            0.12
_exptl_transmission_factor_max     ?
_exptl_transmission_factor_min     ?
_diffrn_reflns_av_R_equivalents    0.0426
_diffrn_reflns_av_unetI/netI       0.0283
_diffrn_reflns_Laue_measured_fraction_full  0.984
_diffrn_reflns_Laue_measured_fraction_max  0.934
_diffrn_reflns_limit_h_max         16
_diffrn_reflns_limit_h_min         -16
_diffrn_reflns_limit_k_max         19
_diffrn_reflns_limit_k_min         -19
_diffrn_reflns_limit_l_max         19
_diffrn_reflns_limit_l_min         -19
_diffrn_reflns_number              20585
_diffrn_reflns_point_group_measured_fraction_full  0.984
_diffrn_reflns_point_group_measured_fraction_max  0.934
_diffrn_reflns_theta_full          25.242
_diffrn_reflns_theta_max           25.905
_diffrn_reflns_theta_min           2.324
_diffrn_ambient_temperature        240.00
_diffrn_detector_area_resol_mean   ?
_diffrn_measured_fraction_theta_full  0.984
_diffrn_measured_fraction_theta_max  0.934
_diffrn_measurement_device_type    'Bruker APEX-II CCD'
_diffrn_measurement_method         '\f and \w scans'
_diffrn_radiation_type             MoK\a
_diffrn_radiation_wavelength       0.71073
_diffrn_source                     ?
_reflns_Friedel_coverage           0.000
_reflns_Friedel_fraction_full      .
_reflns_Friedel_fraction_max       .
_reflns_number_gt                  2627
_reflns_number_total               3238
_reflns_special_details
;
 Reflections were merged by SHELXL according to the crystal
 class for the calculation of statistics and refinement.
 
 _reflns_Friedel_fraction is defined as the number of unique
 Friedel pairs measured divided by the number that would be
 possible theoretically, ignoring centric projections and
 systematic absences.
;
_reflns_threshold_expression       'I > 2\s(I)'
_computing_cell_refinement         'SAINT V8.38A (Bruker, 2018)'
_computing_data_collection         ?
_computing_data_reduction          'SAINT V8.38A (Bruker, 2018)'
_computing_molecular_graphics      'Olex2 1.5 (Dolomanov et al., 2009)'
_computing_publication_material    'Olex2 1.5 (Dolomanov et al., 2009)'
_computing_structure_refinement    'SHELXL 2019/3 (Sheldrick, 2015)'
_computing_structure_solution      'SHELXT 2014/5 (Sheldrick, 2014)'
_refine_diff_density_max           0.302
_refine_diff_density_min           -0.366
_refine_diff_density_rms           0.064
_refine_ls_extinction_coef         .
_refine_ls_extinction_method       none
_refine_ls_goodness_of_fit_ref     1.067
_refine_ls_hydrogen_treatment      constr
_refine_ls_matrix_type             full
_refine_ls_number_parameters       304
_refine_ls_number_reflns           3238
_refine_ls_number_restraints       153
_refine_ls_R_factor_all            0.0468
_refine_ls_R_factor_gt             0.0340
_refine_ls_restrained_S_all        1.096
_refine_ls_shift/su_max            0.001
_refine_ls_shift/su_mean           0.000
_refine_ls_structure_factor_coef   Fsqd
_refine_ls_weighting_details      
 'w=1/[\s^2^(Fo^2^)+(0.0373P)^2^+3.8577P] where P=(Fo^2^+2Fc^2^)/3'
_refine_ls_weighting_scheme        calc
_refine_ls_wR_factor_gt            0.0809
_refine_ls_wR_factor_ref           0.0877
_refine_special_details            ?
_olex2_refinement_description
;
1. Fixed Uiso
 At 1.2 times of:
  All C(H) groups, All C(H,H) groups, All N(H,H) groups
 At 1.5 times of:
  All C(H,H,H) groups
2. Restrained distances
 N2-C17 \\sim N2A-C17A
 with sigma of 0.02
 N2-C16 \\sim N2A-C16A
 with sigma of 0.02
 C17-C18 \\sim C17A-C18A
 with sigma of 0.02
 C15-C16 \\sim C15A-C16A
 with sigma of 0.02
 N2-C15 \\sim N2A-C15A
 with sigma of 0.04
 N2-C18 \\sim N2A-C18A
 with sigma of 0.04
 C17-C16 \\sim C17A-C16A
 with sigma of 0.04
 O5-O6 \\sim O5-O6A
 with sigma of 0.04
 C13-O6 \\sim C13-O6A
 with sigma of 0.04
3. Uiso/Uaniso restraints and constraints
N2 \\sim C15 \\sim C16 \\sim C17 \\sim C18 \\sim N2A \\sim C15A \\sim C16A
\\sim C17A \\sim C18A: within 2A with sigma of 0.01 and sigma for terminal
atoms of 0.02 within 2A
O5 \\sim O6 \\sim O6A \\sim C14: within 2A with sigma of 0.01 and sigma for
terminal atoms of 0.02 within 2A
4. Others
 Sof(N2A)=Sof(H2AA)=Sof(H2AB)=Sof(C15A)=Sof(H15D)=Sof(H15E)=Sof(H15F)=
 Sof(C16A)=Sof(H16C)=Sof(H16D)=Sof(C17A)=Sof(H17C)=Sof(H17D)=Sof(C18A)=
 Sof(H18D)=Sof(H18E)=Sof(H18F)=1-FVAR(1)
 Sof(N2)=Sof(H2A)=Sof(H2B)=Sof(C15)=Sof(H15A)=Sof(H15B)=Sof(H15C)=Sof(C16)=
 Sof(H16A)=Sof(H16B)=Sof(C17)=Sof(H17A)=Sof(H17B)=Sof(C18)=Sof(H18A)=Sof(H18B)=
 Sof(H18C)=FVAR(1)
 Sof(O6A)=1-FVAR(2)
 Sof(O6)=FVAR(2)
5.a Secondary CH2 refined with riding coordinates:
 N2(H2A,H2B), C16(H16A,H16B), C17(H17A,H17B), N2A(H2AA,H2AB), C16A(H16C,H16D),
 C17A(H17C,H17D)
5.b Aromatic/amide H refined with riding coordinates:
 C3(H3), C6(H6), C8(H8), C10(H10), C11(H11), C12(H12)
5.c Idealised Me refined as rotating group:
 C15(H15A,H15B,H15C), C18(H18A,H18B,H18C), C15A(H15D,H15E,H15F), C18A(H18D,
 H18E,H18F)
;
_atom_sites_solution_hydrogens     geom
_atom_sites_solution_primary       dual
_atom_sites_solution_secondary     ?
loop_
  _atom_site_label
  _atom_site_type_symbol
  _atom_site_fract_x
  _atom_site_fract_y
  _atom_site_fract_z
  _atom_site_U_iso_or_equiv
  _atom_site_adp_type
  _atom_site_occupancy
  _atom_site_site_symmetry_order
  _atom_site_calc_flag
  _atom_site_refinement_flags_posn
  _atom_site_refinement_flags_adp
  _atom_site_refinement_flags_occupancy
  _atom_site_disorder_assembly
  _atom_site_disorder_group
 Zn1 Zn 0.83106(2) 0.14270(2) 0.53743(2) 0.02239(12) Uani 1 1 d . . . . .
 O1 O 0.65271(15) 0.36438(11) 0.16009(13) 0.0303(5) Uani 1 1 d . . . . .
 O2 O 0.64740(16) 0.23015(12) 0.18833(13) 0.0350(5) Uani 1 1 d . . . . .
 O3 O 0.6367(2) 0.57114(13) 0.37914(15) 0.0498(7) Uani 1 1 d . . . . .
 O4 O 0.62696(15) 0.53061(12) 0.51210(13) 0.0313(5) Uani 1 1 d . . . . .
 O5 O 0.69572(15) 0.17566(15) 0.52095(15) 0.0416(6) Uani 1 1 d D U . . .
 O6 O 0.6447(3) 0.0735(3) 0.4374(5) 0.074(2) Uani 0.722(12) 1 d D U P A 1
 O6A O 0.6500(7) 0.0545(6) 0.5075(14) 0.072(5) Uani 0.278(12) 1 d D U P A 2
 N1 N 0.40033(16) 0.25550(14) 0.50874(15) 0.0258(5) Uani 1 1 d . . . . .
 C1 C 0.64108(19) 0.30371(16) 0.20931(18) 0.0238(6) Uani 1 1 d . . . . .
 C2 C 0.61593(19) 0.32561(16) 0.29856(18) 0.0226(6) Uani 1 1 d . . . . .
 C3 C 0.62793(19) 0.40667(16) 0.32550(18) 0.0243(6) Uani 1 1 d . . . . .
 H3 H 0.651643 0.447653 0.288987 0.029 Uiso 1 1 calc R U . . .
 C4 C 0.60542(19) 0.42972(16) 0.40684(18) 0.0242(6) Uani 1 1 d . . . . .
 C5 C 0.6248(2) 0.51705(17) 0.43353(19) 0.0281(7) Uani 1 1 d . . . . .
 C6 C 0.56423(19) 0.37244(17) 0.46149(18) 0.0232(6) Uani 1 1 d . . . . .
 H6 H 0.548424 0.388538 0.515436 0.028 Uiso 1 1 calc R U . . .
 C7 C 0.54731(18) 0.29187(16) 0.43454(18) 0.0216(6) Uani 1 1 d . . . . .
 C8 C 0.57702(19) 0.26838(16) 0.35381(17) 0.0230(6) Uani 1 1 d . . . . .
 H8 H 0.569962 0.211979 0.337434 0.028 Uiso 1 1 calc R U . . .
 C9 C 0.4923(2) 0.23286(16) 0.48792(17) 0.0236(6) Uani 1 1 d . . . . .
 C10 C 0.3436(2) 0.2025(2) 0.5513(2) 0.0374(8) Uani 1 1 d . . . . .
 H10 H 0.281155 0.220225 0.567069 0.045 Uiso 1 1 calc R U . . .
 C11 C 0.3735(2) 0.1244(2) 0.5723(2) 0.0463(9) Uani 1 1 d . . . . .
 H11 H 0.331975 0.087051 0.600074 0.056 Uiso 1 1 calc R U . . .
 C12 C 0.4671(2) 0.1014(2) 0.5515(2) 0.0418(9) Uani 1 1 d . . . . .
 H12 H 0.489867 0.047648 0.566080 0.050 Uiso 1 1 calc R U . . .
 C13 C 0.5279(2) 0.15572(17) 0.5099(2) 0.0304(7) Uani 1 1 d D . . . .
 C14 C 0.6318(2) 0.12958(19) 0.4918(3) 0.0465(9) Uani 1 1 d . U . . .
 N2 N 0.7912(8) 0.1261(6) 0.2218(6) 0.065(2) Uani 0.481(6) 1 d D U P B 1
 H2A H 0.744641 0.165732 0.226194 0.078 Uiso 0.481(6) 1 calc R U P B 1
 H2B H 0.804353 0.105227 0.271984 0.078 Uiso 0.481(6) 1 calc R U P B 1
 C15 C 0.9003(11) 0.2467(8) 0.2401(9) 0.122(4) Uani 0.481(6) 1 d D U P B 1
 H15A H 0.839880 0.274074 0.255372 0.182 Uiso 0.481(6) 1 calc R U P B 1
 H15B H 0.939263 0.284945 0.207355 0.182 Uiso 0.481(6) 1 calc R U P B 1
 H15C H 0.935806 0.231199 0.289263 0.182 Uiso 0.481(6) 1 calc R U P B 1
 C16 C 0.8753(13) 0.1584(10) 0.1841(11) 0.089(3) Uani 0.481(6) 1 d D U P B 1
 H16A H 0.863010 0.172356 0.126378 0.107 Uiso 0.481(6) 1 calc R U P B 1
 H16B H 0.928986 0.117971 0.187119 0.107 Uiso 0.481(6) 1 calc R U P B 1
 C17 C 0.7624(10) 0.0592(6) 0.1642(6) 0.074(2) Uani 0.481(6) 1 d D U P B 1
 H17A H 0.813537 0.016742 0.157481 0.088 Uiso 0.481(6) 1 calc R U P B 1
 H17B H 0.743790 0.081621 0.110416 0.088 Uiso 0.481(6) 1 calc R U P B 1
 C18 C 0.6696(12) 0.0229(11) 0.2149(9) 0.075(4) Uani 0.481(6) 1 d D U P B 1
 H18A H 0.666924 0.049270 0.268574 0.112 Uiso 0.481(6) 1 calc R U P B 1
 H18B H 0.676059 -0.037516 0.221315 0.112 Uiso 0.481(6) 1 calc R U P B 1
 H18C H 0.610306 0.035348 0.184928 0.112 Uiso 0.481(6) 1 calc R U P B 1
 N2A N 0.7487(6) 0.0950(4) 0.2318(5) 0.0548(18) Uani 0.519(6) 1 d D U P B 2
 H2AA H 0.717151 0.144273 0.237230 0.066 Uiso 0.519(6) 1 calc R U P B 2
 H2AB H 0.768153 0.076599 0.281434 0.066 Uiso 0.519(6) 1 calc R U P B 2
 C15A C 0.8868(13) 0.1893(9) 0.1984(11) 0.102(4) Uani 0.519(6) 1 d D U P B 2
 H15D H 0.842997 0.236548 0.191267 0.153 Uiso 0.519(6) 1 calc R U P B 2
 H15E H 0.943047 0.196470 0.163115 0.153 Uiso 0.519(6) 1 calc R U P B 2
 H15F H 0.907714 0.186471 0.255220 0.153 Uiso 0.519(6) 1 calc R U P B 2
 C16A C 0.8298(8) 0.1009(7) 0.1736(6) 0.075(2) Uani 0.519(6) 1 d D U P B 2
 H16C H 0.805851 0.103297 0.116964 0.090 Uiso 0.519(6) 1 calc R U P B 2
 H16D H 0.873328 0.052394 0.179186 0.090 Uiso 0.519(6) 1 calc R U P B 2
 C17A C 0.6885(13) 0.0304(10) 0.1871(9) 0.078(3) Uani 0.519(6) 1 d D U P B 2
 H17C H 0.722756 -0.023514 0.182663 0.094 Uiso 0.519(6) 1 calc R U P B 2
 H17D H 0.670188 0.049831 0.132145 0.094 Uiso 0.519(6) 1 calc R U P B 2
 C18A C 0.5992(11) 0.0237(9) 0.2442(10) 0.145(5) Uani 0.519(6) 1 d D U P B 2
 H18D H 0.620453 0.024480 0.300995 0.218 Uiso 0.519(6) 1 calc R U P B 2
 H18E H 0.565084 -0.028556 0.233165 0.218 Uiso 0.519(6) 1 calc R U P B 2
 H18F H 0.556035 0.070820 0.234204 0.218 Uiso 0.519(6) 1 calc R U P B 2

loop_
  _atom_site_aniso_label
  _atom_site_aniso_U_11
  _atom_site_aniso_U_22
  _atom_site_aniso_U_33
  _atom_site_aniso_U_23
  _atom_site_aniso_U_13
  _atom_site_aniso_U_12
 Zn1 0.02147(18) 0.01987(17) 0.0258(2) -0.00040(13) -0.00162(14) 0.00123(13)
 O1 0.0429(12) 0.0229(10) 0.0250(11) 0.0017(8) 0.0016(9) -0.0033(9)
 O2 0.0499(13) 0.0229(10) 0.0321(13) -0.0023(9) 0.0014(10) 0.0066(9)
 O3 0.0856(19) 0.0235(11) 0.0404(14) -0.0003(10) 0.0066(13) -0.0113(12)
 O4 0.0338(11) 0.0254(10) 0.0347(13) -0.0073(9) 0.0041(10) -0.0084(9)
 O5 0.0216(11) 0.0438(13) 0.0593(16) -0.0076(12) -0.0051(10) 0.0025(10)
 O6 0.034(2) 0.057(3) 0.130(6) -0.046(3) 0.003(3) 0.0033(19)
 O6A 0.030(5) 0.027(5) 0.159(12) 0.009(6) 0.011(7) 0.002(4)
 N1 0.0205(11) 0.0280(12) 0.0288(14) 0.0044(11) 0.0033(10) 0.0014(10)
 C1 0.0217(14) 0.0232(14) 0.0265(16) -0.0003(12) -0.0025(12) 0.0018(11)
 C2 0.0189(13) 0.0224(13) 0.0265(16) 0.0002(12) 0.0005(12) 0.0016(11)
 C3 0.0240(14) 0.0230(13) 0.0259(16) 0.0016(12) 0.0001(12) -0.0029(11)
 C4 0.0209(13) 0.0221(13) 0.0297(17) -0.0016(12) -0.0010(12) -0.0014(11)
 C5 0.0256(14) 0.0256(15) 0.0331(18) -0.0057(13) 0.0037(13) -0.0028(12)
 C6 0.0191(13) 0.0270(14) 0.0236(16) -0.0032(12) -0.0003(12) 0.0004(11)
 C7 0.0165(13) 0.0204(13) 0.0280(16) 0.0013(12) -0.0009(12) 0.0000(10)
 C8 0.0195(13) 0.0180(12) 0.0316(17) -0.0005(12) -0.0021(12) 0.0014(11)
 C9 0.0199(13) 0.0239(13) 0.0271(16) -0.0006(12) -0.0005(12) -0.0031(11)
 C10 0.0245(15) 0.0387(17) 0.049(2) 0.0149(16) 0.0095(15) -0.0008(13)
 C11 0.0305(17) 0.0394(18) 0.069(3) 0.0270(18) 0.0091(18) -0.0001(15)
 C12 0.0296(16) 0.0305(16) 0.065(2) 0.0182(16) -0.0008(16) 0.0005(13)
 C13 0.0213(15) 0.0250(14) 0.045(2) 0.0041(13) -0.0029(14) -0.0012(11)
 C14 0.0244(16) 0.0230(15) 0.092(3) 0.0036(17) 0.0029(18) 0.0005(13)
 N2 0.096(5) 0.044(4) 0.055(4) -0.006(4) -0.008(4) 0.028(4)
 C15 0.148(10) 0.097(8) 0.120(10) -0.014(8) 0.016(9) -0.014(8)
 C16 0.111(6) 0.080(7) 0.075(6) -0.014(6) 0.011(5) 0.023(6)
 C17 0.102(5) 0.050(4) 0.069(4) -0.006(4) -0.015(5) 0.024(4)
 C18 0.075(7) 0.061(6) 0.089(9) 0.002(7) 0.011(7) 0.005(6)
 N2A 0.073(4) 0.036(4) 0.056(4) -0.007(3) -0.007(4) 0.023(3)
 C15A 0.118(7) 0.088(9) 0.101(8) -0.003(7) 0.016(7) -0.003(7)
 C16A 0.092(5) 0.063(5) 0.071(4) 0.000(4) 0.002(4) 0.018(4)
 C17A 0.100(7) 0.054(5) 0.080(7) -0.004(5) -0.006(6) 0.022(5)
 C18A 0.166(11) 0.110(8) 0.159(11) 0.006(9) -0.003(10) -0.013(9)

_geom_special_details
;
 All esds (except the esd in the dihedral angle between two l.s. planes)
 are estimated using the full covariance matrix.  The cell esds are taken
 into account individually in the estimation of esds in distances, angles
 and torsion angles; correlations between esds in cell parameters are only
 used when they are defined by crystal symmetry.  An approximate (isotropic)
 treatment of cell esds is used for estimating esds involving l.s. planes.
;
loop_
  _geom_bond_atom_site_label_1
  _geom_bond_atom_site_label_2
  _geom_bond_distance
  _geom_bond_site_symmetry_2
  _geom_bond_publ_flag
 Zn1 O1 2.012(3) 2_655 ?
 Zn1 O4 1.917(2) 8_755 ?
 Zn1 O5 1.952(3) . ?
 Zn1 N1 2.022(3) 4_556 ?
 O1 C1 1.264(3) . ?
 O2 C1 1.221(3) . ?
 O3 C5 1.245(4) . ?
 O4 C5 1.297(4) . ?
 O5 C14 1.239(4) . ?
 O6 C14 1.268(6) . ?
 O6A C14 1.246(11) . ?
 N1 C9 1.358(4) . ?
 N1 C10 1.341(4) . ?
 C1 C2 1.533(4) . ?
 C2 C3 1.371(4) . ?
 C2 C8 1.386(4) . ?
 C3 H3 0.9400 . ?
 C3 C4 1.408(4) . ?
 C4 C5 1.478(4) . ?
 C4 C6 1.393(4) . ?
 C6 H6 0.9400 . ?
 C6 C7 1.373(4) . ?
 C7 C8 1.426(4) . ?
 C7 C9 1.486(4) . ?
 C8 H8 0.9400 . ?
 C9 C13 1.368(4) . ?
 C10 H10 0.9400 . ?
 C10 C11 1.351(4) . ?
 C11 H11 0.9400 . ?
 C11 C12 1.380(5) . ?
 C12 H12 0.9400 . ?
 C12 C13 1.380(4) . ?
 C13 C14 1.517(4) . ?
 N2 H2A 0.9000 . ?
 N2 H2B 0.9000 . ?
 N2 C16 1.406(17) . ?
 N2 C17 1.472(13) . ?
 C15 H15A 0.9700 . ?
 C15 H15B 0.9700 . ?
 C15 H15C 0.9700 . ?
 C15 C16 1.708(16) . ?
 C16 H16A 0.9800 . ?
 C16 H16B 0.9800 . ?
 C17 H17A 0.9800 . ?
 C17 H17B 0.9800 . ?
 C17 C18 1.626(17) . ?
 C18 H18A 0.9700 . ?
 C18 H18B 0.9700 . ?
 C18 H18C 0.9700 . ?
 N2A H2AA 0.9000 . ?
 N2A H2AB 0.9000 . ?
 N2A C16A 1.466(13) . ?
 N2A C17A 1.506(16) . ?
 C15A H15D 0.9700 . ?
 C15A H15E 0.9700 . ?
 C15A H15F 0.9700 . ?
 C15A C16A 1.658(15) . ?
 C16A H16C 0.9800 . ?
 C16A H16D 0.9800 . ?
 C17A H17C 0.9800 . ?
 C17A H17D 0.9800 . ?
 C17A C18A 1.543(19) . ?
 C18A H18D 0.9700 . ?
 C18A H18E 0.9700 . ?
 C18A H18F 0.9700 . ?

loop_
  _geom_angle_atom_site_label_1
  _geom_angle_atom_site_label_2
  _geom_angle_atom_site_label_3
  _geom_angle
  _geom_angle_site_symmetry_1
  _geom_angle_site_symmetry_3
  _geom_angle_publ_flag
 O1 Zn1 N1 111.18(9) 2_655 4_556 ?
 O4 Zn1 O1 97.35(9) 8_755 2_655 ?
 O4 Zn1 O5 120.45(9) 8_755 . ?
 O4 Zn1 N1 121.42(11) 8_755 4_556 ?
 O5 Zn1 O1 104.90(9) . 2_655 ?
 O5 Zn1 N1 100.58(10) . 4_556 ?
 C1 O1 Zn1 126.90(19) . 2_654 ?
 C5 O4 Zn1 111.92(18) . 8_765 ?
 C14 O5 Zn1 124.8(2) . . ?
 C9 N1 Zn1 123.92(19) . 4_456 ?
 C10 N1 Zn1 114.9(2) . 4_456 ?
 C10 N1 C9 120.3(2) . . ?
 O1 C1 C2 117.1(2) . . ?
 O2 C1 O1 123.0(3) . . ?
 O2 C1 C2 119.9(2) . . ?
 C3 C2 C1 119.3(2) . . ?
 C3 C2 C8 117.1(3) . . ?
 C8 C2 C1 123.6(2) . . ?
 C2 C3 H3 119.4 . . ?
 C2 C3 C4 121.2(3) . . ?
 C4 C3 H3 119.4 . . ?
 C3 C4 C5 118.7(2) . . ?
 C6 C4 C3 121.3(3) . . ?
 C6 C4 C5 119.9(3) . . ?
 O3 C5 O4 125.7(3) . . ?
 O3 C5 C4 117.6(3) . . ?
 O4 C5 C4 116.7(3) . . ?
 C4 C6 H6 120.9 . . ?
 C7 C6 C4 118.3(3) . . ?
 C7 C6 H6 120.9 . . ?
 C6 C7 C8 119.3(3) . . ?
 C6 C7 C9 119.2(3) . . ?
 C8 C7 C9 121.3(2) . . ?
 C2 C8 C7 122.5(2) . . ?
 C2 C8 H8 118.8 . . ?
 C7 C8 H8 118.8 . . ?
 N1 C9 C7 117.0(2) . . ?
 N1 C9 C13 120.4(3) . . ?
 C13 C9 C7 122.4(3) . . ?
 N1 C10 H10 119.0 . . ?
 N1 C10 C11 122.0(3) . . ?
 C11 C10 H10 119.0 . . ?
 C10 C11 H11 121.1 . . ?
 C10 C11 C12 117.7(3) . . ?
 C12 C11 H11 121.1 . . ?
 C11 C12 H12 119.3 . . ?
 C13 C12 C11 121.3(3) . . ?
 C13 C12 H12 119.3 . . ?
 C9 C13 C12 118.2(3) . . ?
 C9 C13 C14 122.1(3) . . ?
 C12 C13 C14 119.7(3) . . ?
 O5 C14 O6 125.7(3) . . ?
 O5 C14 O6A 110.1(8) . . ?
 O5 C14 C13 115.6(3) . . ?
 O6 C14 C13 117.4(3) . . ?
 O6A C14 C13 114.3(6) . . ?
 H2A N2 H2B 109.3 . . ?
 C16 N2 H2A 111.4 . . ?
 C16 N2 H2B 111.4 . . ?
 C16 N2 C17 101.9(10) . . ?
 C17 N2 H2A 111.4 . . ?
 C17 N2 H2B 111.4 . . ?
 H15A C15 H15B 109.5 . . ?
 H15A C15 H15C 109.5 . . ?
 H15B C15 H15C 109.5 . . ?
 C16 C15 H15A 109.5 . . ?
 C16 C15 H15B 109.5 . . ?
 C16 C15 H15C 109.5 . . ?
 N2 C16 C15 103.4(10) . . ?
 N2 C16 H16A 111.1 . . ?
 N2 C16 H16B 111.1 . . ?
 C15 C16 H16A 111.1 . . ?
 C15 C16 H16B 111.1 . . ?
 H16A C16 H16B 109.0 . . ?
 N2 C17 H17A 112.1 . . ?
 N2 C17 H17B 112.1 . . ?
 N2 C17 C18 98.3(9) . . ?
 H17A C17 H17B 109.7 . . ?
 C18 C17 H17A 112.1 . . ?
 C18 C17 H17B 112.1 . . ?
 C17 C18 H18A 109.5 . . ?
 C17 C18 H18B 109.5 . . ?
 C17 C18 H18C 109.5 . . ?
 H18A C18 H18B 109.5 . . ?
 H18A C18 H18C 109.5 . . ?
 H18B C18 H18C 109.5 . . ?
 H2AA N2A H2AB 109.7 . . ?
 C16A N2A H2AA 112.0 . . ?
 C16A N2A H2AB 112.0 . . ?
 C16A N2A C17A 98.7(8) . . ?
 C17A N2A H2AA 112.0 . . ?
 C17A N2A H2AB 112.0 . . ?
 H15D C15A H15E 109.5 . . ?
 H15D C15A H15F 109.5 . . ?
 H15E C15A H15F 109.5 . . ?
 C16A C15A H15D 109.5 . . ?
 C16A C15A H15E 109.5 . . ?
 C16A C15A H15F 109.5 . . ?
 N2A C16A C15A 104.9(10) . . ?
 N2A C16A H16C 110.8 . . ?
 N2A C16A H16D 110.8 . . ?
 C15A C16A H16C 110.8 . . ?
 C15A C16A H16D 110.8 . . ?
 H16C C16A H16D 108.8 . . ?
 N2A C17A H17C 111.5 . . ?
 N2A C17A H17D 111.5 . . ?
 N2A C17A C18A 101.2(10) . . ?
 H17C C17A H17D 109.3 . . ?
 C18A C17A H17C 111.5 . . ?
 C18A C17A H17D 111.5 . . ?
 C17A C18A H18D 109.5 . . ?
 C17A C18A H18E 109.5 . . ?
 C17A C18A H18F 109.5 . . ?
 H18D C18A H18E 109.5 . . ?
 H18D C18A H18F 109.5 . . ?
 H18E C18A H18F 109.5 . . ?

loop_
  _geom_torsion_atom_site_label_1
  _geom_torsion_atom_site_label_2
  _geom_torsion_atom_site_label_3
  _geom_torsion_atom_site_label_4
  _geom_torsion
  _geom_torsion_site_symmetry_1
  _geom_torsion_site_symmetry_2
  _geom_torsion_site_symmetry_3
  _geom_torsion_site_symmetry_4
  _geom_torsion_publ_flag
 Zn1 O1 C1 O2 7.2(4) 2_654 . . . ?
 Zn1 O1 C1 C2 -171.56(17) 2_654 . . . ?
 Zn1 O4 C5 O3 -8.1(4) 8_765 . . . ?
 Zn1 O4 C5 C4 172.56(19) 8_765 . . . ?
 Zn1 O5 C14 O6 -33.1(7) . . . . ?
 Zn1 O5 C14 O6A 29.1(11) . . . . ?
 Zn1 O5 C14 C13 160.5(2) . . . . ?
 Zn1 N1 C9 C7 6.3(4) 4_456 . . . ?
 Zn1 N1 C9 C13 -168.2(2) 4_456 . . . ?
 Zn1 N1 C10 C11 166.8(3) 4_456 . . . ?
 O1 C1 C2 C3 -14.2(4) . . . . ?
 O1 C1 C2 C8 162.8(3) . . . . ?
 O2 C1 C2 C3 167.0(3) . . . . ?
 O2 C1 C2 C8 -16.0(4) . . . . ?
 N1 C9 C13 C12 1.7(5) . . . . ?
 N1 C9 C13 C14 -176.8(3) . . . . ?
 N1 C10 C11 C12 2.8(6) . . . . ?
 C1 C2 C3 C4 179.8(2) . . . . ?
 C1 C2 C8 C7 -175.1(2) . . . . ?
 C2 C3 C4 C5 176.8(3) . . . . ?
 C2 C3 C4 C6 -4.2(4) . . . . ?
 C3 C2 C8 C7 2.0(4) . . . . ?
 C3 C4 C5 O3 17.6(4) . . . . ?
 C3 C4 C5 O4 -163.0(3) . . . . ?
 C3 C4 C6 C7 1.0(4) . . . . ?
 C4 C6 C7 C8 3.4(4) . . . . ?
 C4 C6 C7 C9 -172.3(2) . . . . ?
 C5 C4 C6 C7 180.0(2) . . . . ?
 C6 C4 C5 O3 -161.3(3) . . . . ?
 C6 C4 C5 O4 18.1(4) . . . . ?
 C6 C7 C8 C2 -5.1(4) . . . . ?
 C6 C7 C9 N1 59.9(4) . . . . ?
 C6 C7 C9 C13 -125.7(3) . . . . ?
 C7 C9 C13 C12 -172.5(3) . . . . ?
 C7 C9 C13 C14 9.0(5) . . . . ?
 C8 C2 C3 C4 2.6(4) . . . . ?
 C8 C7 C9 N1 -115.7(3) . . . . ?
 C8 C7 C9 C13 58.7(4) . . . . ?
 C9 N1 C10 C11 -2.6(5) . . . . ?
 C9 C7 C8 C2 170.6(3) . . . . ?
 C9 C13 C14 O5 58.0(5) . . . . ?
 C9 C13 C14 O6 -109.6(6) . . . . ?
 C9 C13 C14 O6A -172.6(12) . . . . ?
 C10 N1 C9 C7 174.8(3) . . . . ?
 C10 N1 C9 C13 0.2(4) . . . . ?
 C10 C11 C12 C13 -0.8(6) . . . . ?
 C11 C12 C13 C9 -1.4(5) . . . . ?
 C11 C12 C13 C14 177.1(4) . . . . ?
 C12 C13 C14 O5 -120.5(4) . . . . ?
 C12 C13 C14 O6 71.9(6) . . . . ?
 C12 C13 C14 O6A 9.0(13) . . . . ?
 C16 N2 C17 C18 177.1(13) . . . . ?
 C17 N2 C16 C15 170.9(10) . . . . ?
 C16A N2A C17A C18A -178.0(10) . . . . ?
 C17A N2A C16A C15A 163.5(11) . . . . ?

_shelx_res_file
;
TITL mo_13WQ0830_0m_a.res in Pbcn
    mo_13wq0830_0m_a.res
    created by SHELXL-2019/3 at 21:19:43 on 17-May-2025
REM Old TITL Integration of 13WQ0830
REM SHELXT solution in Pbcn
REM R1 0.152, Rweak 0.003, Alpha 0.022, Orientation a =-a, b =c, c =b
REM Formula found by SHELXT: C23 Br
CELL 0.71073 13.7537 15.8893 16.2773 90 90 90
ZERR 8 0.0109 0.0127 0.0203 0 0 0
LATT 1
SYMM 0.5-X,0.5-Y,0.5+Z
SYMM -X,+Y,0.5-Z
SYMM 0.5+X,0.5-Y,-Z
SFAC C H N O Zn
UNIT 144 144 16 48 8
SADI N2 C17 N2A C17A
SADI N2 C16 N2A C16A
SADI C17 C18 C17A C18A
SADI C15 C16 C15A C16A
SADI 0.04 N2 C15 N2A C15A
SADI 0.04 N2 C18 N2A C18A
SADI 0.04 C17 C16 C17A C16A
SIMU 0.01 0.02 2 N2 > C18A
SADI 0.04 O5 O6 O5 O6A
SADI 0.04 C13 O6 C13 O6A
SIMU 0.01 0.02 2 O5 O6 O6A C14

L.S. 4
PLAN  20
TEMP -33.15
CONF
FREE C16 C17
FREE N2 C18
MORE -1
BOND $H
fmap 2
acta
OMIT 1 1 0
REM <olex2.extras>
REM <HklSrc "%./mo_13wq0830_0m_a.hkl">
REM </olex2.extras>

WGHT    0.037300    3.857700
FVAR       0.33748   0.48120   0.72214
ZN1   5    0.831059    0.142704    0.537430    11.00000    0.02147    0.01987 =
         0.02583   -0.00040   -0.00162    0.00123
O1    4    0.652715    0.364382    0.160088    11.00000    0.04294    0.02286 =
         0.02505    0.00173    0.00164   -0.00329
O2    4    0.647399    0.230148    0.188328    11.00000    0.04987    0.02288 =
         0.03214   -0.00234    0.00142    0.00657
O3    4    0.636654    0.571138    0.379136    11.00000    0.08555    0.02347 =
         0.04038   -0.00026    0.00663   -0.01128
O4    4    0.626955    0.530606    0.512101    11.00000    0.03382    0.02544 =
         0.03471   -0.00730    0.00407   -0.00843
O5    4    0.695719    0.175658    0.520949    11.00000    0.02160    0.04384 =
         0.05933   -0.00756   -0.00510    0.00246
PART 1
O6    4    0.644664    0.073530    0.437418    31.00000    0.03435    0.05664 =
         0.13018   -0.04609    0.00287    0.00332
PART 2
O6A   4    0.650040    0.054455    0.507516   -31.00000    0.03046    0.02660 =
         0.15897    0.00891    0.01150    0.00162
PART 0
N1    3    0.400331    0.255499    0.508738    11.00000    0.02048    0.02803 =
         0.02876    0.00439    0.00330    0.00138
C1    1    0.641082    0.303710    0.209307    11.00000    0.02168    0.02318 =
         0.02652   -0.00029   -0.00247    0.00176
C2    1    0.615927    0.325607    0.298557    11.00000    0.01888    0.02240 =
         0.02646    0.00023    0.00046    0.00164
C3    1    0.627933    0.406669    0.325497    11.00000    0.02403    0.02299 =
         0.02586    0.00162    0.00013   -0.00293
AFIX  43
H3    2    0.651643    0.447653    0.288987    11.00000   -1.20000
AFIX   0
C4    1    0.605420    0.429716    0.406842    11.00000    0.02092    0.02212 =
         0.02967   -0.00164   -0.00097   -0.00135
C5    1    0.624756    0.517045    0.433530    11.00000    0.02564    0.02557 =
         0.03313   -0.00571    0.00368   -0.00277
C6    1    0.564229    0.372444    0.461494    11.00000    0.01913    0.02697 =
         0.02363   -0.00317   -0.00033    0.00044
AFIX  43
H6    2    0.548424    0.388538    0.515436    11.00000   -1.20000
AFIX   0
C7    1    0.547306    0.291865    0.434539    11.00000    0.01647    0.02038 =
         0.02797    0.00127   -0.00093    0.00005
C8    1    0.577019    0.268380    0.353808    11.00000    0.01947    0.01797 =
         0.03164   -0.00049   -0.00207    0.00141
AFIX  43
H8    2    0.569962    0.211979    0.337434    11.00000   -1.20000
AFIX   0
C9    1    0.492276    0.232860    0.487918    11.00000    0.01995    0.02385 =
         0.02714   -0.00058   -0.00050   -0.00307
C10   1    0.343639    0.202497    0.551321    11.00000    0.02449    0.03871 =
         0.04889    0.01485    0.00948   -0.00082
AFIX  43
H10   2    0.281155    0.220225    0.567069    11.00000   -1.20000
AFIX   0
C11   1    0.373512    0.124430    0.572293    11.00000    0.03052    0.03939 =
         0.06897    0.02695    0.00910   -0.00005
AFIX  43
H11   2    0.331975    0.087051    0.600074    11.00000   -1.20000
AFIX   0
C12   1    0.467093    0.101403    0.551549    11.00000    0.02963    0.03051 =
         0.06521    0.01820   -0.00075    0.00048
AFIX  43
H12   2    0.489867    0.047648    0.566080    11.00000   -1.20000
AFIX   0
C13   1    0.527878    0.155717    0.509908    11.00000    0.02129    0.02497 =
         0.04488    0.00406   -0.00288   -0.00120
C14   1    0.631794    0.129578    0.491783    11.00000    0.02438    0.02296 =
         0.09206    0.00362    0.00286    0.00048

PART 1
N2    3    0.791159    0.126147    0.221826    21.00000    0.09586    0.04437 =
         0.05455   -0.00585   -0.00764    0.02770
AFIX  23
H2A   2    0.744641    0.165732    0.226194    21.00000   -1.20000
H2B   2    0.804353    0.105227    0.271984    21.00000   -1.20000
AFIX   0
C15   1    0.900253    0.246688    0.240067    21.00000    0.14757    0.09674 =
         0.12045   -0.01416    0.01615   -0.01400
AFIX 137
H15A  2    0.839880    0.274074    0.255372    21.00000   -1.50000
H15B  2    0.939263    0.284945    0.207355    21.00000   -1.50000
H15C  2    0.935806    0.231199    0.289263    21.00000   -1.50000
AFIX   0
C16   1    0.875268    0.158373    0.184095    21.00000    0.11118    0.08049 =
         0.07510   -0.01426    0.01121    0.02260
AFIX  23
H16A  2    0.863010    0.172356    0.126378    21.00000   -1.20000
H16B  2    0.928986    0.117971    0.187119    21.00000   -1.20000
AFIX   0
C17   1    0.762448    0.059175    0.164232    21.00000    0.10233    0.05025 =
         0.06866   -0.00573   -0.01549    0.02436
AFIX  23
H17A  2    0.813537    0.016742    0.157481    21.00000   -1.20000
H17B  2    0.743790    0.081621    0.110416    21.00000   -1.20000
AFIX   0
C18   1    0.669568    0.022912    0.214869    21.00000    0.07460    0.06089 =
         0.08858    0.00237    0.01064    0.00534
AFIX 137
H18A  2    0.666924    0.049270    0.268574    21.00000   -1.50000
H18B  2    0.676059   -0.037516    0.221315    21.00000   -1.50000
H18C  2    0.610306    0.035348    0.184928    21.00000   -1.50000
AFIX   0

PART 2
N2A   3    0.748739    0.094984    0.231775   -21.00000    0.07260    0.03633 =
         0.05556   -0.00691   -0.00731    0.02331
AFIX  23
H2AA  2    0.717151    0.144273    0.237230   -21.00000   -1.20000
H2AB  2    0.768153    0.076599    0.281434   -21.00000   -1.20000
AFIX   0
C15A  1    0.886803    0.189262    0.198373   -21.00000    0.11786    0.08821 =
         0.10083   -0.00284    0.01619   -0.00327
AFIX 137
H15D  2    0.842997    0.236548    0.191267   -21.00000   -1.50000
H15E  2    0.943047    0.196470    0.163115   -21.00000   -1.50000
H15F  2    0.907714    0.186471    0.255220   -21.00000   -1.50000
AFIX   0
C16A  1    0.829801    0.100891    0.173618   -21.00000    0.09191    0.06281 =
         0.07136   -0.00032    0.00209    0.01830
AFIX  23
H16C  2    0.805851    0.103297    0.116964   -21.00000   -1.20000
H16D  2    0.873328    0.052394    0.179186   -21.00000   -1.20000
AFIX   0
C17A  1    0.688497    0.030371    0.187142   -21.00000    0.09956    0.05441 =
         0.08012   -0.00377   -0.00559    0.02246
AFIX  23
H17C  2    0.722756   -0.023514    0.182663   -21.00000   -1.20000
H17D  2    0.670188    0.049831    0.132145   -21.00000   -1.20000
AFIX   0
C18A  1    0.599231    0.023656    0.244170   -21.00000    0.16623    0.10965 =
         0.15928    0.00639   -0.00295   -0.01252
AFIX 137
H18D  2    0.620453    0.024480    0.300995   -21.00000   -1.50000
H18E  2    0.565084   -0.028556    0.233165   -21.00000   -1.50000
H18F  2    0.556035    0.070820    0.234204   -21.00000   -1.50000
AFIX   0
HKLF 4


REM  mo_13WQ0830_0m_a.res in Pbcn
REM wR2 = 0.0877, GooF = S = 1.067, Restrained GooF = 1.096 for all data
REM R1 = 0.0340 for 2627 Fo > 4sig(Fo) and 0.0468 for all 3238 data
REM 304 parameters refined using 153 restraints

END

WGHT      0.0373      3.8578

REM Highest difference peak  0.302,  deepest hole -0.366,  1-sigma level  0.064
Q1    1   0.6657  0.0723  0.5473  11.00000  0.05    0.30
Q2    1   0.6420  0.3143  0.2636  11.00000  0.05    0.30
Q3    1   0.5677  0.1399  0.4886  11.00000  0.05    0.29
Q4    1   0.6018  0.3584  0.3023  11.00000  0.05    0.27
Q5    1   0.6955  0.5504  0.3902  11.00000  0.05    0.26
Q6    1   0.5599  0.3257  0.4489  11.00000  0.05    0.24
Q7    1   0.6900  0.1429  0.5424  11.00000  0.05    0.24
Q8    1   0.3940  0.0940  0.6743  11.00000  0.05    0.22
Q9    1   0.3830  0.1554  0.6154  11.00000  0.05    0.22
Q10   1   0.9377  0.0753  0.2114  11.00000  0.05    0.22
Q11   1   0.6126  0.3981  0.4437  11.00000  0.05    0.22
Q12   1   0.6575  0.1040  0.4202  11.00000  0.05    0.21
Q13   1   0.5253  0.2594  0.4590  11.00000  0.05    0.21
Q14   1   0.5215  0.0833  0.1877  11.00000  0.05    0.20
Q15   1   0.4444  0.2382  0.4905  11.00000  0.05    0.20
Q16   1   0.5128  0.1855  0.4889  11.00000  0.05    0.20
Q17   1   0.8832  0.3127  0.2021  11.00000  0.05    0.20
Q18   1   0.3815  0.2800  0.4744  11.00000  0.05    0.19
Q19   1   0.6201  0.2981  0.3302  11.00000  0.05    0.19
Q20   1   0.6321  0.3592  0.1201  11.00000  0.05    0.19
;
_shelx_res_checksum                21292
_shelx_hkl_file
;
  -2   0   0 1472.05   25.74
  -3   0   0   -0.23    2.19
  -3   0   0    0.98    1.87
   3   0   0    0.24    1.40
  -5   0   0    0.93    2.50
   5   0   0   -2.92    1.57
  -5   0   0    0.64    2.92
  -6   0   0 9026.46  121.38
   6   0   0 9161.16  120.99
  -6   0   0 8759.25  140.66
   7   0   0    2.60    2.86
  -7   0   0    5.56    3.60
   8   0   0  288.05   15.74
  -8   0   0  307.23   16.89
  -9   0   0    3.96    4.12
   9   0   0   -0.83    2.54
 -10   0   0 1145.99   37.54
  11   0   0   24.85    7.02
 -11   0   0   39.13    8.75
  12   0   0  202.35   16.46
 -12   0   0  233.63   18.42
 -13   0   0   32.42    9.19
 -14   0   0  139.65   18.77
  14   0   0  164.71   16.10
 -15   0   0   13.79    8.88
  16   0   0   23.36    9.74
 -16   0   0  -13.94    7.96
   1   0  -1    0.60    0.60
  -1   0   1    0.02    0.48
   1   0  -1    0.03    0.39
  -2   0   1    0.59    0.94
   2   0  -1    0.34    1.19
   2   0  -1    0.62    0.91
  -2   0   1   -0.38    1.33
  -3   0  -1   -0.57    1.71
   3   0  -1   -1.24    1.59
   3   0  -1    0.79    1.53
  -3   0   1    2.10    2.09
  -4   0  -1    1.47    2.33
  -4   0   1   -0.52    2.19
   4   0  -1    0.38    2.19
   4   0  -1    0.55    1.73
   4   0  -1   -0.37    2.38
  -5   0   1   -2.15    2.08
  -5   0  -1    0.79    2.21
   5   0  -1    2.19    2.04
   5   0  -1    1.67    2.43
   6   0  -1    4.27    3.38
  -6   0   1    1.38    3.26
   6   0  -1   -0.68    1.75
  -6   0  -1    6.05    3.30
  -7   0   1    1.44    3.83
   7   0  -1   -2.12    1.73
   7   0  -1    0.69    2.79
  -7   0  -1   -2.28    3.03
  -8   0   1   -5.65    3.51
  -8   0  -1    3.41    4.55
   8   0  -1   -4.41    2.56
   8   0  -1    4.26    3.06
  -8   0  -1   -0.38    4.05
  -9   0   1    0.90    3.96
   9   0  -1   -2.79    2.54
  -9   0  -1    2.54    5.77
   9   0  -1    1.23    3.52
 -10   0  -1   -2.81    5.14
  10   0  -1    5.13    4.58
 -10   0  -1    3.89    4.62
  10   0  -1    5.82    4.19
 -10   0   1   -0.50    4.05
 -11   0  -1   -3.28    4.20
  11   0  -1    1.42    4.48
 -11   0   1    5.95    5.25
  11   0  -1   -0.37    4.27
 -12   0   1    1.92    5.95
  12   0  -1    0.04    4.46
 -12   0  -1   -3.59    5.52
 -13   0   1   -4.33    4.92
  13   0  -1   -3.50    4.39
  13   0   1    6.65    5.93
 -13   0  -1   -4.22    5.70
 -14   0   1   -1.92    5.39
 -14   0  -1    4.96    7.40
  14   0  -1   -8.04    4.28
  14   0   1   10.19    8.44
 -15   0   1    6.68    7.25
  15   0  -1    2.80    6.33
 -15   0  -1    7.42    6.71
  15   0   1   -0.35    5.71
  16   0  -1   -0.38    7.14
  16   0   1   18.39   10.12
 -16   0   1   -3.91    6.89
 -16   0  -1   -4.75    7.48
  -1   0   2  309.47   10.52
  -1   0  -2  298.33    8.91
  -1   0   2  302.91    7.27
   1   0  -2  317.15    7.37
   1   0   2  320.70    9.13
  -1   0  -2  305.73   10.35
   1   0  -2  317.99   10.43
  -2   0   2  870.12   15.02
   2   0  -2  874.85   19.80
  -2   0   2  841.82   19.83
   3   0  -2 5386.35   67.09
  -3   0   2 5486.75   75.70
   3   0  -2 5505.02   75.29
  -3   0   2 5364.14   67.14
   4   0  -2  420.68   11.99
   4   0  -2  424.51   15.63
  -4   0   2  442.67   16.15
  -5   0   2 1185.59   29.84
   5   0  -2 1108.43   23.29
   5   0  -2 1118.07   28.74
  -5   0  -2 1102.09   26.17
   6   0  -2 3853.55   82.38
  -6   0  -2 4053.57   64.60
  -6   0   2 3973.11   68.30
   6   0  -2 3951.69   67.51
   6   0  -2 3947.72   58.99
  -7   0   2 1815.82   43.73
   7   0  -2 1868.36   36.73
  -7   0  -2 1874.92   41.09
   7   0  -2 1812.01   43.06
   8   0  -2  554.86   19.51
   8   0  -2  564.97   23.52
  -8   0  -2  565.99   22.63
   9   0  -2   49.99    7.73
  -9   0   2   74.21   12.02
 -10   0  -2   23.71    8.87
  10   0  -2   34.02    7.12
 -10   0   2   43.37    9.62
  10   0  -2   53.86   10.61
 -10   0  -2   53.61   10.17
 -11   0   2  426.81   24.64
  11   0  -2  422.12   19.98
 -11   0  -2  426.88   33.01
 -11   0  -2  394.72   22.32
  12   0  -2  305.29   18.25
 -12   0   2  291.07   22.17
 -12   0  -2  265.42   27.84
 -12   0  -2  337.35   21.43
 -13   0   2  295.70   23.00
 -13   0  -2  316.26   21.97
  13   0  -2  284.00   18.89
 -14   0  -2  304.06   23.27
  14   0  -2  274.26   19.17
  15   0   2   22.42    8.63
 -15   0  -2   20.67   11.39
  15   0  -2   13.52    7.60
 -15   0   2    6.47    8.20
  16   0  -2   20.09    8.83
 -16   0   2    5.42    8.77
  16   0   2    8.13    9.84
 -16   0  -2    4.13    9.28
   0   0  -3   -1.87    1.54
   0   0   3   -0.13    1.41
   0   0   3   -0.61    1.85
   0   0  -3    0.85    1.66
   1   0   3    0.09    1.75
   1   0   3   -0.07    2.53
   1   0  -3    2.95    2.93
  -1   0   3   -1.05    1.42
  -1   0   3    0.58    2.64
   1   0  -3   -0.36    1.27
  -1   0  -3    1.62    2.61
  -1   0  -3   -2.92    1.46
   2   0   3    0.68    1.81
   2   0  -3    1.21    2.81
  -2   0   3    0.11    1.42
  -2   0   3    3.64    3.32
  -2   0  -3    3.65    3.67
   3   0  -3   -0.97    1.38
  -3   0   3   -0.28    1.46
   3   0  -3    1.96    2.70
  -3   0   3   -1.47    2.72
   3   0   3   -0.13    2.36
   4   0  -3   -0.21    1.64
  -4   0   3    0.59    1.64
  -4   0   3    1.01    2.95
   4   0  -3    0.38    1.89
  -5   0   3    2.35    3.14
  -5   0   3   -2.77    1.22
   5   0  -3   -1.70    2.94
   5   0  -3   -0.55    1.71
  -6   0  -3   -1.75    2.43
   6   0  -3    0.44    2.16
   6   0  -3    2.93    3.70
  -6   0   3    1.87    3.53
  -7   0  -3    6.02    3.60
   7   0  -3    0.26    2.30
  -7   0   3    1.17    4.12
   7   0  -3    2.14    4.84
   7   0  -3   -1.25    3.37
   8   0  -3   -0.51    2.63
   8   0  -3    3.20    5.63
   8   0  -3    0.63    2.73
  -8   0  -3    1.63    3.30
  -8   0   3    1.87    3.89
  -9   0   3    2.04    4.40
   9   0  -3   -3.88    2.93
   9   0  -3   -0.07    3.46
  10   0  -3   -0.99    3.65
 -10   0  -3   -0.78    3.90
 -10   0   3   -0.68    4.55
  10   0  -3    6.94    5.12
  11   0  -3    1.60    4.17
 -11   0  -3    0.39    5.04
 -11   0   3   -3.57    4.29
 -12   0   3   -5.39    5.79
 -12   0  -3    8.08    7.06
 -12   0  -3    9.94    6.56
  12   0  -3   10.75    5.63
 -13   0  -3   11.89    7.44
  13   0  -3   -6.79    4.84
 -13   0   3    2.86    6.71
  14   0  -3    8.69    6.46
 -14   0   3   -4.26    6.11
 -14   0  -3   -1.06    5.81
  15   0  -3   -5.56    5.60
 -15   0   3   19.47   10.64
 -16   0   3    2.22    9.40
  16   0  -3   -5.32    7.35
 -16   0  -3   -6.18    8.87
  16   0   3   -7.80    5.99
  -1   0   4 1761.27   37.86
   1   0  -4 1746.61   42.39
   1   0   4 1803.22   37.88
  -1   0   4 1758.69   29.40
   1   0  -4 1785.34   29.65
  -1   0  -4 1737.36   32.06
  -1   0  -4 1810.16   37.28
   2   0  -4   93.21    5.61
  -2   0   4   94.12    8.75
  -2   0   4   94.92    5.67
  -2   0  -4  101.70    8.73
   2   0  -4  108.57    9.00
  -2   0  -4  107.09    7.68
   2   0   4  115.62    7.75
   3   0   4 1846.24   36.22
   3   0  -4 1818.40   39.27
   3   0  -4 1835.93   29.93
  -3   0   4 1850.67   40.39
  -3   0   4 1818.82   30.17
   4   0  -4   28.35    4.10
  -4   0   4   33.52    7.00
   4   0   4   37.79    6.52
  -4   0   4   36.14    4.66
   4   0  -4   29.57    6.16
   5   0  -4   76.29    8.29
   5   0  -4   61.06    5.29
  -5   0   4   76.57   10.13
  -5   0   4   74.51    5.84
   5   0   4   69.08    8.70
  -6   0   4 1427.64   39.64
   6   0  -4 1491.33   39.36
  -6   0   4 1491.74   29.89
   6   0  -4 1463.58   29.51
   7   0  -4  656.65   26.35
  -7   0   4  685.48   27.72
   7   0  -4  726.54   20.41
  -8   0  -4   43.30    8.08
   8   0  -4   42.44    6.76
   8   0  -4   44.67    8.94
  -8   0   4   35.43    8.83
   9   0  -4 1000.50   35.86
  -9   0   4 1035.02   37.53
   9   0  -4 1067.42   28.55
  -9   0  -4 1037.68   33.31
   9   0  -4 1033.16   48.27
  10   0  -4    1.27    3.70
 -10   0  -4    8.78    5.50
 -10   0   4    5.61    6.58
 -11   0   4   83.51   14.16
  11   0  -4   73.17   10.23
 -11   0  -4   66.40   11.49
 -12   0   4  156.83   20.27
  12   0  -4  149.36   12.71
 -12   0  -4  115.48   15.68
  13   0  -4  800.35   29.35
 -13   0  -4  740.06   33.80
  14   0  -4  124.84   13.00
 -14   0   4  114.63   19.34
 -14   0  -4   86.03   14.81
  15   0  -4   64.53   11.41
 -15   0   4   56.81   15.80
 -16   0  -4   12.10    9.50
  16   0  -4   -1.24    6.78
 -16   0   4    3.94    9.38
   0   0  -5   11.55    4.85
   0   0  -5   11.95    3.39
   0   0   5    7.71    4.99
   0   0   5    9.96    3.10
   1   0   5   -0.16    3.35
   1   0  -5    0.93    3.27
   1   0   5    1.63    2.53
  -1   0   5   -3.04    2.35
  -1   0  -5   -0.13    2.39
   1   0  -5    0.54    1.95
  -1   0  -5    3.31    3.50
  -2   0   5    1.42    1.90
   2   0  -5    1.27    3.10
  -2   0  -5    0.46    2.96
  -2   0  -5   -1.07    1.68
   2   0  -5    2.66    2.24
   2   0   5    2.79    3.87
  -2   0   5    1.47    2.90
   2   0   5   -2.23    2.21
  -3   0   5    0.80    1.98
  -3   0   5   -2.13    3.46
   3   0   5   -4.26    1.81
  -3   0  -5   -2.75    3.28
   3   0  -5    2.68    2.05
   3   0  -5    0.03    2.48
   4   0  -5    1.53    1.85
   4   0   5   -1.95    1.70
  -4   0   5   -1.25    1.89
  -4   0   5    1.42    2.80
  -4   0  -5    0.87    3.16
   4   0  -5    0.67    2.46
   5   0  -5   -2.53    1.67
  -5   0   5    2.61    2.33
  -5   0   5    0.81    3.94
   5   0  -5    1.01    2.91
   5   0   5   -2.02    3.13
   6   0  -5   -0.57    3.56
   6   0  -5    2.47    2.44
  -6   0   5   -4.41    3.51
   6   0   5    7.17    3.73
  -6   0   5    1.96    2.13
  -7   0   5    1.31    2.56
  -7   0   5   -1.42    4.06
   7   0   5    0.31    2.68
   7   0  -5    0.18    2.36
   8   0   5    1.16    3.80
  -8   0   5    1.18    3.80
   8   0  -5    4.87    4.38
   8   0  -5    1.71    3.08
  -9   0  -5    8.24    5.28
   9   0  -5   -0.14    4.22
  -9   0   5   -5.94    4.77
   9   0  -5    3.68    3.46
  10   0  -5   -7.14    5.96
  10   0  -5   -3.12    2.99
 -10   0   5    3.50    6.13
 -10   0  -5   -2.23    3.82
 -11   0   5   10.53    7.13
 -11   0  -5    7.59    5.54
  11   0  -5   -3.40    3.78
 -12   0  -5   10.81    6.27
 -12   0   5    5.39    7.33
  12   0  -5   -3.32    3.65
 -13   0  -5   -6.63    6.26
  13   0  -5    1.47    4.56
 -13   0   5    1.75    8.41
  14   0  -5    5.69    5.44
 -14   0   5   -7.10    7.14
 -14   0  -5    7.12    7.74
 -15   0  -5    2.24    7.61
 -15   0   5   -6.45    9.40
  15   0  -5    7.42    6.14
   0   0  -6 4881.26   72.21
   0   0   6 4994.06   71.76
   0   0   6 4839.95   84.60
   0   0  -6 5009.02   82.78
   1   0   6 5942.36   83.96
  -1   0   6 5906.90   80.73
  -1   0  -6 5825.42   84.49
  -1   0   6 5834.35   96.55
   1   0  -6 5926.52   94.18
  -1   0  -6 5914.96   94.30
   1   0   6 5665.04   94.72
   1   0  -6 5794.06   80.69
   2   0  -6    7.38    4.72
  -2   0  -6   20.30    6.24
  -2   0   6   24.34    4.56
   2   0   6   13.65    6.12
   2   0   6   18.44    4.54
  -2   0  -6   12.03    4.06
   2   0  -6   10.89    3.25
  -2   0   6   10.04    4.92
  -3   0  -6  260.55   15.90
  -3   0   6  288.61   11.68
  -3   0   6  259.96   17.02
   3   0   6  304.50   14.87
   3   0  -6  292.09   11.59
   3   0  -6  296.98   17.02
   4   0  -6  659.82   17.97
   4   0   6  694.24   23.53
  -4   0  -6  662.09   26.21
  -4   0   6  646.25   27.28
  -4   0   6  673.65   18.60
   4   0  -6  670.60   26.23
  -5   0   6 3431.80   71.03
   5   0   6 3433.54   63.67
  -5   0   6 3352.39   53.27
  -5   0  -6 3438.48   68.91
   5   0  -6 3365.61   68.40
   5   0  -6 3389.22   52.47
  -6   0   6  692.33   20.15
   6   0   6  691.46   25.90
   6   0  -6  719.66   19.90
  -6   0   6  668.69   29.25
   7   0   6 1658.97   43.71
   7   0  -6 1681.09   48.01
  -7   0   6 1727.05   35.65
  -7   0   6 1760.97   50.63
   7   0  -6 1697.52   34.63
   8   0  -6   26.19    7.46
  -8   0   6    2.11    5.55
   8   0  -6   11.71    4.12
   9   0  -6  101.49    9.13
  -9   0   6  101.41   16.01
  10   0  -6    3.88    4.19
 -10   0  -6   -1.25    4.36
 -10   0   6    1.62    6.70
  11   0  -6  550.07   40.01
  11   0  -6  513.55   21.03
 -11   0   6  516.13   31.38
 -11   0  -6  524.00   26.33
 -12   0  -6   48.12   10.61
 -12   0   6   47.86   14.40
  12   0  -6   45.27    8.48
 -13   0  -6  746.34   34.23
  13   0  -6  705.50   27.00
 -13   0   6  676.68   38.72
 -14   0   6   18.36   12.05
  14   0  -6   21.99    7.47
 -14   0  -6   16.47    8.98
  15   0  -6    0.97    5.40
 -15   0  -6   -0.94    7.86
 -15   0   6  -12.53    8.91
   0   0   7   23.79    4.86
   0   0   7   30.01    7.86
   0   0  -7   23.93    5.21
   0   0  -7   20.97    6.15
  -1   0  -7   -0.44    2.66
   1   0   7   -2.47    2.29
   1   0   7   -7.18    2.88
  -1   0  -7    0.88    4.15
   1   0  -7    4.58    4.38
   1   0  -7    0.22    2.75
  -1   0   7   -4.11    2.14
  -1   0   7   -4.92    3.94
   2   0   7   -0.73    3.62
  -2   0   7   -1.41    1.82
  -2   0  -7    3.78    3.62
   2   0   7   -1.33    1.87
   2   0  -7    3.82    3.70
  -2   0  -7   -7.06    2.61
   2   0  -7    1.98    2.65
  -2   0   7   -1.69    4.65
   3   0   7    0.75    2.96
   3   0  -7    1.72    3.42
   3   0  -7   -2.84    2.16
  -3   0  -7   -2.38    3.05
  -3   0   7    6.28    2.82
  -4   0  -7    1.32    4.10
   4   0  -7    5.57    4.57
   4   0   7    5.66    4.09
  -4   0   7   -1.82    2.18
  -4   0   7   -0.71    4.29
   4   0  -7   -1.44    1.90
  -5   0  -7   -8.00    3.07
  -5   0   7    0.29    4.41
  -5   0   7    2.03    2.94
   5   0  -7    6.25    4.92
   5   0   7    6.82    4.24
   5   0  -7    4.02    2.91
   6   0  -7   23.50    7.15
   6   0   7    2.43    3.46
  -6   0   7   -2.32    3.96
  -6   0  -7   -2.77    4.29
  -6   0   7    1.79    2.77
   6   0  -7   -1.24    2.18
  -7   0   7   -3.40    4.83
  -7   0   7    0.41    2.75
   7   0  -7    2.78    4.67
   7   0  -7    2.48    3.04
  -8   0   7   -0.34    2.96
  -8   0   7   -3.90    5.77
   8   0  -7    0.57    2.84
   9   0  -7    2.92    3.20
  -9   0   7   -4.63    5.17
  10   0  -7    2.43    3.52
 -10   0  -7   -0.44    4.39
 -10   0   7   -6.73    5.38
  11   0  -7   -4.93    7.39
  11   0  -7   -1.79    3.17
 -11   0  -7   -4.09    4.13
 -12   0  -7   -2.02    6.38
 -12   0   7   -2.79    6.79
  12   0  -7   -0.04    4.14
 -13   0   7   -3.94    7.26
 -13   0  -7    4.94    5.98
  13   0  -7    3.48    5.44
 -14   0   7   -2.69    8.31
  14   0  -7   -1.37    5.09
 -14   0  -7    1.26    7.00
 -15   0  -7   11.58    9.21
 -15   0   7    9.27    8.99
   0   0  -8 1160.84   37.65
   0   0   8 1112.66   29.67
   0   0   8 1124.55   40.51
   0   0  -8 1127.05   30.32
  -1   0   8 3023.26   54.06
  -1   0  -8 3176.05   58.54
   1   0   8 3080.56   69.69
   1   0  -8 3020.99   54.57
  -1   0   8 3062.46   79.29
   1   0   8 3058.59   56.79
   1   0  -8 3122.02   67.48
  -1   0  -8 3007.66   66.61
  -2   0  -8  191.54   15.40
  -2   0   8  189.13   16.29
   2   0  -8  210.06   11.60
   2   0   8  205.55   17.34
  -2   0   8  185.01   10.89
   2   0  -8  192.21   15.65
   2   0   8  200.49   12.92
  -2   0  -8  211.67   14.05
  -3   0   8   27.59    9.15
   3   0  -8   24.50    5.26
   3   0   8   44.03    7.87
  -3   0   8   28.25    5.85
  -3   0  -8   42.80    8.99
   4   0   8  648.14   25.27
   4   0  -8  685.22   20.87
   4   0  -8  671.51   29.60
  -4   0  -8  703.28   30.17
  -4   0   8  682.95   31.52
  -4   0   8  682.77   21.08
  -5   0   8 3039.97   52.90
  -5   0  -8 3146.43   70.15
   5   0   8 2986.32   62.50
   5   0  -8 3025.52   51.97
  -5   0   8 3004.75   72.59
   5   0  -8 3005.25   69.35
   6   0  -8  643.14   34.81
  -6   0   8  605.20   31.12
  -6   0  -8  557.32   28.14
  -6   0   8  565.87   19.73
   6   0  -8  617.01   19.80
  -7   0   8 1235.17   46.62
  -7   0  -8 1318.34   52.61
   7   0  -8 1433.50   32.34
  -7   0   8 1424.82   33.29
   8   0  -8   40.51    6.94
  -8   0   8   54.37    7.81
  -8   0   8   31.47   10.45
  -8   0  -8   41.04   10.91
   9   0  -8    2.29    3.57
  -9   0   8    6.83    7.86
  -9   0   8    5.64    3.81
 -10   0   8  430.14   29.79
 -11   0   8   77.15   17.10
 -11   0  -8   68.15   12.61
  11   0  -8   66.41    9.10
 -12   0  -8   18.87    7.77
  12   0  -8    0.37    4.19
 -12   0   8   -1.33    8.50
 -13   0  -8  601.71   31.56
  13   0  -8  562.68   23.49
 -13   0   8  623.81   39.05
  14   0  -8   10.91    6.45
 -14   0   8   24.57   13.30
 -15   0  -8   66.33   14.51
 -15   0   8   36.94   14.99
  15   0  -8   58.27   10.60
   0   0   9    7.03    6.02
   0   0  -9    1.62    3.68
   0   0  -9    1.70    4.49
   0   0   9   -0.76    2.68
  -1   0   9   -2.98    2.67
   1   0   9   -2.45    4.80
   1   0  -9   -0.11    3.18
  -1   0  -9   -1.82    3.04
  -1   0   9    3.65    5.86
   1   0   9   -1.37    2.12
  -1   0  -9    0.10    4.21
   1   0  -9   -0.62    4.13
  -2   0  -9    1.24    3.55
  -2   0   9   -3.43    2.40
   2   0   9    1.13    3.09
   2   0  -9   -6.05    3.66
   2   0   9   -9.79    4.07
   2   0  -9    1.60    2.89
  -2   0   9   -2.99    4.54
  -3   0   9    1.04    2.76
   3   0  -9   -2.80    2.44
   3   0  -9    1.88    3.00
  -3   0  -9   -6.00    3.47
  -3   0   9    6.43    6.24
   4   0  -9   -0.91    2.82
   4   0  -9    2.36    2.60
   4   0   9    0.07    3.82
  -4   0   9   -1.67    5.11
  -4   0  -9    2.88    5.33
  -4   0   9    1.27    2.92
  -5   0   9   -2.25    4.95
  -5   0   9    2.39    3.08
   5   0  -9   -0.27    3.10
  -6   0   9    1.50    5.73
  -6   0   9   -2.50    2.55
  -6   0  -9    8.98    5.46
   6   0  -9    2.30    3.43
  -7   0  -9    7.08    5.52
   7   0  -9   -1.44    3.07
  -7   0   9   -5.83    4.96
  -7   0   9    6.79    3.93
  -8   0   9  -12.65    4.92
  -8   0   9    2.61    3.95
   8   0  -9    2.23    3.16
  -8   0  -9    2.08    5.55
   9   0  -9    2.46    3.55
  -9   0  -9   -0.06    6.62
  -9   0   9   -3.61    5.08
  -9   0   9   -5.18    3.03
  10   0  -9   -0.88    3.93
 -10   0   9    8.37    8.81
 -11   0   9    2.58    7.11
  11   0  -9    3.77    4.27
 -12   0   9  -11.34    8.73
 -12   0  -9    3.97    7.43
  12   0  -9    7.62    4.75
  13   0  -9   -6.08    4.40
 -13   0   9    1.85    9.97
 -13   0  -9   -3.53    6.75
 -14   0  -9    6.84    8.13
  14   0  -9    1.12    4.96
 -14   0   9   -5.47   11.31
   0   0  10  277.56   22.14
   0   0 -10  255.25   19.44
   0   0 -10  285.31   16.55
  -1   0 -10 1538.77   48.73
   1   0 -10 1585.65   49.69
  -1   0  10 1501.65   52.15
  -1   0  10 1565.91   38.74
  -1   0 -10 1504.03   41.07
   1   0  10 1526.96   51.89
   1   0  10 1457.13   39.08
   1   0 -10 1525.33   39.08
   2   0  10  273.22   22.16
  -2   0 -10  265.86   20.31
   2   0 -10  260.30   14.82
  -2   0  10  234.37   13.87
   2   0  10  272.72   16.52
   2   0 -10  216.15   18.19
  -2   0  10  263.71   21.92
  -2   0 -10  236.93   16.23
   3   0  10    1.73    2.90
  -3   0 -10   -2.75    4.23
  -3   0  10   -5.75    5.17
  -3   0  10   -2.55    3.18
  -4   0 -10   27.42    8.44
  -4   0  10   16.00    5.04
  -4   0  10   11.40    8.68
   4   0 -10   15.38    5.01
  -5   0 -10  432.27   26.27
   5   0 -10  400.43   17.54
  -5   0  10  405.67   17.85
  -5   0  10  402.84   28.08
  -6   0  10  501.74   31.31
  -6   0  10  475.90   19.66
   6   0 -10  490.30   19.44
  -6   0 -10  488.86   28.43
   7   0 -10  463.21   21.79
  -7   0  10  542.08   33.13
  -7   0 -10  408.83   27.46
  -7   0  10  469.98   19.72
  -8   0  10 1210.71   33.14
  -9   0  10   37.58   13.13
   9   0 -10   40.07    7.50
  -9   0  10   24.01    6.60
  10   0 -10  468.00   20.01
 -10   0  10  530.57   35.62
 -10   0  10  458.21   20.27
  11   0 -10   -3.02    4.22
 -11   0  10   -4.81    6.91
 -12   0 -10  457.81   28.42
  12   0 -10  537.04   21.90
 -12   0  10  533.69   37.72
  13   0 -10   93.19   11.61
 -13   0  10  108.41   21.76
 -13   0 -10   77.95   15.30
 -14   0 -10   26.38   11.29
 -14   0  10   40.46   17.67
   0   0  11   19.75    8.75
   0   0  11   10.03    4.96
   0   0 -11   20.39    6.40
  -1   0 -11    2.20    4.73
   1   0 -11   -3.52    3.06
  -1   0  11    2.85    6.01
   1   0  11    1.65    5.92
  -1   0  11   -1.42    3.08
   1   0  11   -1.66    3.38
  -1   0 -11   -8.19    4.37
  -2   0 -11  -10.30    4.49
  -2   0 -11   -0.38    4.26
  -2   0  11   -4.59    3.31
   2   0 -11    1.32    3.73
  -2   0  11    0.85    3.17
   2   0  11   -0.81    5.99
  -3   0  11    1.33    6.50
   3   0 -11   -9.15    2.88
  -3   0 -11    2.47    4.79
  -4   0 -11   -4.79    5.57
   4   0 -11   -3.21    2.81
  -4   0  11    2.76    5.39
  -4   0  11   -3.07    2.86
  -5   0  11    0.03    3.77
  -5   0  11   -8.63    6.63
   5   0 -11    2.63    3.89
  -6   0  11    8.31    8.62
  -6   0  11    7.30    4.38
   6   0 -11   -1.86    3.38
   7   0 -11    0.42    4.05
  -7   0  11    3.50    8.43
  -7   0  11   -2.20    3.71
   8   0 -11   -9.07    2.88
  -8   0  11   -1.03    4.03
  -8   0  11    1.35    7.60
   9   0 -11    6.01    4.11
  -9   0  11    0.12    6.13
 -10   0  11    5.93    4.79
  10   0 -11   -2.92    4.01
 -10   0  11    2.62    8.31
  11   0 -11    4.15    4.62
 -11   0  11   -1.09    9.87
 -12   0  11   10.99   12.17
  12   0 -11    8.51    5.40
  13   0 -11    4.76    5.76
 -13   0 -11   -5.17    8.06
   0   0 -12  720.85   29.30
   0   0  12  739.21   39.74
   1   0 -12  442.24   22.24
  -1   0  12  444.89   21.46
  -1   0  12  496.16   32.21
  -1   0 -12  419.30   22.94
   1   0  12  486.92   32.52
   2   0  12  466.41   31.43
  -2   0 -12  505.46   25.85
   2   0 -12  492.58   22.84
  -2   0  12  488.54   22.42
  -2   0  12  488.27   32.29
  -3   0  12   53.11    9.34
  -3   0  12   60.98   15.00
   3   0 -12   67.41   10.48
  -4   0  12  101.55   12.85
  -4   0  12  114.72   19.95
   4   0 -12  116.21   11.28
  -5   0  12  107.65   10.54
  -5   0  12  123.72   24.31
   5   0 -12  118.96   11.03
  -6   0  12 1017.86   49.72
  -6   0  12 1024.79   32.17
   6   0 -12 1024.62   31.69
  -7   0  12  444.37   20.73
   7   0 -12  465.01   20.78
  -7   0  12  490.94   35.27
  -8   0  12  653.85   25.66
   8   0 -12  665.98   25.20
  -8   0  12  696.01   41.57
  -9   0  12   55.98   16.00
  -9   0  12   31.98    7.52
   9   0 -12   40.91    8.38
 -10   0  12  170.25   25.74
 -10   0  12  188.06   14.88
  10   0 -12  205.22   14.45
 -11   0  12   11.02   11.77
  11   0 -12   25.57    7.37
 -12   0  12  282.87   39.46
  12   0 -12  387.89   19.31
   0   0  13   11.36   10.24
   0   0 -13    8.12    6.11
  -1   0  13   16.10   10.08
   1   0  13    3.24    8.70
   1   0 -13   -4.37    4.12
  -1   0 -13   14.17    6.34
  -2   0  13    2.90    5.26
   2   0 -13   -5.92    3.57
   2   0  13    4.89    7.26
   3   0 -13   -4.22    3.50
  -4   0  13    3.23    4.98
  -4   0  13   -2.21    8.31
   4   0 -13    1.63    4.46
  -5   0  13    8.32    9.27
  -5   0  13    8.29    5.28
   5   0 -13   -2.20    4.45
  -6   0  13   -4.18    5.47
   6   0 -13   -0.27    4.86
  -6   0  13    9.50    4.92
   7   0 -13    2.64    4.39
  -7   0  13   -2.42    4.65
  -7   0  13    2.27    8.89
  -8   0  13   10.62   11.10
   8   0 -13    0.46    4.97
  -8   0  13    3.71    5.80
  -9   0  13   -5.03    5.18
   9   0 -13    1.60    4.60
  -9   0  13    0.37   10.09
 -10   0  13    1.10   10.79
  10   0 -13   -0.28    4.81
 -10   0  13  -10.77    6.02
  11   0 -13    1.97    4.99
  12   0 -13   -0.98    5.17
 -12   0  13  -14.48    9.53
   0   0  14  440.78   39.12
   0   0 -14  444.05   25.36
   1   0 -14   58.43   11.46
  -1   0 -14   68.91   13.02
  -1   0  14   81.50   19.04
   2   0 -14  462.59   24.54
  -2   0  14  457.17   34.90
   2   0  14  495.42   36.55
   3   0 -14  -11.74    4.94
  -3   0  14   -7.35    9.23
  -4   0  14   69.58   17.02
   4   0 -14  117.94   14.71
  -5   0  14   10.38   11.34
   5   0 -14   16.86    7.21
   6   0 -14  725.43   28.75
  -6   0  14  761.90   46.60
  -7   0  14   24.92   13.16
   7   0 -14   29.47    7.85
  -8   0  14  378.96   34.74
   8   0 -14  379.78   20.63
   9   0 -14   86.29   11.97
  -9   0  14  132.53   25.23
  10   0 -14   88.13   11.87
  11   0 -14   10.73    6.25
 -11   0  14   24.77   15.58
   0   0  15    2.16   10.21
   1   0 -15   -5.83    6.33
  -1   0  15   -3.28    6.68
  -1   0 -15    5.45    6.16
   1   0  15  -10.08    7.77
   2   0  15    2.42    8.76
   2   0 -15   -5.07    5.36
  -2   0  15    3.23   10.12
   3   0 -15    5.11    6.02
  -3   0  15   -5.46    8.78
   4   0 -15   -0.82    5.55
  -4   0  15    2.31   10.96
  -5   0  15   21.79   11.92
  -6   0  15   -4.07   11.29
   6   0 -15  -13.26    4.54
  -7   0  15   -1.29    7.90
   7   0 -15    3.39    5.29
   8   0 -15   -5.12    5.07
  -8   0  15   10.43   12.80
  -9   0  15    1.99   10.15
   9   0 -15    4.75    5.95
 -10   0  15    4.34   11.32
  10   0 -15    2.78    6.08
   0   0 -16  167.93   17.49
   0   0  16  148.21   26.23
   1   0  16  110.70   23.68
  -1   0  16  133.82   24.87
   1   0 -16  127.91   18.16
   2   0 -16  229.21   19.59
  -2   0  16  205.40   31.12
   2   0  16  182.83   28.84
  -3   0  16    2.76    9.14
  -4   0  16   41.14   14.92
   4   0 -16   25.63    8.13
   5   0 -16   59.62   12.18
  -5   0  16   54.31   17.53
   6   0 -16  186.08   16.51
  -6   0  16  157.07   26.98
  -7   0  16    9.42   16.10
   7   0 -16   -4.48    5.29
  -8   0  16  340.06   35.41
   8   0 -16  278.03   19.22
   9   0 -16   47.20   10.52
   0   0  17   -6.88   11.31
  -1   0  17   22.38   12.64
   1   0  17  -13.93    9.19
   1   0 -17   -2.42    7.34
   2   0 -17    3.71    7.07
  -2   0  17    1.18   10.52
  -3   0  17   24.55   15.28
  -4   0  17   17.66   12.52
   4   0 -17    7.70    7.47
  -5   0  17    4.31   13.09
   5   0 -17    2.65    6.33
  -6   0  17   16.23   14.40
   6   0 -17   13.34    7.76
  -7   0  17    1.18   12.94
   0   0  18   -1.29   10.58
   1   0  18  271.37   37.86
  -1   0  18  297.56   39.75
   2   0 -18   16.99    9.08
   3   0 -18   24.60   10.32
  -3   0  18   19.46   14.68
   4   0 -18   33.38   10.79
  -4   0  18   30.18   17.27
   5   0 -18  386.12   25.67
  -5   0  18  416.00   40.37
   0   0  19   22.47   13.72
   1   0  19  -15.55   11.46
  -1   0  19   10.37   15.36
  -1   1   0    0.12    0.48
   1  -1   0   -0.86    0.48
  -1   1   0    0.15    0.83
   1   1   0   -0.09    0.20
   1   1   0   -0.38    0.18
  -2   1   0    0.14    1.92
   2  -1   0   -0.56    1.28
   2   1   0    1.63    0.88
  -2   1   0    0.55    1.16
  -2  -1   0    1.13    1.07
  -3   1   0 6344.51   83.89
  -3   1   0 6439.07   97.63
  -3  -1   0 6401.43   78.88
   3   1   0 6418.18   78.83
   3  -1   0 6536.58   84.05
   4   1   0    3.43    2.31
   4  -1   0   -1.57    2.18
  -4  -1   0    3.17    2.32
  -4  -1   0   -0.56    2.44
  -4   1   0   -0.11    3.03
  -4   1   0    0.59    2.40
   5  -1   0  839.69   23.67
  -5  -1   0  835.32   21.34
   5   1   0  818.73   21.14
  -5  -1   0  828.32   27.83
  -5   1   0  844.76   32.92
  -5   1   0  835.26   23.96
  -6  -1   0    2.93    2.65
  -6   1   0    0.61    3.42
   6   1   0    4.17    2.57
  -6  -1   0    0.92    3.53
   6  -1   0    2.83    3.20
  -6   1   0    0.61    3.17
  -7   1   0  411.80   26.22
   7  -1   0  375.62   17.70
  -7   1   0  434.81   19.40
   7   1   0  409.33   16.98
  -7  -1   0  394.76   16.98
   8   1   0    2.88    3.33
  -8   1   0    0.33    4.44
   8  -1   0    3.48    3.17
  -8  -1   0    3.97    4.11
  -9  -1   0  258.05   15.86
   9   1   0  236.44   14.72
  -9   1   0  234.20   16.32
 -10  -1   0    5.78    4.82
 -10   1   0   10.73    6.32
  10  -1   0    1.71    4.40
 -11  -1   0   48.86   10.17
  11  -1   0   63.34   10.58
 -11   1   0   47.53   10.92
  12   1   0    3.56    4.70
 -12  -1   0    1.12    5.47
  12  -1   0   -4.13    4.35
 -12   1   0   -1.66    5.29
  13   1   0    3.27    5.29
 -13   1   0    0.03    6.71
 -13  -1   0   -1.06    5.57
  13  -1   0    7.70    7.26
 -14  -1   0    3.18    7.45
  14  -1   0    1.97    6.85
  14   1   0    4.28    5.75
 -15  -1   0   81.96   17.50
 -15   1   0   58.46   15.02
  15  -1   0   73.32   14.21
  15   1   0   86.24   14.52
 -16  -1   0  -15.21    7.35
 -16   1   0   -8.74    7.45
  16   1   0    0.21    6.85
  16  -1   0    1.13    6.39
   0   1   1    0.04    0.50
   0   1  -1    0.62    0.91
   0  -1  -1   -0.07    0.54
  -1  -1   1 1661.40   25.35
  -1   1   1 1677.58   28.01
  -1  -1  -1 1673.06   21.09
  -1  -1  -1 1590.35   25.21
  -1   1   1 1518.89   23.14
   2  -1  -1 2126.03   33.92
  -2  -1   1 2125.96   32.11
   2   1   1 2155.98   30.97
   2  -1  -1 2067.71   30.92
  -2  -1  -1 2163.67   31.13
  -2   1   1 2113.89   34.05
   2   1  -1 2146.90   31.72
  -2   1   1 2102.96   31.04
   3   1   1 1256.08   22.83
   3  -1  -1 1232.55   25.88
  -3   1  -1 1189.17   24.46
  -3  -1   1 1209.67   23.53
   3  -1  -1 1208.88   22.65
   3   1  -1 1223.97   23.44
  -3  -1  -1 1237.68   20.92
  -3   1   1 1214.95   25.86
  -3   1   1 1222.96   22.78
   4  -1  -1 3853.78   60.57
  -4  -1   1 3923.68   57.58
  -4   1  -1 3914.96   59.44
   4  -1  -1 3797.66   55.68
   4  -1  -1 3852.36   74.74
   4   1  -1 3948.97   57.31
   4   1  -1 3880.56   64.99
  -4   1   1 4024.41   61.49
  -4  -1  -1 3935.43   54.51
  -5   1  -1  144.00    9.53
   5  -1  -1  127.75    8.22
   5  -1  -1  125.92    9.08
  -5  -1   1  129.31    8.81
   5   1  -1  142.37    8.79
  -5   1   1  135.82    9.84
  -5  -1  -1  124.18    7.80
  -6   1  -1  917.71   26.82
  -6  -1   1  932.70   25.83
   6  -1  -1  894.39   23.87
   6  -1  -1  961.22   27.95
  -6  -1  -1  932.84   24.26
  -6   1   1  876.13   27.27
   6   1  -1  859.21   24.62
  -7  -1   1  371.12   16.89
  -7   1  -1  372.60   17.82
  -7   1  -1  352.30   24.79
   7  -1  -1  396.31   18.61
   7  -1  -1  340.99   15.17
   7   1  -1  342.03   15.97
  -7  -1  -1  351.86   15.75
  -7   1   1  395.70   18.98
  -8   1  -1 1241.20   49.90
  -8  -1   1 1357.61   36.51
   8  -1  -1 1267.65   37.07
  -8   1  -1 1342.53   37.54
   8  -1  -1 1323.27   33.67
  -8  -1  -1 1330.77   34.44
  -8  -1  -1 1318.85   46.45
   8   1  -1 1332.31   35.58
  -8   1   1 1347.67   39.11
  -9   1  -1  183.62   20.16
  -9   1  -1  212.40   15.44
   9  -1  -1  223.12   14.29
   9  -1  -1  223.04   15.68
  -9  -1  -1  206.39   14.28
  -9   1   1  202.41   15.81
  -9  -1  -1  214.96   19.99
   9   1  -1  203.01   12.35
   9   1  -1  223.45   14.82
 -10  -1   1  592.02   26.29
 -10   1  -1  587.49   26.84
 -10   1  -1  544.70   36.37
  10  -1  -1  560.72   26.24
  10  -1  -1  567.74   23.75
 -10   1   1  545.00   26.83
 -10  -1  -1  593.42   25.17
  10   1  -1  535.29   25.17
 -11  -1   1   15.03    6.82
 -11   1  -1   28.98    9.00
  11  -1  -1    6.03    5.25
 -11  -1  -1   15.13    6.66
  11   1  -1   17.68    5.89
 -11   1   1   25.29    7.81
  11   1  -1   10.23    5.60
 -12  -1   1   28.23    8.21
  12  -1  -1   28.91    8.48
 -12   1  -1   20.38    8.85
 -12   1   1   27.60    8.53
 -12  -1  -1   21.95    7.82
  12   1  -1   15.74    6.48
  12  -1   1   28.88    8.68
 -13  -1   1   56.82   13.29
  13  -1  -1   50.63   10.84
 -13   1  -1   56.73   12.48
  13   1  -1   47.76    9.89
 -13   1   1   61.81   12.58
 -13  -1  -1   50.59   11.02
  13  -1   1   56.13   11.95
 -14   1  -1  719.60   43.08
  14   1   1  796.88   34.22
 -14  -1   1  709.89   35.46
  14  -1  -1  705.45   32.06
 -14  -1  -1  736.47   34.11
 -14   1   1  703.13   36.43
  14   1  -1  751.38   30.88
 -15  -1   1    5.86    8.15
  15  -1  -1   -0.63    7.03
  15   1   1    0.49    7.21
 -15   1  -1    6.28    7.31
  15   1  -1   -2.13    5.69
 -15   1   1   16.92    9.51
  15  -1   1    2.41    7.13
 -15  -1  -1   -7.96    6.91
 -16   1  -1  255.23   22.48
 -16  -1   1  236.35   23.01
  16   1   1  250.26   20.76
  16  -1  -1  239.51   20.92
 -16  -1  -1  251.63   22.89
  16  -1   1  247.13   21.77
 -16   1   1  207.38   22.49
   0  -1  -2    0.15    1.37
   0   1  -2    0.09    1.66
   0   1   2    1.90    1.48
   0  -1   2    3.04    2.03
   0  -1   2    0.59    1.02
   0   1   2   -0.13    1.02
   0  -1  -2    0.93    1.35
   1   1   2   20.64    2.98
   1   1   2   23.82    3.29
  -1  -1   2   19.38    1.64
   1  -1  -2   21.17    3.47
   1  -1  -2   19.68    2.69
  -1  -1   2   17.30    3.62
  -1   1   2   21.58    3.54
  -1  -1  -2   19.45    2.94
   1   1  -2   17.55    3.37
  -1  -1  -2   22.90    3.16
  -1   1   2   19.04    2.71
   1   1  -2   22.23    1.69
   2   1   2    1.14    1.92
   2  -1  -2    2.05    2.16
   2  -1  -2    3.10    1.71
  -2  -1   2    4.51    1.11
  -2  -1   2    4.24    2.60
   2   1  -2    2.58    0.89
  -2  -1  -2   -1.12    1.67
  -2   1   2    3.84    1.80
   2   1  -2    3.86    2.50
  -2   1   2    2.83    2.42
   3   1   2  687.15   17.34
   3  -1  -2  701.69   16.22
  -3  -1   2  691.01   18.96
  -3   1   2  706.41   19.79
   3   1  -2  691.78   18.46
   3   1  -2  663.00   12.12
  -3   1   2  704.37   16.29
   4  -1  -2  835.55   23.58
   4   1   2  914.68   21.82
   4  -1  -2  854.36   19.87
  -4  -1   2  908.49   23.39
  -4   1   2  887.31   20.15
   4   1  -2  862.45   16.47
   4   1  -2  843.26   25.70
  -4   1   2  886.55   24.41
  -5   1  -2    8.43    3.89
   5  -1  -2    3.77    2.47
  -5  -1   2    4.45    3.57
   5  -1  -2    8.78    3.74
  -5   1   2   11.78    4.67
   5   1  -2    4.98    2.02
   5   1  -2   12.02    3.94
  -5  -1  -2   15.27    3.52
   6  -1  -2  123.69   10.22
   6  -1  -2  127.21   14.63
   6  -1  -2  132.73    8.70
  -6  -1   2  108.37    9.42
  -6   1  -2  129.06    9.97
  -6  -1  -2  113.04    8.23
   6   1  -2  136.73    7.54
   6   1  -2  116.21   12.32
  -6   1   2  128.18   10.80
   6   1  -2  139.86    9.97
  -7  -1   2    9.37    4.69
  -7   1  -2    4.67    3.75
   7  -1  -2   10.53    4.79
   7  -1  -2   13.98    4.22
  -7  -1  -2    9.06    3.88
   7   1  -2   11.97    3.72
  -7   1   2    8.85    5.15
   7   1  -2   10.79    4.21
  -8  -1   2  553.29   23.43
  -8   1  -2  603.66   24.31
   8  -1  -2  605.25   25.11
   8  -1  -2  583.01   21.05
  -8   1   2  548.25   24.68
  -8  -1  -2  608.62   22.11
   8   1  -2  602.64   19.27
   8   1  -2  556.05   22.85
  -9   1  -2  516.76   23.73
   9  -1  -2  499.08   24.42
  -9  -1   2  493.25   23.36
   9  -1  -2  517.21   24.44
   9   1  -2  474.00   22.11
  -9  -1  -2  564.30   22.67
   9   1  -2  528.93   19.31
  -9   1   2  527.41   25.55
  10  -1  -2  174.23   12.99
 -10   1  -2  191.50   22.34
  10  -1  -2  166.85   16.00
 -10   1  -2  174.08   14.84
 -10  -1   2  199.07   16.51
 -10  -1  -2  195.13   20.32
  10   1  -2  171.16   14.14
  10   1  -2  187.18   12.46
 -10   1   2  189.81   16.70
 -10  -1  -2  182.94   14.19
 -11  -1   2  255.73   19.06
 -11   1  -2  273.15   27.87
 -11   1  -2  284.78   19.51
  11  -1  -2  269.65   17.19
 -11   1   2  284.27   20.46
  11   1  -2  248.36   18.22
  11   1  -2  297.88   16.39
 -11  -1  -2  255.74   17.80
 -11  -1  -2  251.79   24.87
  12  -1  -2   16.04    7.21
 -12   1  -2   11.72    9.26
 -12  -1   2   -1.85    6.15
 -12   1  -2    5.92    6.28
 -12  -1  -2   18.29    8.87
 -12   1   2   20.57    7.43
 -12  -1  -2   13.17    7.09
  12   1  -2   13.81    6.17
  13  -1  -2   31.49    8.38
 -13   1  -2   22.62    8.80
 -13  -1   2   30.08   10.52
  13   1  -2   19.33    7.11
 -13   1   2   14.77    8.44
 -13  -1  -2   18.48    8.46
 -14  -1   2  114.36   17.14
 -14   1  -2  106.57   16.85
  14  -1  -2  125.11   16.23
 -14  -1  -2  127.26   17.03
  14  -1   2  116.64   17.76
  14   1  -2  113.29   14.58
 -14   1   2  137.71   20.11
 -15  -1   2  149.02   21.91
  15  -1  -2  153.66   20.91
 -15   1  -2  143.69   20.07
  15   1  -2  145.86   14.73
 -15   1   2  120.20   19.81
  15  -1   2  174.54   21.71
 -15  -1  -2  158.02   17.11
 -16  -1   2   -1.74    8.45
  16   1   2   18.56    8.99
  16  -1  -2    1.64    7.20
 -16   1  -2    7.65    9.33
 -16  -1  -2    7.43    8.82
  16   1  -2    5.50    6.33
 -16   1   2    9.88    8.61
  16  -1   2    5.20    7.03
   0  -1  -3   -0.15    2.24
   0  -1  -3   -3.30    1.23
   0   1   3   -0.09    2.09
   0  -1   3   -1.02    1.80
   0   1  -3   -0.28    2.04
   0   1   3    2.28    1.93
   0   1  -3   -0.06    1.32
   0  -1   3    0.74    1.57
  -1   1  -3  179.59   10.41
   1  -1  -3  206.49    7.79
   1   1   3  210.73    9.66
   1   1   3  204.94    8.58
  -1  -1   3  192.16   10.45
   1  -1  -3  187.21    9.25
  -1  -1   3  196.02    6.34
  -1  -1  -3  183.50    8.89
  -1   1   3  170.41    9.22
   1  -1   3  198.16    8.26
   1   1  -3  208.61    6.65
  -1   1   3  203.86    7.86
   1   1  -3  199.20   10.46
  -1  -1  -3  202.58    8.46
  -2  -1   3 1044.41   16.62
   2  -1  -3 1030.29   24.94
   2   1   3 1073.63   22.71
   2  -1  -3 1045.85   20.30
  -2  -1   3 1018.23   25.70
  -2   1   3 1032.86   25.15
  -2  -1  -3 1047.50   22.69
  -2  -1  -3 1017.16   22.77
   2   1  -3 1086.07   25.57
  -2   1   3 1027.26   20.30
   2   1  -3 1020.67   18.12
  -3  -1   3    9.75    4.04
   3  -1  -3   12.22    3.65
   3   1   3    5.95    2.91
   3  -1  -3    8.35    2.50
  -3  -1   3    7.83    1.87
   3   1  -3    4.90    3.31
  -3   1   3    9.13    2.81
  -3   1   3    5.04    3.14
   4  -1  -3   10.77    3.02
  -4  -1   3    6.31    1.97
  -4  -1   3    0.90    3.08
   4  -1  -3    8.69    4.16
   4   1   3   17.98    4.45
  -4   1   3    2.52    3.23
  -4   1   3    3.05    2.37
   4   1  -3    5.02    2.97
   4   1  -3    7.92    1.96
   5  -1  -3  131.05    7.95
   5   1   3  134.63    9.41
  -5  -1   3  143.24   10.78
   5  -1  -3  143.10   10.80
  -5   1   3  130.21   10.67
   5   1  -3  129.16    6.43
   5   1  -3  129.65    9.89
  -5   1   3  127.30    8.13
  -6  -1   3   98.18    9.79
   6  -1  -3  103.06    9.54
   6   1   3   95.02    8.60
   6  -1  -3  104.90    7.68
  -6  -1  -3  105.79    7.98
   6   1  -3   97.73    9.18
   6   1  -3   90.23    6.18
  -6   1   3   94.83    9.84
   7   1   3  133.07   10.14
   7  -1  -3  128.91    9.30
   7  -1  -3  120.11   11.13
   7  -1  -3  128.52   19.55
  -7   1  -3  122.81   10.56
  -7  -1   3  126.39   11.53
   7   1  -3  136.55   15.20
   7   1  -3  142.00    8.18
  -7   1   3  115.53   15.85
  -7  -1  -3  128.97    9.68
   7   1  -3  135.30   10.97
   8   1   3   26.51    6.30
   8  -1  -3   29.81   11.03
  -8   1  -3   23.55    7.16
   8  -1  -3   28.02    5.69
  -8  -1   3   12.02    6.57
   8   1  -3   33.35    5.51
  -8  -1  -3   17.87    5.34
  -8   1   3   22.33    7.30
   8   1  -3   23.53    6.48
   8   1  -3   12.78    6.90
  -9  -1   3  717.98   29.17
   9  -1  -3  657.96   28.45
  -9   1  -3  680.91   27.27
   9   1   3  682.14   25.89
   9  -1  -3  671.07   23.58
   9   1  -3  615.11   30.85
   9   1  -3  697.58   21.63
  -9   1   3  691.63   29.84
  -9  -1  -3  658.03   24.66
  10   1   3  459.93   21.87
  10  -1  -3  456.05   20.17
 -10  -1   3  430.11   23.75
 -10   1  -3  431.06   23.32
 -10  -1  -3  466.08   22.21
 -10   1   3  470.60   26.00
  10   1  -3  470.41   18.72
  10   1  -3  427.61   22.96
 -11   1  -3  229.28   26.22
 -11  -1   3  262.27   20.23
  11  -1  -3  235.01   15.71
 -11   1  -3  265.45   18.75
 -11   1   3  229.36   19.28
 -11  -1  -3  238.77   16.55
 -12   1  -3  145.50   24.95
 -12  -1   3  195.02   18.23
  12  -1  -3  207.46   15.00
 -12   1  -3  193.23   17.78
 -12   1   3  195.77   23.91
 -12  -1  -3  221.52   17.24
  12   1  -3  218.09   14.66
 -12  -1  -3  211.69   23.99
  13  -1  -3   28.83    8.47
 -13  -1   3   40.26   11.66
 -13   1  -3   30.88    9.94
  13   1  -3   43.83    8.63
 -13  -1  -3   20.82    8.06
  14  -1  -3  281.03   19.56
 -14   1  -3  302.67   23.66
 -14   1   3  287.88   24.63
 -14  -1  -3  289.81   21.55
  14   1  -3  301.10   18.56
 -15  -1   3  116.25   19.97
  15  -1  -3  104.10   14.98
 -15   1  -3  116.68   18.52
 -15  -1  -3  108.62   16.72
  15   1  -3   91.36   13.33
 -15   1   3  130.44   22.13
  16  -1  -3  224.07   19.88
 -16  -1   3  242.73   24.14
 -16   1  -3  245.28   23.45
  16  -1   3  314.02   25.25
 -16   1   3  208.69   22.79
 -16  -1  -3  221.19   21.61
  16   1  -3  264.90   19.92
   0   1  -4   -1.24    1.85
   0   1   4    0.27    1.63
   0  -1   4    0.59    2.18
   0  -1   4   13.01    5.32
   0  -1  -4    2.30    2.62
   0   1   4   -0.95    3.49
   0  -1  -4    5.14    3.89
   1   1   4  219.02   11.84
   1   1   4  217.32    9.78
  -1  -1   4  222.41    8.19
   1  -1  -4  223.29   13.88
   1  -1  -4  216.56    9.17
  -1  -1   4  218.07   12.94
  -1   1   4  240.01    9.56
   1  -1   4  233.04   10.09
   1  -1   4  246.38   13.81
   1   1  -4  218.15   12.72
   1   1  -4  235.03    8.47
  -1  -1  -4  205.06    9.85
  -1   1   4  208.93   11.91
  -1  -1  -4  233.75   11.80
   2  -1  -4 1138.67   23.17
   2   1   4 1206.70   26.47
  -2  -1   4 1198.99   31.06
  -2   1  -4 1217.72   31.73
   2  -1  -4 1197.65   29.33
  -2  -1   4 1180.41   20.50
   2   1   4 1136.46   28.21
   2   1  -4 1198.77   20.79
  -2   1   4 1196.87   23.88
  -2  -1  -4 1209.49   28.19
   2   1  -4 1210.18   30.53
   2  -1   4 1181.97   26.23
  -2   1   4 1228.41   30.16
  -2  -1  -4 1213.71   26.80
   3  -1  -4   14.20    3.26
  -3  -1   4   14.87    2.63
   3  -1  -4   21.97    5.41
   3   1   4   17.33    4.12
  -3  -1   4   18.15    5.38
  -3   1   4   18.39    3.69
   3   1  -4   16.46    2.58
   3   1  -4   18.69    5.29
  -3  -1  -4   25.05    4.98
  -3  -1  -4   12.96    4.44
  -3   1   4   12.70    4.16
  -4  -1   4 1107.15   20.33
   4  -1  -4 1084.01   23.78
  -4  -1   4 1095.02   31.22
   4   1   4 1120.82   27.90
   4  -1  -4 1096.38   30.51
  -4   1   4 1113.36   24.42
   4   1  -4 1098.18   19.87
  -4   1   4 1085.98   30.99
   4   1  -4 1121.07   30.28
   5  -1  -4   16.24    5.60
  -5  -1   4   22.38    6.41
  -5  -1   4   27.82    3.92
   5  -1  -4   18.23    4.00
   5   1   4   13.44    4.44
  -5   1   4   30.78    5.27
   5   1  -4   20.59    3.35
  -5   1   4   24.87    6.32
   5   1  -4   27.90    6.45
   6  -1  -4   43.59    6.12
   6   1   4   48.28    7.80
   6  -1  -4   50.22    8.85
  -6  -1   4   30.83    7.55
  -6   1   4   46.13    6.89
  -6   1   4   29.26    7.06
   6   1  -4   38.57    7.57
   6   1  -4   30.01    4.38
   7   1   4    4.40    3.74
   7  -1  -4    4.09    3.96
   7  -1  -4    3.04    3.26
   7   1  -4    2.33    2.50
  -7  -1  -4    4.05    3.08
  -7   1   4   12.34    5.94
   7   1  -4    8.39    3.95
   8   1   4  694.96   25.82
  -8  -1   4  685.24   29.01
   8  -1  -4  726.76   29.37
  -8   1  -4  684.82   30.96
   8  -1  -4  655.11   38.16
   8  -1  -4  731.10   23.03
   8   1  -4  711.34   31.93
   8   1  -4  690.52   19.88
  -8   1   4  691.65   29.65
  -8  -1  -4  716.41   24.55
   9  -1  -4  173.99   20.66
  -9   1  -4  186.92   14.94
   9  -1  -4  201.93   13.04
   9  -1  -4  190.65   16.04
   9   1   4  182.60   14.05
  -9  -1   4  188.25   16.02
  -9   1   4  201.50   17.02
  -9  -1  -4  207.36   14.04
   9   1  -4  234.65   21.85
   9   1  -4  194.19   15.64
   9   1  -4  193.60   11.20
 -10   1  -4   99.14   13.71
  10  -1  -4  100.18   10.07
 -10  -1   4  106.69   15.96
  10   1  -4  113.60   14.87
 -10  -1  -4  111.91   11.49
  10   1  -4   94.10    8.96
 -10   1   4   65.80   12.74
 -11   1  -4   41.78   10.22
  11  -1  -4   65.85   10.32
 -11  -1   4   50.25   12.26
 -11   1   4   54.52   13.18
  11   1  -4   58.18    8.94
 -11  -1  -4   63.08   10.58
  12  -1  -4    6.48    5.48
 -12  -1   4    0.81    6.41
 -12   1  -4    9.58    6.65
 -12  -1  -4    2.09    5.25
 -12   1   4    6.44    7.20
  12   1  -4   12.24    5.28
 -13  -1   4    2.50    7.37
 -13   1  -4   21.59    8.37
  13  -1  -4   16.21    7.04
 -13  -1  -4   25.31    8.83
 -13   1   4    8.21    8.40
  13   1  -4   12.27    6.00
 -14  -1   4   72.13   16.39
  14  -1  -4   76.87   12.46
 -14   1  -4   63.29   14.37
  14   1  -4   74.04   11.36
 -14   1   4   82.16   17.94
 -14  -1  -4   66.75   12.79
  15  -1  -4   19.06    8.54
 -15   1  -4   22.19    9.91
 -15  -1   4   27.20   12.51
 -15  -1  -4   37.10   11.20
 -15   1   4   27.68   13.19
  15   1  -4   25.62    7.78
 -16   1  -4   57.02   15.58
  16  -1  -4   59.96   11.50
 -16  -1   4   55.58   15.76
 -16   1   4   34.68   13.66
 -16  -1  -4   56.67   13.28
  16   1  -4   35.87    9.23
   0   1   5    0.89    2.33
   0   1   5   -0.19    3.04
   0  -1   5   -3.08    3.14
   0   1  -5    0.49    2.17
   0   1  -5    0.52    3.52
   0  -1  -5    1.87    3.21
   0  -1   5   -0.10    2.62
   0  -1  -5   -1.92    1.87
   1  -1  -5   11.86    4.94
   1   1   5   12.71    3.70
   1   1   5    8.69    4.14
  -1  -1   5   13.91    3.22
  -1  -1   5    8.62    5.07
   1  -1  -5   14.54    3.66
  -1   1  -5    6.46    4.13
  -1   1   5    6.80    2.83
   1   1  -5   15.27    3.35
   1   1  -5   14.00    4.98
   1  -1   5   10.56    5.25
  -1  -1  -5    9.80    4.39
  -1  -1  -5    8.15    3.39
   1  -1   5   10.54    3.46
  -1   1   5   12.22    4.88
  -2   1  -5  201.93   13.45
  -2  -1   5  197.74   13.82
   2   1   5  181.67   10.42
  -2  -1   5  197.49    8.13
   2   1   5  192.24   12.41
   2  -1  -5  176.79   12.03
   2  -1  -5  190.52    9.19
  -2  -1  -5  168.45   11.13
   2   1  -5  188.57    8.08
  -2   1   5  193.05    9.39
  -2  -1  -5  184.71   10.72
   2   1  -5  169.77   12.22
   2  -1   5  188.66   10.47
  -2   1   5  185.78   12.37
  -3  -1   5  244.61   15.28
   3   1   5  272.27   13.26
  -3  -1   5  278.12    9.53
  -3   1  -5  260.14   15.65
   3  -1  -5  270.31   14.80
   3  -1  -5  285.80   11.37
  -3   1   5  260.93   15.34
  -3   1   5  274.75   11.24
  -3  -1  -5  266.07   13.53
   3   1  -5  266.53   15.22
   3  -1   5  270.17   13.09
  -3  -1  -5  277.15   14.27
   3   1  -5  265.95    9.28
   4  -1  -5  112.25    7.54
   4  -1  -5  102.60    9.97
   4   1   5  121.63    9.27
  -4  -1   5  119.19   11.26
  -4  -1   5  110.16    6.26
   4   1  -5  100.81    5.77
  -4   1   5  121.64   11.35
   4   1  -5  116.12   10.54
  -4  -1  -5   94.27    8.95
  -4   1   5  106.06    7.51
   4  -1   5  115.98    9.41
   5  -1  -5  480.00   21.50
  -5  -1   5  461.41   22.11
  -5  -1   5  458.14   13.35
   5  -1  -5  471.02   15.94
   5   1   5  490.96   19.38
   5   1  -5  465.20   13.07
  -5   1   5  466.71   16.20
  -5   1   5  425.36   21.24
   5   1  -5  446.54   20.74
   6  -1  -5   75.48    6.84
   6   1   5   61.01    9.32
   6  -1  -5   66.10   10.47
  -6  -1   5   59.37    5.40
   6   1  -5   67.68    5.48
  -6   1   5   61.52   10.86
   6   1  -5   55.73    9.33
  -6   1   5   60.86    7.59
   7   1   5  126.23   11.37
  -7  -1   5  127.68   12.88
   7  -1  -5  107.55    8.74
   7  -1  -5  120.00   12.45
  -7   1   5  142.99    9.73
   7   1  -5  117.37    7.41
  -7   1   5  133.98   13.54
   7   1  -5  137.66   12.64
   8   1   5  247.18   15.90
   8  -1  -5  241.39   17.48
   8  -1  -5  251.19   13.46
  -8  -1   5  241.58   18.09
  -8  -1  -5  280.90   15.46
  -8   1   5  275.84   19.65
   8   1  -5  243.45   11.51
   8   1  -5  281.32   18.27
   9  -1  -5  785.69   25.51
  -9  -1   5  784.53   33.89
  -9   1  -5  814.10   30.84
  -9   1   5  840.77   35.41
   9   1  -5  770.91   31.91
  -9  -1  -5  826.55   28.34
   9   1  -5  785.99   22.54
 -10   1  -5  283.00   19.49
 -10  -1   5  280.19   21.96
  10  -1  -5  301.84   28.70
  10  -1  -5  283.89   15.89
 -10   1   5  258.74   20.91
  10   1  -5  283.83   25.62
 -10  -1  -5  279.80   17.33
  10   1  -5  269.21   13.79
  11  -1  -5  120.07   11.56
 -11   1  -5  128.11   13.69
 -11  -1   5  141.20   19.88
 -11   1   5  117.64   17.89
 -11  -1  -5  137.73   13.62
  11   1  -5  116.29    9.93
 -12  -1   5   13.09    9.80
 -12   1  -5    7.22    6.96
  12  -1  -5    9.24    5.24
  12   1  -5   18.13    5.48
 -12  -1  -5   18.21    6.76
 -13   1  -5   34.38   10.46
  13  -1  -5   17.51    6.74
 -13  -1   5    4.73   10.59
 -13  -1  -5    6.44    6.52
 -13   1   5   33.51   11.52
  13   1  -5    9.52    4.99
  14  -1  -5  220.26   17.20
 -14  -1   5  224.18   23.13
 -14   1   5  235.54   23.92
  14   1  -5  248.24   16.16
 -14  -1  -5  256.26   20.39
  15  -1  -5  209.99   16.91
 -15   1  -5  145.79   19.84
 -15  -1   5  143.02   23.02
  15   1  -5  178.54   14.58
 -15   1   5  178.16   25.76
 -15  -1  -5  162.59   20.08
   0   1  -6   -1.36    3.92
   0  -1   6    2.42    2.57
   0   1   6    4.37    4.42
   0   1   6    1.17    2.52
   0  -1  -6    2.58    3.24
   0  -1   6   -7.05    3.10
   0  -1  -6    4.77    3.21
   0   1  -6    7.63    3.25
  -1   1  -6  179.67   10.68
   1   1   6  177.24   13.34
   1  -1  -6  195.00   10.49
  -1   1  -6  190.65   14.13
  -1  -1   6  168.51    8.95
   1  -1  -6  199.83   13.00
   1   1   6  209.19   11.30
  -1  -1   6  203.96   14.96
   1  -1   6  199.28   10.78
   1  -1   6  192.86   14.78
   1   1  -6  196.63    9.78
  -1   1   6  192.62   10.32
  -1   1   6  211.13   14.54
  -1  -1  -6  198.58   13.06
  -1  -1  -6  193.23   10.98
   1   1  -6  186.39   13.58
  -2   1  -6 1790.79   45.06
   2   1   6 1792.17   37.80
   2  -1  -6 1727.11   34.10
   2  -1  -6 1712.88   42.22
   2   1   6 1765.17   43.27
  -2  -1   6 1738.92   35.59
  -2  -1   6 1746.07   45.78
  -2  -1  -6 1740.33   38.22
   2   1  -6 1827.49   44.70
   2   1  -6 1723.46   31.91
  -2   1   6 1773.61   34.76
  -2  -1  -6 1734.88   41.49
   2  -1   6 1847.87   37.82
  -2   1   6 1670.21   43.24
  -3   1  -6  560.06   24.50
   3  -1  -6  587.62   23.68
   3   1   6  545.02   19.97
  -3  -1   6  561.12   24.87
  -3  -1   6  565.44   15.67
   3  -1  -6  538.44   17.11
  -3  -1  -6  524.64   21.72
  -3   1   6  567.43   17.74
  -3  -1  -6  532.74   20.35
   3  -1   6  572.99   20.55
   3   1  -6  526.05   23.07
   3   1  -6  557.41   15.46
  -3   1   6  535.59   23.80
  -4  -1   6 1017.25   22.01
   4   1   6 1057.22   29.68
   4  -1  -6 1033.45   33.13
   4  -1  -6  982.30   24.19
  -4  -1   6 1003.18   34.52
  -4   1  -6  977.38   33.67
   4   1  -6  993.71   21.44
  -4   1   6 1030.61   25.35
   4   1  -6  976.81   32.70
  -4   1   6  973.76   33.29
  -4  -1  -6 1030.06   31.44
   4  -1   6 1071.05   30.00
   5  -1  -6   24.16    5.04
  -5  -1   6   22.15    4.72
  -5  -1   6   23.29    7.83
   5  -1  -6   23.87    6.63
   5   1   6   25.91    6.04
   5   1  -6   22.62    6.49
   5  -1   6   31.76    6.66
  -5  -1  -6   21.04    6.77
  -5   1   6   22.92    7.32
  -5   1   6   24.56    4.97
   5   1  -6   26.66    4.32
   6  -1  -6  124.04    8.97
   6   1   6  106.57    9.84
  -6  -1   6  150.15   14.38
  -6  -1   6  117.39    7.56
   6  -1  -6  119.54   12.57
  -6   1   6  108.81    8.53
  -6  -1  -6  112.42   11.71
   6   1  -6  123.06   16.30
   6  -1   6  125.62   11.19
  -6   1   6  119.39   13.07
   6   1  -6  113.42    7.12
  -7  -1   6  212.59   10.38
   7  -1  -6  211.52   12.04
   7   1   6  233.65   15.44
   7  -1  -6  215.18   16.94
  -7  -1   6  254.66   18.91
  -7   1   6  195.05   17.07
   7   1  -6  208.29   16.03
  -7   1   6  209.29   12.24
   7   1  -6  220.36   10.22
   7  -1   6  196.01   14.24
   8  -1  -6  731.68   23.52
  -8  -1   6  691.51   31.78
  -8   1   6  753.99   33.79
   8   1  -6  705.76   30.47
   8   1  -6  727.05   20.14
  -8   1   6  713.91   23.60
  -9  -1   6   30.34    9.68
   9  -1  -6   56.33    8.64
  -9   1   6   45.11   11.27
   9   1  -6   50.65    6.94
  -9  -1  -6   52.09    8.76
  10  -1  -6  154.36   24.98
 -10  -1   6  162.09   17.23
  10  -1  -6  184.63   12.79
 -10   1  -6  152.50   14.75
 -10  -1  -6  148.53   12.81
 -10   1   6  138.04   19.57
  10   1  -6  158.62   10.47
 -11   1  -6   11.07    7.98
  11  -1  -6   16.56    6.50
 -11  -1   6   21.71    8.95
  11  -1  -6   15.96   11.36
  11   1  -6   21.02    5.66
 -11   1   6   25.47   10.53
 -11  -1  -6   22.71    7.75
  12  -1  -6    9.84    5.28
 -12   1  -6   -4.29    5.29
 -12  -1   6    4.94    8.06
 -12  -1  -6   -5.20    5.99
 -12   1   6   -3.67    6.55
  13  -1  -6   34.65    8.63
 -13  -1   6   23.12   11.12
 -13   1  -6   35.08   11.03
 -13  -1  -6   25.23    7.99
  13   1  -6   34.44    7.19
 -13   1   6   21.90   12.37
 -14   1  -6  188.74   26.25
 -14  -1   6  125.30   21.11
  14  -1  -6  156.29   14.95
 -14   1   6  174.90   24.96
 -14  -1  -6  160.08   17.07
  14   1  -6  165.01   13.07
  15  -1  -6   -2.83    5.47
 -15  -1   6  -11.95    8.28
 -15   1  -6   16.32    8.32
  15   1  -6   -6.39    5.05
 -15   1   6  -11.37    8.16
 -15  -1  -6  -15.39    6.58
   0   1   7   -0.14    1.99
   0   1   7   -3.21    3.89
   0   1  -7    1.09    2.78
   0  -1   7    0.78    4.96
   0  -1   7    3.11    2.94
   0  -1  -7    0.57    2.82
   0  -1  -7    4.50    4.50
   0   1  -7    6.94    4.18
  -1   1  -7 1549.13   43.45
   1  -1  -7 1564.24   34.45
  -1  -1   7 1554.24   32.37
   1   1   7 1529.05   43.06
  -1  -1   7 1533.05   45.11
   1   1   7 1514.13   35.14
   1  -1  -7 1484.40   40.69
  -1   1  -7 1565.84   35.86
  -1   1   7 1580.63   44.04
  -1   1   7 1566.11   34.29
   1   1  -7 1564.65   32.98
   1  -1   7 1511.65   44.98
   1   1  -7 1584.86   43.36
  -1  -1  -7 1498.66   35.86
   1  -1   7 1597.03   35.26
  -1  -1  -7 1648.99   41.83
   2   1   7   12.80    4.29
   2   1   7    9.04    5.64
  -2   1  -7   26.84    6.87
  -2  -1   7   15.19    3.86
  -2  -1   7   19.83    7.77
   2  -1  -7   18.95    5.72
   2  -1  -7   19.10    4.77
  -2   1   7   24.75    5.31
   2   1  -7   15.15    3.75
  -2  -1  -7   25.60    7.16
  -2   1   7   19.02    6.08
   2   1  -7   17.33    6.36
   2  -1   7   15.60    4.29
  -2  -1  -7   18.92    5.70
   3  -1  -7 2686.86   59.35
   3  -1  -7 2645.64   47.33
  -3   1  -7 2717.80   61.74
   3   1   7 2626.49   52.60
  -3  -1   7 2653.84   44.42
   3  -1   7 2679.10   52.57
   3   1  -7 2639.41   44.34
  -3   1   7 2696.70   48.07
   3   1  -7 2685.12   60.27
  -3  -1  -7 2781.14   58.39
   4   1   7  212.28   13.86
  -4  -1   7  249.97   18.17
   4  -1  -7  200.92   15.42
   4  -1  -7  230.61   11.65
  -4  -1   7  239.02   10.71
  -4   1  -7  209.70   16.00
   4   1  -7  230.10   10.37
  -4  -1  -7  240.95   15.91
  -4   1   7  216.63   16.41
  -4   1   7  232.00   12.07
   4   1  -7  216.98   16.09
   4  -1   7  199.88   13.16
  -5   1  -7   98.91   14.06
   5  -1  -7  100.78   13.58
  -5  -1   7  113.73    7.64
   5  -1  -7  100.86    8.38
   5   1   7   95.35    9.52
  -5  -1   7  103.60   14.76
   5   1  -7   96.76    6.99
  -5   1   7  115.45   15.16
  -5  -1  -7   87.08   12.03
   5  -1   7  120.73   10.99
  -5   1   7  111.53    8.53
   5   1  -7   86.07   14.52
   6   1   7   42.61    8.58
   6  -1  -7   37.29    8.78
   6  -1  -7   39.67    6.60
  -6  -1   7   40.25   10.71
  -6  -1   7   53.93    6.53
  -6   1   7   49.57    7.58
   6   1  -7   46.86    6.00
   6   1  -7   30.13    7.52
  -6  -1  -7   38.85    9.22
   6  -1   7   33.75    7.73
  -6   1   7   49.98   11.34
  -7  -1   7  753.43   34.26
   7  -1  -7  783.07   23.74
  -7  -1   7  710.91   20.35
   7   1  -7  748.22   31.99
  -7  -1  -7  780.30   31.29
  -7   1   7  800.05   24.76
  -7   1   7  804.13   35.02
   7   1  -7  747.95   20.22
  -8  -1   7  105.65   16.81
   8  -1  -7  104.60    9.40
   8   1  -7  103.46    7.89
  -8   1   7  105.24   16.34
  -8   1   7  105.49    9.53
  -9  -1   7  935.55   40.62
   9   1  -7  935.75   24.53
  -9   1   7  925.34   40.93
 -10   1  -7    2.32    5.69
 -10  -1   7    8.89    8.47
  10  -1  -7   12.28    5.32
 -10  -1  -7   18.07    6.25
 -10   1   7   19.08    9.84
  10   1  -7    5.97    4.22
  11  -1  -7   26.70   10.64
 -11  -1   7   22.05   10.09
 -11   1  -7   32.29    9.53
  11  -1  -7   42.50    8.38
  11   1  -7   38.51    6.43
 -11   1   7   49.91   13.91
 -11  -1  -7   26.79    8.02
 -12   1  -7   41.67   11.68
 -12  -1   7   49.31   13.95
  12  -1  -7   35.80    7.90
 -12  -1  -7   36.49    9.64
 -12   1   7   30.25   12.53
 -13   1  -7  123.92   17.62
 -13  -1   7  133.95   21.74
  13  -1  -7  139.55   13.32
  13   1  -7  146.54   11.80
 -13  -1  -7  128.42   16.63
 -13   1   7  147.38   23.25
 -14  -1   7    0.35   10.60
  14  -1  -7    2.62    5.30
 -14   1  -7   -1.02    7.47
 -14  -1  -7    3.84    7.42
 -14   1   7  -14.00    7.26
  14   1  -7    1.75    4.58
 -15   1  -7   52.29   13.72
 -15  -1   7   46.65   14.98
  15  -1  -7   39.88    9.60
 -15  -1  -7   61.50   13.44
  15   1  -7   41.96    8.54
 -15   1   7   29.04   14.74
   0   1   8    4.11    3.17
   0   1  -8   -0.88    2.89
   0  -1  -8    0.13    4.19
   0   1   8    2.90    4.46
   0  -1   8   -1.22    2.56
   0  -1  -8   -6.72    2.19
   0   1  -8    2.98    3.73
  -1   1  -8   22.27    7.67
  -1   1  -8   28.98    6.60
   1   1   8   17.98    5.28
   1  -1  -8   25.39    5.75
   1  -1  -8    9.61    5.64
   1   1   8    6.36    5.97
  -1  -1   8   20.59    8.28
  -1  -1   8   37.09    6.10
   1  -1   8   29.33    5.96
  -1   1   8   17.90    5.01
   1   1  -8   25.91    7.49
  -1  -1  -8   27.31    7.74
  -1  -1  -8   33.71    7.61
   1   1  -8   33.63    6.20
   2   1   8 1960.63   52.55
   2  -1  -8 1847.88   49.68
  -2   1  -8 1988.50   52.86
  -2  -1   8 1924.62   54.57
  -2  -1   8 1929.21   38.28
   2  -1  -8 1996.56   41.41
   2   1   8 1925.79   43.99
  -2   1   8 1894.83   40.51
   2   1  -8 1998.07   52.55
   2   1  -8 1985.05   39.26
  -2  -1  -8 1858.46   49.06
  -2  -1  -8 1925.64   44.71
   2  -1   8 1961.13   43.65
  -2   1   8 1899.43   52.85
  -3  -1   8   15.76    4.25
   3  -1  -8   18.87    4.74
  -3   1  -8   22.03    7.30
  -3  -1   8   12.27    6.94
   3   1   8   21.72    7.48
   3  -1   8    8.54    4.52
   3   1  -8   23.07    5.06
  -3  -1  -8   13.73    6.11
  -3   1   8   18.45    7.59
  -3  -1  -8   31.81    7.15
  -3   1   8   24.49    5.36
   4  -1  -8  942.10   34.69
  -4  -1   8  888.65   23.35
   4  -1  -8  911.73   25.51
   4   1   8  870.21   29.61
  -4  -1   8  878.65   36.68
  -4   1  -8  907.06   35.34
   4   1  -8  887.54   34.58
  -4  -1  -8  933.89   33.72
  -4   1   8  898.09   25.90
  -4   1   8  845.61   34.88
   4   1  -8  878.53   23.13
   4  -1   8  905.41   29.97
   5   1   8   17.12    5.98
   5  -1  -8    6.71    5.25
  -5   1  -8   21.15    7.53
  -5  -1   8   18.64    4.45
   5  -1  -8   18.01    5.00
  -5  -1   8   29.69    9.57
   5  -1   8   12.48    5.53
  -5   1   8   17.27    4.92
   5   1  -8   19.31    7.78
   5   1  -8   17.30    4.30
  -5  -1  -8   10.01    7.19
  -5   1   8   19.88    7.16
  -6   1  -8  123.80   19.64
  -6  -1   8  143.85    9.31
  -6  -1   8  132.93   17.95
   6  -1  -8  138.65   10.29
   6   1  -8  117.87   16.11
  -6  -1  -8  116.31   12.73
  -6   1   8  143.48   15.64
   6   1  -8  139.11    8.85
  -6   1   8  126.59   10.12
  -7  -1   8    6.18    3.55
  -7  -1   8    4.98    6.73
  -7   1  -8   17.78    6.75
   7  -1  -8   16.16    4.98
  -7   1   8    0.99    5.96
  -7   1   8    0.17    3.10
   7   1  -8    5.37    3.38
  -7  -1  -8    0.20    4.50
  -8  -1   8  472.62   17.38
   8  -1  -8  508.26   23.40
  -8  -1   8  486.44   29.66
  -8   1   8  497.54   29.77
  -8   1   8  473.41   19.91
   8   1  -8  505.03   17.23
  -8  -1  -8  439.05   25.67
  -9  -1   8   19.66   10.34
   9  -1  -8   27.98    6.54
  -9   1   8   25.18    6.47
   9   1  -8   31.08    5.96
  -9  -1  -8   15.51    8.14
  -9   1   8   28.20   10.46
  10  -1  -8  171.84   12.86
 -10  -1   8  182.45   19.70
  10   1  -8  198.89   11.68
 -10  -1  -8  165.24   16.78
 -11  -1   8    5.44    9.30
  11  -1  -8   21.91    6.78
 -11   1  -8   22.59    9.04
  11   1  -8   19.20    5.21
 -11   1   8   19.67    9.85
 -11  -1  -8   15.51    7.45
 -12   1  -8   21.89    9.11
  12  -1  -8   18.11    6.52
 -12  -1   8   19.91   10.40
 -12   1   8    6.64    9.86
 -12  -1  -8   26.82    8.80
  12   1  -8   21.52    6.43
 -13  -1   8   19.55   11.15
  13  -1  -8    1.92    5.32
  13   1  -8   -4.30    4.18
 -13  -1  -8   -1.00    6.59
 -13   1   8   -3.69    8.14
 -14  -1   8  136.78   23.14
  14  -1  -8  137.08   13.75
 -14   1  -8  105.56   18.15
 -14   1   8  155.94   25.34
  14   1  -8  128.19   11.62
 -14  -1  -8  147.32   19.90
  15  -1  -8    5.57    6.91
  15   1  -8    0.73    5.45
   0  -1   9   -6.64    3.96
   0   1  -9   -0.92    2.88
   0  -1  -9   -0.06    4.63
   0   1   9   -2.24    2.48
   0   1  -9    4.50    6.51
   0  -1  -9    3.63    3.71
   0  -1   9    1.67    2.56
   0   1   9    3.89    5.77
  -1  -1   9   57.02    7.83
  -1   1  -9   61.99    9.60
   1   1   9   53.38    9.75
   1   1   9   51.67   11.33
   1  -1  -9   60.67   10.55
  -1  -1   9   50.41   11.25
  -1   1   9   49.98   11.49
  -1   1   9   52.02    8.16
  -1  -1  -9   52.25    8.98
   1  -1   9   56.46    8.77
  -1  -1  -9   45.18    9.28
   1   1  -9   35.96    9.04
   1  -1   9   60.71   12.91
   1   1  -9   56.44    8.81
   2   1   9  270.13   15.49
   2   1   9  234.22   18.71
   2  -1  -9  245.22   18.07
   2  -1  -9  237.15   13.83
  -2  -1   9  252.66   13.06
  -2  -1   9  253.90   20.71
  -2   1   9  256.38   20.43
  -2   1   9  276.43   14.64
   2  -1   9  295.36   22.05
   2   1  -9  239.37   18.46
  -2  -1  -9  243.61   15.46
   2   1  -9  236.49   13.07
  -2  -1  -9  234.60   17.20
   3  -1  -9  153.44   14.78
  -3   1  -9  232.31   21.63
   3   1   9  178.38   16.41
  -3  -1   9  161.71   10.61
   3   1   9  154.76   12.30
  -3  -1   9  197.63   19.01
   3  -1  -9  153.84   10.91
  -3  -1  -9  194.02   15.97
  -3   1   9  160.82   11.31
   3   1  -9  189.75   11.25
  -3   1   9  206.38   18.21
   3   1  -9  180.39   15.75
   3  -1   9  163.60   12.74
  -3  -1  -9  152.08   13.25
  -4   1  -9 1123.46   41.96
  -4  -1   9 1080.58   27.72
  -4  -1   9 1075.29   43.13
   4  -1  -9 1102.88   40.03
   4  -1  -9 1100.79   30.12
   4   1   9 1079.83   34.63
   4   1  -9 1099.80   27.79
   4   1  -9 1031.11   39.53
  -4   1   9 1110.46   42.28
  -4   1   9 1064.32   29.89
   4  -1   9 1068.06   34.22
  -4  -1  -9 1104.03   38.65
  -5   1  -9  183.82   17.06
  -5  -1   9  194.07   19.30
  -5  -1   9  187.17   11.15
   5  -1  -9  203.91   12.70
  -5   1   9  194.42   18.59
  -5   1   9  199.05   12.54
  -5  -1  -9  209.14   17.65
   5   1  -9  202.45   11.37
  -6   1  -9    3.71    6.13
   6  -1  -9   17.08    5.24
  -6  -1   9    9.80    7.40
  -6  -1   9    2.08    3.31
  -6  -1  -9    2.66    6.15
  -6   1   9   17.17    5.43
  -6   1   9   13.89    7.90
   6   1  -9   10.92    4.02
  -7  -1   9   29.23    5.90
   7  -1  -9   15.70    6.62
  -7  -1   9   25.90   10.21
  -7   1  -9   31.65   10.39
  -7  -1  -9   19.98    7.86
  -7   1   9   21.97   10.09
   7   1  -9   21.95    4.98
  -7   1   9   22.80    5.63
   8  -1  -9  356.66   17.45
  -8  -1   9  321.47   25.85
  -8  -1   9  355.70   15.27
   8   1  -9  367.70   15.28
  -8  -1  -9  331.58   22.66
  -8   1   9  361.61   26.54
  -8   1   9  377.41   18.19
  -9  -1   9  493.29   32.08
   9  -1  -9  505.53   20.88
  -9  -1   9  495.94   18.55
  -9   1   9  453.22   24.11
   9   1  -9  475.65   17.65
  -9  -1  -9  456.28   27.44
 -10  -1   9   91.62   18.00
  10  -1  -9   88.16   11.27
 -10   1   9   63.20    9.81
 -10   1   9   80.67   17.73
  10   1  -9   74.84    7.98
 -10  -1  -9   93.52   16.02
 -11  -1   9  187.53   25.49
  11  -1  -9  218.88   14.80
 -11   1   9  222.91   24.13
 -11  -1  -9  214.83   17.76
  11   1  -9  200.12   12.36
 -12   1  -9   -2.02    7.65
 -12  -1   9    5.28   10.18
  12  -1  -9    3.40    5.16
 -12   1   9   39.88   13.52
 -12  -1  -9   11.24    7.57
 -13  -1   9  140.29   23.86
  13  -1  -9  190.10   15.05
 -13   1  -9  179.39   18.67
  13   1  -9  178.75   13.86
 -13   1   9  213.92   29.14
 -13  -1  -9  188.82   18.68
 -14   1  -9   63.43   13.99
 -14  -1   9   52.62   15.87
  14  -1  -9   63.51   10.25
 -14   1   9   53.08   17.46
 -14  -1  -9   68.81   14.03
  14   1  -9   57.11    9.47
   0  -1 -10   -5.00    3.05
   0  -1  10    3.01    6.15
   0   1 -10   -4.79    2.51
   0   1  10   -2.57    2.80
   0   1 -10   -7.05    4.34
   0  -1 -10    0.01    2.84
   0   1  10   -2.27    4.40
   0  -1  10   -1.47    3.02
  -1   1 -10   23.26    8.61
  -1   1 -10   23.26    7.27
  -1  -1  10   23.49    9.42
   1  -1 -10   20.52    8.30
   1   1  10   31.30   10.16
   1  -1 -10   23.69    6.73
   1   1  10   19.90    6.19
  -1  -1  10   26.41    5.91
  -1   1  10   19.88    6.67
  -1  -1 -10   35.05    7.86
   1  -1  10   31.99   10.29
  -1   1  10   11.61    8.30
  -1  -1 -10   39.18    9.39
   1   1 -10   10.90    7.66
   1   1 -10   35.19    7.07
   1  -1  10   28.56    6.65
   2  -1 -10  231.51   18.51
   2   1  10  194.67   13.86
   2  -1 -10  223.55   14.04
  -2  -1  10  226.31   13.17
  -2  -1  10  220.54   20.52
  -2   1 -10  202.02   18.22
   2   1  10  237.03   20.13
  -2  -1 -10  220.06   15.53
  -2   1  10  195.06   19.22
   2   1 -10  203.56   18.11
  -2  -1 -10  221.67   18.00
   2  -1  10  250.12   21.79
   2   1 -10  202.20   13.13
  -2   1  10  222.82   14.24
   2  -1  10  214.52   14.63
   3  -1 -10  233.93   14.17
  -3  -1  10  236.32   21.31
   3   1  10  204.75   19.12
  -3  -1  10  263.47   13.83
  -3   1 -10  238.14   19.73
   3  -1  10  239.65   15.90
   3   1 -10  232.81   13.39
  -3  -1 -10  212.88   18.08
  -3   1  10  216.02   13.81
  -3  -1 -10  225.05   16.21
  -3   1  10  202.22   19.63
   4  -1 -10  123.95   10.58
  -4   1 -10  136.14   18.73
  -4  -1  10  134.64   10.23
  -4  -1  10  140.39   20.09
  -4   1  10  122.13   10.95
  -4   1  10  166.77   21.30
  -4  -1 -10  145.54   18.49
   4   1 -10  142.97   10.63
  -5  -1  10  315.56   24.56
   5  -1 -10  387.26   18.10
  -5  -1  10  348.77   15.87
  -5   1 -10  324.50   24.27
  -5  -1 -10  299.74   22.11
   5   1 -10  374.76   16.32
  -5   1  10  360.91   17.96
  -5   1  10  341.85   25.00
  -6  -1  10   30.90   11.45
   6  -1 -10   37.54    7.29
  -6  -1  10   39.64    6.82
  -6   1 -10   38.27   12.28
  -6   1  10   25.47   10.11
  -6  -1 -10   41.18   10.77
  -6   1  10   42.63    8.14
   6   1 -10   45.83    7.31
  -7  -1  10   30.78   10.64
   7  -1 -10   -1.99    4.07
  -7   1  10    2.12    4.02
  -7  -1 -10   17.50    7.86
   7   1 -10    8.58    4.25
  -7   1  10    9.99    8.16
  -8  -1  10   38.29   12.30
  -8  -1  10   45.73    7.41
   8  -1 -10   44.70    8.21
   8   1 -10   49.96    7.55
  -8   1  10   31.10   14.64
  -8  -1 -10   52.55   11.55
   9  -1 -10  426.74   19.78
  -9  -1  10  467.25   32.44
  -9  -1  10  395.10   17.32
   9   1 -10  409.90   16.92
  -9   1  10  434.84   31.82
  -9   1  10  395.73   19.87
  10  -1 -10   35.38    7.84
 -10  -1  10   33.19   13.72
 -10   1  10   27.10    7.29
 -10   1  10   15.27   11.74
  10   1 -10   20.17    5.72
 -11  -1  10   71.87   16.31
  11  -1 -10   58.92   10.07
 -11   1  10   42.28   14.21
  11   1 -10   53.42    8.01
 -12  -1  10   11.74   10.42
  12  -1 -10    9.74    6.32
 -12   1 -10   11.75    9.31
 -12   1  10   -1.41    9.07
 -12  -1 -10   15.97    8.73
 -13   1 -10   48.23   12.78
  13  -1 -10   46.83    9.26
 -13  -1  10   34.15   16.21
  13   1 -10   40.23    7.62
 -13   1  10   30.99   14.28
 -13  -1 -10   20.80   10.25
 -14  -1  10   10.39   15.76
 -14   1 -10    1.30    9.58
  14  -1 -10    9.40    5.97
 -14   1  10   -7.55   12.57
 -14  -1 -10    4.08    8.99
   0  -1 -11    0.71    3.84
   0  -1  11   -1.69    3.20
   0   1  11    2.94    4.07
   0  -1  11   -3.91    5.21
   0  -1 -11   -1.37    3.52
   0   1 -11   -1.97    3.23
   0   1  11  -12.07    3.92
  -1   1 -11   42.82    8.78
   1  -1 -11   30.28    7.44
   1   1  11   31.10    8.57
   1   1  11   29.98   10.60
  -1  -1  11   36.23   11.86
  -1  -1  11   33.33    7.36
  -1  -1 -11   26.37    7.96
   1   1 -11   28.38    7.26
  -1  -1 -11   16.45    8.48
   1  -1  11   36.77    7.67
  -1   1  11   37.43   10.66
   1  -1  11   25.31   10.34
  -1   1  11   30.45    7.31
   2  -1 -11  405.70   20.16
   2   1  11  400.05   27.36
  -2  -1  11  413.30   19.21
  -2  -1  11  412.85   29.32
  -2   1  11  406.13   19.77
  -2   1  11  432.66   29.00
   2   1 -11  404.76   19.32
   2  -1  11  415.71   28.96
  -2  -1 -11  405.95   24.57
  -2  -1 -11  448.31   23.13
  -3  -1  11  263.61   14.78
  -3  -1  11  272.55   24.39
   3   1  11  256.07   22.69
   3  -1 -11  264.34   16.51
  -3   1  11  271.91   22.93
  -3  -1 -11  273.84   20.66
   3   1 -11  281.99   15.88
  -3   1  11  228.25   14.93
  -3  -1 -11  260.65   18.70
  -4  -1  11  842.05   26.98
  -4  -1  11  799.36   41.19
   4  -1 -11  805.84   27.95
  -4   1  11  840.51   29.13
   4   1 -11  866.90   31.42
  -4   1  11  808.69   40.81
  -4  -1 -11  857.96   37.33
  -5  -1  11   15.02    9.86
  -5  -1  11   16.76    5.63
   5  -1 -11   22.17    6.27
   5   1 -11   30.16    7.83
  -5   1  11   18.47    5.81
  -5  -1 -11   44.51   11.17
  -5   1  11   31.22   10.80
   6  -1 -11   -2.68    3.42
  -6  -1  11    1.77    6.30
  -6  -1  11    4.75    3.68
  -6   1  11   -7.90    3.42
  -6   1  11    1.75    7.06
   6   1 -11    2.10    3.95
   7  -1 -11  348.54   18.11
  -7  -1  11  292.27   15.41
   7   1 -11  337.38   16.10
  -7   1  11  319.79   27.43
  -7   1  11  336.24   18.49
  -8  -1  11  499.36   20.12
  -8  -1  11  464.19   33.99
   8  -1 -11  514.96   21.97
   8   1 -11  526.72   20.07
  -8   1  11  478.42   33.56
  -8   1  11  507.86   22.46
   9  -1 -11   22.78    6.70
  -9  -1  11   13.16    5.33
  -9  -1  11   23.35   11.51
  -9   1  11   34.90   13.40
   9   1 -11   23.20    5.92
  -9   1  11   29.44    7.25
  10  -1 -11   90.62   12.27
 -10  -1  11   69.64   17.44
 -10  -1  11   85.80   10.16
 -10   1  11   93.66   12.56
 -10   1  11   96.27   19.28
 -11  -1  11   17.06   11.66
  11  -1 -11    7.73    5.83
 -11   1  11   -6.76    7.90
  12  -1 -11   23.99    7.27
 -12  -1  11   11.84   12.01
 -12   1  11   24.23   12.30
  12   1 -11    9.91    8.59
 -13   1 -11   22.08   10.80
  13  -1 -11   24.77    7.96
 -13  -1  11   46.27   16.52
 -13   1  11   30.29   14.43
  13   1 -11   26.90    6.68
   0  -1 -12    4.55    4.63
   0   1  12    1.14    7.31
   0  -1  12    6.16    7.02
   0   1 -12    8.44    5.44
   0  -1  12    1.10    3.54
  -1  -1  12  110.38   13.19
  -1  -1  12  111.49   19.09
   1  -1 -12  120.59   12.50
   1   1  12  120.20   19.97
  -1  -1 -12   80.16   12.82
   1   1 -12  106.16   13.53
  -1   1  12  115.20   19.31
   1  -1  12   96.48   18.61
  -2  -1  12   -1.38    6.72
  -2  -1  12    6.78    4.42
   2  -1 -12   11.02    5.47
   2   1  12   -5.71    6.11
   2   1 -12    5.25    4.62
  -2   1  12    1.65    4.08
   2  -1  12    1.72    7.91
  -2  -1 -12    0.42    5.54
  -2   1  12    6.41    6.87
   3   1  12  267.98   23.92
  -3  -1  12  270.47   16.15
  -3  -1  12  267.50   25.47
   3  -1 -12  255.48   17.23
  -3  -1 -12  268.54   19.88
  -3   1  12  258.93   16.55
  -3   1  12  287.87   25.65
   3   1 -12  287.41   16.57
  -4  -1  12   -1.59    3.97
   4  -1 -12    6.21    4.67
  -4  -1  12    8.37    9.61
  -4   1  12   19.15    9.81
  -4   1  12   14.23    5.59
   4   1 -12    5.12    4.96
   5  -1 -12  145.74   12.47
  -5  -1  12  127.65   12.58
  -5  -1  12  122.22   24.78
   5   1 -12  145.76   12.07
  -5   1  12  125.82   12.51
   6  -1 -12   25.44    7.07
  -6  -1  12   24.70   12.57
  -6  -1  12    8.83    5.16
  -6   1  12   29.09    6.74
  -6   1  12    6.00    9.06
   6   1 -12   20.88    6.27
  -7  -1  12    0.99    4.77
  -7  -1  12   -3.28    8.15
   7  -1 -12   10.58    5.71
  -7   1  12    2.24    8.55
  -7   1  12   10.09    5.30
   7   1 -12   17.51    5.48
  -8  -1  12   17.11    5.58
  -8  -1  12   14.01   10.82
   8  -1 -12   11.71    5.71
  -8   1  12   17.46    6.83
  -8   1  12    4.73    8.96
   8   1 -12   15.41    5.39
  -9  -1  12  276.09   28.74
  -9  -1  12  243.40   14.84
   9  -1 -12  292.60   17.58
  -9   1  12  240.10   30.60
  -9   1  12  235.02   16.52
   9   1 -12  288.04   15.65
  10  -1 -12   14.74    6.32
 -10  -1  12   28.78   13.81
 -10  -1  12   20.23    6.68
 -10   1  12    6.58    9.81
  10   1 -12   16.40    5.56
  11  -1 -12   41.71    8.90
 -11  -1  12   40.91   15.36
 -11   1  12   23.20   13.67
  11   1 -12   57.35    8.77
  12  -1 -12   -2.85    5.21
 -12  -1  12   11.33   10.73
 -12   1  12   14.62   14.94
  12   1 -12   -0.78    4.54
   0  -1  13   -9.89    7.01
   0  -1 -13   -3.08    4.06
   0   1 -13    3.49    5.06
   0   1  13    3.52    8.62
   1   1  13    0.26    6.85
   1  -1 -13    4.33    4.66
  -1  -1  13   -2.79    7.99
  -1  -1 -13  -10.21    3.75
  -1   1  13   -6.57    4.71
   1   1 -13   11.87    7.18
  -2  -1  13  522.01   36.25
   2  -1 -13  563.75   26.27
   2   1  13  499.07   33.43
   2  -1  13  479.08   34.39
   2   1 -13  467.13   23.20
  -2  -1 -13  510.23   27.35
  -2   1  13  508.53   34.38
   3   1  13    4.86    7.80
   3  -1 -13    3.92    6.32
  -3  -1  13    7.72    5.16
   3   1 -13   16.57    6.60
  -3  -1 -13   21.95    8.66
  -4  -1  13  512.17   35.81
   4  -1 -13  601.85   26.30
  -4  -1  13  555.59   23.75
  -4   1  13  547.20   36.53
   4   1 -13  522.14   23.55
  -5  -1  13   14.98    5.41
  -5  -1  13   -6.29    5.59
   5  -1 -13    6.26    5.39
   5   1 -13    7.41    5.87
  -5   1  13   13.65   10.39
  -6  -1  13   58.26   10.05
   6  -1 -13   59.12   10.38
  -6  -1  13   19.76   11.95
   6   1 -13   54.09    9.41
  -6   1  13   47.35   15.42
  -7  -1  13  102.74   10.93
   7  -1 -13  141.82   13.11
  -7  -1  13  121.48   22.97
   7   1 -13  143.35   12.01
  -7   1  13  134.78   24.05
  -8  -1  13  471.31   37.29
  -8  -1  13  488.43   22.15
   8  -1 -13  501.40   23.55
   8   1 -13  520.85   22.06
  -8   1  13  510.24   36.84
  -9  -1  13   -2.73    5.98
  -9  -1  13    4.10    6.23
   9  -1 -13    5.54    4.97
  -9   1  13    3.39   10.86
   9   1 -13   -1.57    4.44
 -10  -1  13  318.91   32.59
 -10   1  13  278.53   28.89
  10   1 -13  275.53   15.64
  11  -1 -13   -0.63    5.87
 -11  -1  13   12.71   13.28
 -11   1  13   -5.49   11.95
  11   1 -13    6.15    5.08
  12  -1 -13   -7.70    5.49
 -12  -1  13   -0.27   12.88
 -12   1  13   14.79   11.93
  12   1 -13    5.91    5.98
   0  -1  14    5.49   10.06
   0  -1 -14    0.43    5.43
   1  -1 -14  162.55   15.53
  -1  -1  14  118.87   21.99
   1   1  14  185.84   27.03
   1  -1  14  154.23   24.98
   1   1 -14  100.26   14.62
  -1   1  14  128.66   22.95
  -1  -1 -14  125.73   16.81
  -2  -1  14   39.84   14.40
   2  -1 -14   39.11    9.58
   2   1  14   36.16   14.49
  -2   1  14   22.90   12.61
   2   1 -14   38.12   10.02
  -2  -1 -14   35.53   12.03
   3  -1 -14  282.05   19.43
  -3  -1  14  276.21   28.54
  -3   1  14  305.58   29.04
   3   1 -14  312.87   19.97
  -4  -1  14   11.59   11.45
   4  -1 -14   -2.64    5.06
  -4   1  14   14.02   10.44
   4   1 -14   -1.47    4.38
  -5  -1  14   77.96   20.34
  -5  -1  14   38.54   10.04
   5  -1 -14   85.24   12.64
   5   1 -14   74.15   10.80
  -5   1  14   99.65   19.99
   6  -1 -14   47.30    9.48
  -6  -1  14   79.51   18.78
  -6  -1  14   58.53   10.14
   6   1 -14   65.26   10.79
  -6   1  14   57.15   16.44
  -7  -1  14   55.04   10.33
  -7  -1  14   23.73   13.55
   7  -1 -14   34.62    8.89
  -7   1  14   56.80   17.16
   7   1 -14   63.80   10.65
  -8  -1  14   -6.25    5.11
   8  -1 -14   11.93    6.33
  -8  -1  14   -2.51   10.41
  -8   1  14    3.35    9.86
   8   1 -14    1.82    4.85
  -9  -1  14  231.33   16.27
   9  -1 -14  203.71   16.30
  -9  -1  14  219.14   32.44
  -9   1  14  218.39   31.33
   9   1 -14  208.22   14.79
  10  -1 -14   24.14    7.51
 -10   1  14   25.25   12.97
  10   1 -14    2.95    5.29
  11  -1 -14   34.30    9.61
 -11  -1  14   50.37   17.91
 -11   1  14   38.60   15.99
  11   1 -14   41.99    8.65
   0  -1  15   -9.71    6.61
   0   1  15  -10.45    7.10
   0  -1 -15   -3.65    5.64
  -1  -1  15    8.33   10.19
   1   1  15    3.05    8.43
   1   1 -15   -8.71    4.74
  -1  -1 -15    2.07    6.31
   1  -1  15   -0.92    8.13
  -1   1  15   11.59   10.98
   2   1  15  171.45   26.37
   2  -1 -15  119.61   16.13
  -2  -1  15  168.99   27.58
  -2   1  15  209.62   30.00
  -2  -1 -15  172.40   17.95
   2   1 -15  168.31   16.78
  -3  -1  15   82.75   20.47
   3  -1 -15   77.99   12.99
   3   1 -15   81.27   13.82
  -3   1  15   75.99   19.81
   4  -1 -15  197.04   17.37
  -4  -1  15  223.50   30.34
  -4   1  15  211.78   29.95
   4   1 -15  224.46   17.55
  -5  -1  15   18.52   12.91
   5  -1 -15   44.91    9.98
  -5   1  15   26.51   13.63
   5   1 -15   35.63    9.76
   6  -1 -15   20.65    7.96
   6   1 -15   35.79    9.07
  -6   1  15   61.63   18.39
   7  -1 -15   14.74    7.96
  -7  -1  15   19.76   13.55
   7   1 -15   28.70    7.51
  -7   1  15   30.45   13.94
  -8  -1  15  189.14   30.95
   8  -1 -15  208.41   16.64
  -8   1  15  216.54   30.93
   8   1 -15  219.27   15.98
  -9  -1  15    8.75   12.04
   9  -1 -15   11.54    7.36
   9   1 -15   29.12    7.70
  -9   1  15   42.42   16.71
  10  -1 -15  172.80   15.35
 -10  -1  15  132.50   26.22
  10   1 -15  139.50   13.29
 -10   1  15  144.62   28.46
   0   1  16  -19.72    7.15
   0  -1  16   -6.40    9.49
   0  -1 -16    7.41    7.95
   1  -1 -16   58.94   13.32
  -1  -1  16   59.45   18.39
   1   1  16   61.13   17.99
   1  -1  16   57.52   18.51
  -1   1  16   53.25   18.10
  -1  -1 -16   88.22   15.69
   2  -1 -16   17.81    9.25
  -2  -1  16   21.81   13.07
   2   1  16   19.75   12.79
  -2   1  16   31.00   14.65
   2   1 -16   23.21   10.39
   3  -1 -16   96.04   14.59
  -3  -1  16  132.04   24.49
   3   1 -16  124.45   16.90
  -3   1  16  185.59   29.01
  -4  -1  16   48.24   18.00
   4  -1 -16   48.60   11.25
  -4   1  16   90.52   21.29
   4   1 -16   58.23   12.21
  -5  -1  16   71.77   18.61
   5   1 -16   78.33   12.64
  -5   1  16   73.53   20.14
  -6  -1  16   31.65   15.56
   6   1 -16   26.18    9.01
  -6   1  16   49.67   17.13
   7  -1 -16   14.59    7.77
   7   1 -16    2.39    5.95
  -7   1  16    7.31   12.71
   8  -1 -16   13.58    9.14
  -8  -1  16   -0.10   12.61
   8   1 -16   39.17    9.19
  -8   1  16   18.75   15.28
   0  -1  17    3.84   10.26
   0   1  17   -8.65   11.22
   0  -1 -17   -1.85    6.72
   1  -1 -17   29.29   10.73
   1   1  17   59.18   18.31
  -1  -1  17   46.52   18.51
   1  -1  17   49.44   17.32
  -1  -1 -17   24.95   10.69
  -1   1  17   82.70   20.83
   2  -1 -17   18.78    9.72
   2   1  17   41.18   16.02
  -2  -1  17   18.03   13.22
  -2   1  17    7.61   11.29
  -3  -1  17  205.72   32.39
   3  -1 -17  202.44   19.14
  -3   1  17  220.74   31.77
   3   1 -17  215.07   19.36
  -4  -1  17  115.88   26.48
   4  -1 -17  155.23   16.52
  -4   1  17  178.03   30.64
   4   1 -17  162.47   16.55
   5  -1 -17    8.12    7.51
  -5  -1  17  -19.78   12.14
  -5   1  17   12.02   12.43
   5   1 -17   -2.40    8.33
   6  -1 -17   -3.05    6.45
  -6  -1  17   -7.87   10.62
   6   1 -17   18.83    8.40
  -6   1  17   10.65   12.50
  -7  -1  17   14.73   14.03
   7   1 -17   -6.15    6.45
  -7   1  17   19.07   14.63
   0   1  18  -23.48   10.66
   0  -1 -18   -9.33    6.73
   0  -1  18  -28.67    8.93
   1  -1 -18   17.00    9.32
   1   1  18    3.61   10.81
  -1   1  18   16.33   12.30
  -2  -1  18  113.86   24.35
   2  -1 -18   86.14   16.00
   3  -1 -18   -2.40    6.96
  -3  -1  18    8.14   13.15
  -3   1  18   -7.28   11.24
   4  -1 -18  130.22   19.32
  -4  -1  18  104.95   24.28
  -4   1  18  179.80   31.79
   4   1 -18  168.51   17.03
  -5  -1  18    2.31   13.41
   5  -1 -18   -6.16    5.72
  -5   1  18  -19.38    9.34
   5   1 -18   -0.14    7.23
   0  -1  19   10.48   13.35
   0   1  19   -8.38   12.34
   1   1  19  114.59   28.39
  -1  -1  19   89.07   22.52
   1  -1 -19   77.11   16.58
  -1   1  19  130.92   27.04
   1  -2   0    3.34    1.62
  -1  -2   0    1.55    0.93
   1   2   0    0.00    0.53
  -1   2   0    0.30    1.30
  -1   2   0    1.72    1.99
  -1   2   0    2.92    1.37
  -2   2   0  919.37   18.96
  -2   2   0  900.55   20.17
  -2  -2   0  932.95   14.82
   2   2   0  931.58   14.94
   2   2   0  907.86   14.10
   2  -2   0  930.93   19.16
  -2  -2   0  916.01   15.00
   2  -2   0  949.44   20.36
  -2   2   0  952.29   28.26
   3   2   0   -0.27    1.20
  -3   2   0    1.97    2.30
   3  -2   0   -0.94    1.89
   3   2   0    0.75    1.25
   3  -2   0    2.10    2.07
   4  -2   0   56.20    6.13
   4   2   0   72.61    5.02
   4   2   0   61.01    4.60
   4  -2   0   58.12    5.76
  -4  -2   0   59.23    5.80
  -4   2   0   51.37    6.92
  -4  -2   0   56.75    4.55
  -4   2   0   59.77   10.64
  -5  -2   0    1.34    2.11
   5  -2   0    2.45    2.88
  -5   2   0    0.40    3.75
   5  -2   0   -1.74    2.23
   5   2   0    3.49    2.19
  -5  -2   0   -0.54    2.50
  -5   2   0    6.82    3.77
  -6  -2   0  110.99   10.32
   6   2   0  114.16    7.96
  -6   2   0  128.78   10.52
   6  -2   0  126.44   10.11
   6  -2   0  126.01    9.53
  -6  -2   0  116.36    8.15
  -6   2   0  135.26   15.36
  -7  -2   0   -1.07    2.67
   7   2   0   -1.70    2.36
  -7   2   0    2.51    3.72
   7  -2   0    0.54    2.91
   7  -2   0    1.63    3.23
   8  -2   0  521.92   21.66
  -8   2   0  564.83   24.68
  -8  -2   0  572.99   21.13
   8   2   0  588.51   21.05
  -9  -2   0    0.78    3.60
   9  -2   0    0.24    3.34
   9   2   0    1.16    3.47
  -9   2   0   -1.39    3.82
 -10   2   0   -2.08    4.42
  10  -2   0   -5.57    3.23
  10   2   0    5.20    3.05
 -11  -2   0    1.89    4.53
 -11   2   0   -3.81    4.39
  11  -2   0   -3.13    5.16
 -12  -2   0  282.11   19.31
  12  -2   0  290.92   20.17
  12   2   0  266.87   16.36
 -12   2   0  279.80   21.55
  13   2   0    8.56    5.56
  13  -2   0   -1.07    5.15
 -13   2   0   -6.29    6.49
 -13  -2   0  -10.00    5.02
  14   2   0   -2.78    5.65
 -14  -2   0   -6.07    5.59
 -14   2   0   -7.94    6.27
  14  -2   0   10.85    7.95
  15   2   0   -6.94    5.63
 -15  -2   0    0.87    7.33
  15  -2   0    5.84    6.16
 -15   2   0    8.75    7.06
 -16   2   0   54.35   15.27
  16  -2   0   17.40    9.94
 -16  -2   0   24.90   10.48
   0  -2   1  777.62   13.60
   0  -2  -1  803.77   15.06
   0  -2  -1  811.25   14.32
   0   2   1  808.89   14.28
   1   2   1 5175.74   58.19
  -1  -2  -1 5207.28   58.10
   2  -2  -1  416.89   13.04
   2   2   1  368.82    9.96
  -2  -2   1  357.95   10.89
   2  -2  -1  373.70   11.35
  -2  -2  -1  372.84   10.07
  -2   2   1  379.18   12.52
  -2   2   1  370.70   11.31
   2   2  -1  389.95   10.80
   2   2  -1  373.91    5.98
   3  -2  -1  492.88   23.62
  -3  -2   1  514.56   13.97
   3   2   1  512.00   13.10
   3  -2  -1  504.85   14.66
  -3  -2  -1  500.04   10.04
  -3   2   1  524.08   14.92
  -3   2   1  487.04   16.26
   3   2  -1  501.60    9.50
   3   2  -1  537.21   13.66
  -3  -2  -1  516.83   13.30
   4  -2  -1 1303.90   30.55
  -4   2  -1 1261.84   29.65
   4  -2  -1 1281.07   27.34
  -4  -2   1 1401.01   27.17
   4  -2  -1 1326.33   42.08
   4   2   1 1349.34   25.70
  -4   2   1 1272.70   30.51
   4   2  -1 1326.68   26.03
  -4  -2  -1 1346.00   22.85
   5  -2  -1 7042.53  102.32
  -5  -2   1 7197.66   95.33
   5  -2  -1 6889.09   96.19
  -5   2  -1 7119.09  101.67
   5   2   1 7223.47   93.48
   5   2  -1 7201.45   95.08
  -5  -2  -1 7146.28   90.68
  -5   2   1 7305.55  103.55
  -6  -2   1  400.43   15.93
  -6   2  -1  431.10   18.76
   6   2   1  392.21   14.58
   6  -2  -1  390.77   18.04
   6  -2  -1  433.59   16.86
  -6  -2  -1  409.60   14.51
  -6   2   1  404.34   18.84
   6   2  -1  408.07   15.57
  -7   2  -1 2545.95   53.76
   7  -2  -1 2487.55   48.86
   7   2   1 2536.10   46.19
  -7  -2   1 2496.10   48.56
  -7   2  -1 2543.82   72.55
   7  -2  -1 2443.49   53.42
  -7  -2  -1 2420.72   45.16
   7   2  -1 2468.14   47.72
  -7   2   1 2450.55   54.09
  -8   2  -1    5.62    4.62
   8  -2  -1    2.96    3.52
  -8   2  -1    6.43    6.47
  -8  -2   1    2.47    4.07
   8   2   1   -3.81    2.58
   8  -2  -1    3.57    3.72
   8   2  -1    5.21    3.37
  -8  -2  -1    7.04    4.42
  -8  -2  -1   -4.74    3.02
  -8   2   1   -1.34    3.93
   9  -2  -1    1.90    3.34
  -9  -2   1    0.12    3.61
  -9   2  -1   -1.54    4.00
   9  -2  -1    1.98    3.89
  -9   2  -1   -6.58    6.17
   9   2   1   -2.50    3.03
  -9  -2  -1    9.49    4.95
  -9   2   1    0.15    4.57
  -9  -2  -1    2.38    4.67
   9   2  -1    3.64    3.92
 -10   2  -1   49.92   10.64
  10  -2  -1   41.37    8.49
  10   2   1   38.72    7.26
  10  -2  -1   36.76   10.85
 -10  -2   1   26.37    7.94
 -10   2  -1   33.38   11.85
 -10  -2  -1   24.97    6.74
 -10   2   1   43.89   10.74
  10   2  -1   26.77    7.37
  11   2   1  518.76   22.65
  11  -2  -1  541.86   25.07
 -11   2  -1  485.07   26.48
 -11  -2   1  515.85   25.29
 -11  -2  -1  484.18   23.31
  11  -2   1  489.48   25.13
 -11   2   1  560.54   29.07
  11   2  -1  471.44   23.13
  11   2  -1  525.95   21.76
 -12  -2   1    8.99    6.57
  12  -2  -1    0.93    4.54
  12   2   1   -2.86    5.16
 -12   2  -1    2.29    6.13
  12  -2   1    4.47    6.31
  12   2  -1   -0.60    4.35
 -12   2   1    4.11    7.18
 -12  -2  -1   -3.32    4.77
  12   2  -1   10.05    5.57
 -13  -2   1  598.36   29.87
  13  -2  -1  535.43   27.71
 -13   2  -1  566.03   31.36
  13  -2   1  570.64   29.51
  13   2  -1  563.38   24.99
 -13   2   1  533.29   32.07
 -13  -2  -1  560.92   27.83
 -14  -2   1   17.55    9.35
  14  -2  -1   17.28    8.81
 -14   2  -1   16.54    9.48
 -14   2   1    5.99    8.30
  14  -2   1   17.18    8.88
 -14  -2  -1    7.89    7.07
  14   2  -1    8.24    6.32
  15   2   1    3.00    6.73
 -15  -2   1    0.06    8.00
 -15   2  -1    6.86    8.38
  15  -2  -1   -5.32    6.21
  15  -2   1   -0.74    7.82
 -15  -2  -1    2.29    7.31
 -15   2   1   -8.37    6.91
  15   2  -1    1.66    6.05
  16  -2  -1    1.85    7.10
 -16  -2   1   -7.48    8.38
  16   2   1  -12.58    6.22
 -16   2  -1   -4.73    8.04
  16   2  -1    1.63    6.22
  16  -2   1    7.76    8.29
 -16   2   1    4.54    7.93
   0   2   2  272.96    8.74
   0  -2  -2  260.98    8.44
   0   2   2  271.93    8.88
   0  -2  -2  266.22    8.73
   0   2  -2  277.35   11.51
   1  -2  -2  486.58   12.76
   1   2   2  510.68   11.25
   1   2   2  524.26   13.06
   1  -2  -2  519.11   14.06
  -1  -2   2  499.34   15.45
  -1  -2  -2  496.34   12.73
   1   2  -2  512.99   15.39
  -1   2   2  498.54   13.92
  -1   2   2  498.21   12.88
  -1  -2  -2  513.02   10.95
   2   2   2   18.29    3.34
   2  -2  -2   16.52    3.42
  -2  -2   2   13.51    3.95
   2  -2  -2   20.76    4.03
  -2   2   2   17.86    3.98
  -2   2   2   23.53    3.85
  -2  -2  -2   26.49    3.95
  -2  -2  -2   16.97    2.52
   2   2  -2   23.69    4.30
   3  -2  -2  139.93    8.99
  -3  -2   2  126.62    8.28
   3  -2  -2  119.48    7.19
   3   2   2  141.96    7.57
   3   2  -2  132.41    3.25
  -3  -2  -2  137.64    7.58
   3   2  -2  136.09    8.07
  -3   2   2  137.01    7.72
  -3   2   2  135.87    8.79
  -4  -2   2 2299.21   41.52
   4  -2  -2 2213.13   44.02
   4  -2  -2 2270.57   39.63
   4   2   2 2264.41   39.02
   4   2  -2 2296.91   40.79
  -4  -2  -2 2272.33   33.59
  -4   2   2 2298.76   44.97
  -4   2   2 2292.12   39.84
   4   2  -2 2211.87   29.95
   5  -2  -2 1837.69   55.45
   5  -2  -2 1844.00   41.18
   5   2   2 1868.09   35.84
  -5   2  -2 1803.26   39.08
  -5  -2   2 1794.22   37.65
   5  -2  -2 1827.46   35.98
   5   2  -2 1776.97   27.83
  -5   2   2 1766.94   40.89
  -5   2   2 1842.64   36.11
  -5  -2  -2 1830.07   31.40
   5   2  -2 1800.16   36.53
   6  -2  -2  120.32   15.07
   6  -2  -2  111.34    8.66
   6  -2  -2  120.42   10.54
  -6   2  -2  122.82   10.37
   6   2   2  114.90    8.50
  -6  -2   2  122.11    9.60
  -6  -2  -2  126.75    8.03
   6   2  -2  116.36    6.43
   6   2  -2  120.58   11.37
  -6   2   2  122.07   10.60
   6   2  -2  121.56    9.22
  -7  -2   2    6.94    4.06
   7  -2  -2    8.38    4.23
   7  -2  -2    2.88    3.68
  -7   2  -2   -0.39    3.60
   7  -2  -2    4.60    5.99
   7   2   2    7.59    3.99
  -7   2   2    7.93    5.90
   7   2  -2    5.98    2.65
   7   2  -2    6.13    4.06
  -7  -2  -2    3.52    2.84
   8  -2  -2  664.66   23.64
   8  -2  -2  661.38   31.79
  -8  -2   2  691.36   25.52
  -8   2  -2  658.84   26.45
   8   2   2  680.30   23.36
   8   2  -2  728.69   25.49
  -8  -2  -2  697.73   22.52
  -8   2   2  704.80   28.85
   8   2  -2  669.13   19.47
  -9   2  -2  200.30   15.80
   9   2   2  228.17   14.30
   9  -2  -2  242.07   15.30
   9  -2  -2  225.10   16.60
  -9   2  -2  229.00   24.50
   9   2  -2  234.70   12.38
   9   2  -2  240.84   15.30
  -9  -2  -2  252.49   14.58
  -9   2   2  234.08   17.67
  10   2   2  132.32   11.56
 -10   2  -2  131.21   22.70
 -10   2  -2  127.48   16.43
 -10  -2   2  119.28   14.71
  10  -2  -2  138.71   12.36
 -10  -2  -2  101.45   10.40
 -10   2   2  133.79   17.01
  10   2  -2  131.15   10.14
 -10  -2  -2  121.02   15.51
 -11  -2   2   21.36    7.56
  11  -2  -2   23.78    7.71
 -11   2  -2   14.22    7.02
  11   2   2   22.66    6.75
 -11   2  -2   23.76   11.21
  11   2  -2   22.06    5.91
 -11  -2  -2   12.10    6.22
 -11  -2  -2   20.37    8.97
 -11   2   2   24.24    8.72
  11   2  -2   14.40    6.55
 -12  -2   2  233.59   19.38
  12  -2  -2  235.75   17.68
 -12   2  -2  260.63   20.53
 -12   2  -2  284.34   29.71
 -12   2   2  291.31   22.16
  12   2  -2  253.24   15.41
 -12  -2  -2  279.30   18.42
 -13  -2   2   11.77    7.77
 -13   2  -2    1.29    6.06
  13  -2  -2   -2.01    5.55
 -13  -2  -2    5.88    5.97
  13   2  -2   -5.45    3.96
 -13   2   2   -0.62    6.51
  14  -2  -2   89.05   14.04
 -14  -2   2   54.22   13.08
 -14   2  -2   64.78   13.91
  14   2  -2   81.19   11.95
 -14  -2  -2   50.71   11.22
 -14   2   2   77.50   15.99
  14  -2   2   62.92   13.32
 -15   2  -2   -5.27    8.37
  15  -2  -2   -7.56    5.74
 -15  -2  -2   -2.83    6.91
 -15   2   2    6.14    8.56
  15   2  -2   13.25    6.75
  15  -2   2    5.10    7.12
  16  -2  -2   11.73    9.20
 -16  -2   2   -3.95   10.14
  16   2   2   -1.34    7.79
 -16   2  -2   -2.65    8.12
 -16   2   2   13.03   10.40
  16  -2   2    2.13    7.68
 -16  -2  -2   11.87    8.86
  16   2  -2   12.20    7.54
   0  -2   3 9485.56  127.26
   0   2  -3 9999.00  127.86
  -1  -2   3 7434.08  102.99
  -1  -2  -3 7599.10   93.62
   1   2  -3 7584.18  102.48
  -2  -2   3  271.35   13.40
   2   2   3  259.34   10.10
   2   2   3  234.65   11.87
  -2  -2   3  277.38    6.00
   2  -2  -3  272.42   12.34
   2  -2  -3  256.67   10.16
  -2  -2  -3  260.44    9.80
   2   2  -3  268.51    6.11
  -2  -2  -3  268.60   10.94
   2   2  -3  269.19   12.80
  -2   2   3  260.25   12.15
  -2   2   3  266.85   10.24
  -3  -2   3   -0.05    2.67
   3   2   3    2.14    2.51
   3  -2  -3    0.73    1.98
  -3  -2   3    1.85    0.87
   3  -2  -3   -0.84    2.43
  -3   2   3    0.84    2.96
   3   2  -3    2.83    2.90
   3   2  -3   -0.26    0.73
  -3   2   3    2.60    2.29
  -3  -2  -3   -0.32    1.70
  -3  -2  -3    3.34    2.28
   4   2   3    1.66    2.18
   4  -2  -3    4.36    2.74
   4  -2  -3    4.15    3.43
  -4  -2   3    1.27    2.86
   4   2  -3    0.65    0.97
  -4   2   3    1.92    2.27
  -4   2   3    0.30    3.11
  -4  -2  -3    2.76    2.39
   4   2  -3    4.71    2.94
   5   2   3 2394.10   44.17
   5  -2  -3 2308.64   42.34
  -5  -2   3 2390.61   47.72
   5  -2  -3 2331.23   49.08
  -5   2   3 2237.41   48.85
   5   2  -3 2373.03   46.21
  -5   2   3 2370.34   43.00
   5   2  -3 2304.57   32.66
  -6  -2   3  630.36   23.44
   6  -2  -3  654.41   20.63
   6  -2  -3  609.69   24.10
   6   2   3  622.07   21.18
  -6   2   3  619.46   20.29
  -6   2   3  632.57   24.84
   6   2  -3  630.04   22.31
  -6  -2  -3  667.55   18.62
   6   2  -3  640.27   14.94
   7  -2  -3  428.91   30.02
  -7  -2   3  455.28   21.11
   7   2   3  467.74   18.95
   7  -2  -3  452.76   21.80
  -7   2  -3  449.77   20.90
   7  -2  -3  446.30   17.94
   7   2  -3  424.85   19.38
  -7   2   3  456.56   22.21
   7   2  -3  475.15   13.98
  -7  -2  -3  477.26   16.90
  -8  -2   3  789.12   29.17
  -8   2  -3  780.44   29.22
   8  -2  -3  825.01   43.75
   8  -2  -3  798.07   25.87
   8   2   3  798.42   26.54
   8  -2  -3  804.46   31.07
  -8   2   3  818.41   31.86
   8   2  -3  790.81   20.44
  -8  -2  -3  804.29   24.42
   8   2  -3  836.34   28.57
  -9  -2   3   15.38    6.22
   9  -2  -3   16.31    5.74
  -9   2  -3   37.73    8.98
   9  -2  -3   23.85    6.96
   9   2   3   16.47    5.59
  -9   2   3    6.59    5.87
  -9  -2  -3    6.69    4.43
   9   2  -3   17.95    5.85
   9   2  -3    9.48    3.84
  10   2   3   77.35   11.19
  10  -2  -3   82.40   11.55
 -10   2  -3   71.05   12.54
 -10  -2   3   84.42   12.77
  10   2  -3   73.53    7.61
 -10   2   3   74.00   13.35
 -10  -2  -3   69.76   10.31
  10   2  -3   86.18   12.84
 -11   2  -3    5.08    5.76
  11  -2  -3    8.83    5.21
 -11   2  -3   14.64    9.66
 -11  -2   3   21.77    8.02
  11   2  -3    5.12    4.22
 -11   2   3   18.57    8.19
 -11  -2  -3   19.77    6.25
  11   2  -3   -5.89    4.27
 -12   2  -3  327.75   23.17
 -12  -2   3  339.35   23.59
 -12   2  -3  266.37   29.80
  12  -2  -3  340.71   20.19
  12   2  -3  338.03   20.00
 -12  -2  -3  289.62   26.96
 -12  -2  -3  322.84   19.45
 -12   2   3  315.45   24.12
 -13   2  -3  242.28   42.05
 -13   2  -3  353.54   24.74
  13  -2  -3  359.27   21.67
 -13  -2   3  357.62   24.95
  13   2  -3  349.14   18.16
 -13   2   3  355.82   26.82
 -13  -2  -3  362.42   22.10
  14  -2  -3  237.96   18.48
 -14   2  -3  228.19   20.98
 -14  -2   3  249.53   22.03
 -14  -2  -3  245.22   19.21
  14   2  -3  227.18   15.63
 -14   2   3  241.70   24.09
  15  -2  -3   56.03   11.46
 -15  -2   3   60.08   15.60
 -15   2  -3   45.29   12.99
  15   2  -3   57.70   10.13
  15  -2   3   68.35   15.42
 -15   2   3   66.01   15.50
 -15  -2  -3   48.85   12.07
 -16  -2   3   32.29   13.50
 -16   2  -3   22.08   11.11
  16  -2  -3   -2.66    8.62
 -16  -2  -3   12.64    9.38
  16  -2   3   19.18   10.36
 -16   2   3   15.50   10.87
  16   2  -3   14.03    8.01
   0   2  -4 1857.17   40.84
   0  -2  -4 1788.20   35.03
   0   2   4 1808.59   33.01
   0  -2   4 1818.76   30.46
   0  -2   4 1780.28   40.81
   0  -2  -4 1796.23   32.97
   0   2   4 1778.38   35.87
   1  -2  -4   79.48    6.13
   1  -2  -4   60.66    6.54
  -1   2  -4   82.57   10.19
  -1  -2   4   71.68    4.67
   1   2   4   77.20    6.88
  -1  -2   4   66.20    9.02
   1   2   4   67.77    5.98
  -1   2   4   67.70    7.05
  -1  -2  -4   72.65    6.43
  -1   2   4   78.64    5.91
   1   2  -4   60.22    8.90
  -1  -2  -4   78.62    6.70
   2   2   4    3.40    2.87
   2  -2  -4    1.93    2.89
   2  -2  -4   -0.56    1.95
  -2  -2   4    1.60    3.00
  -2  -2   4    3.34    1.60
   2   2   4    2.33    2.72
  -2   2   4    0.30    2.18
  -2  -2  -4    1.77    2.75
  -2  -2  -4    2.56    2.89
   2   2  -4    1.81    3.23
  -2   2   4    5.15    3.59
   2   2  -4   -0.64    1.18
   3  -2  -4   69.01    8.87
  -3  -2   4   67.24    3.49
   3  -2  -4   61.55    5.74
   3   2   4   73.79    6.59
  -3  -2   4   64.33    9.12
  -3  -2  -4   66.42    6.36
  -3  -2  -4   62.56    6.13
  -3   2   4   61.68    5.81
   3   2  -4   77.87    8.14
   3   2  -4   66.43    4.09
  -3   2   4   68.24    8.87
   4  -2  -4    4.55    2.97
   4  -2  -4   14.73    4.78
   4   2   4    4.90    3.15
  -4  -2   4    4.46    4.26
  -4  -2   4    8.11    1.83
  -4  -2  -4    3.56    3.19
  -4   2   4   11.86    3.59
  -4  -2  -4    7.65    3.75
   4   2  -4    9.08    4.25
  -4   2   4    7.42    4.51
   5  -2  -4   35.05    5.69
   5   2   4   47.46    7.30
   5  -2  -4   45.59    7.99
  -5  -2   4   26.52    6.89
  -5   2   4   36.86    5.94
  -5   2   4   31.65    7.22
   5   2  -4   52.12    8.24
   5   2  -4   39.60    3.21
   6  -2  -4  231.36   15.22
  -6  -2   4  204.29   14.42
   6  -2  -4  189.10   11.18
   6   2   4  201.89   12.49
   6   2  -4  194.58   12.99
  -6   2   4  180.94   10.97
  -6   2   4  211.22   15.37
   6   2  -4  186.03    7.42
  -7  -2   4    0.71    4.43
   7   2   4    0.39    2.75
   7  -2  -4    5.73    4.04
   7  -2  -4    1.17    3.24
   7   2  -4    1.02    2.53
   7   2  -4    4.39    2.35
  -7   2   4   -1.03    2.06
  -7   2   4   -4.53    3.51
  -7  -2  -4    4.95    3.41
   8  -2  -4   20.91    7.08
   8  -2  -4   24.81    6.33
   8   2   4   25.91    6.36
  -8  -2   4   30.97    8.57
   8  -2  -4   18.85    9.73
  -8   2  -4   13.29    6.81
  -8  -2  -4   15.99    4.83
   8   2  -4   14.09    5.55
  -8   2   4   16.50    7.41
   8   2  -4   15.87    3.48
  -9   2  -4  175.02   15.02
  -9  -2   4  193.81   16.51
   9  -2  -4  211.42   24.05
   9  -2  -4  170.94   12.51
   9   2   4  162.48   13.17
  -9   2   4  156.96   15.58
  -9  -2  -4  169.74   12.31
   9   2  -4  158.96    9.48
   9   2  -4  174.00   14.36
   9   2  -4  172.80   17.93
  10  -2  -4  139.92   11.96
 -10   2  -4  147.51   14.33
 -10  -2   4  132.68   14.39
  10   2  -4  129.05    9.31
  10   2  -4  142.11   14.10
 -10   2   4  139.74   18.62
 -10  -2  -4  141.89   12.18
 -11   2  -4   31.55    9.33
 -11  -2   4   34.80    9.85
  11  -2  -4   25.71    7.33
 -11  -2  -4   24.03    7.03
  11   2  -4   29.29    6.08
 -11   2   4   17.80    8.28
 -12   2  -4   20.84    9.01
  12  -2  -4   16.82    6.93
 -12  -2   4   -0.51    7.24
 -12   2  -4   -8.28    8.57
  12   2  -4   14.42    5.65
 -12  -2  -4   31.29    8.49
 -13  -2   4  106.38   17.75
  13  -2  -4   93.47   14.16
 -13   2  -4  119.81   17.11
 -13   2   4  139.29   21.31
  13   2  -4  122.47   11.13
 -13  -2  -4   88.48   13.64
 -14  -2   4   48.26   15.14
 -14   2  -4   38.12   12.16
  14  -2  -4   33.57    9.60
 -14  -2  -4   27.18    9.48
 -14   2   4   24.04   10.70
  14   2  -4   38.70    8.25
 -15   2  -4    6.41    7.74
 -15  -2   4    1.43    9.14
 -15   2   4   31.85   12.06
 -15  -2  -4    4.98    7.72
  16  -2  -4   12.16    7.86
 -16  -2   4   14.01   10.65
 -16   2  -4    5.97    9.74
  16   2  -4   -0.74    5.73
 -16   2   4    8.71   10.10
 -16  -2  -4   -2.80    7.30
  16  -2   4    3.10    8.04
   0   2   5 7236.80   96.51
   0  -2  -5 7184.62  100.81
   0  -2   5 7187.54  110.05
   0   2  -5 7272.77  108.71
   0   2   5 7119.40  102.33
  -1  -2   5  480.45   21.42
  -1  -2   5  510.31   13.79
  -1   2  -5  487.66   21.35
   1   2   5  473.40   16.52
   1   2   5  502.97   19.09
   1  -2  -5  475.29   18.62
   1  -2  -5  466.26   15.73
  -1   2   5  467.97   19.04
   1   2  -5  498.75   21.22
   1  -2   5  479.04   15.74
  -1  -2  -5  463.22   16.37
  -1  -2  -5  488.31   18.11
   1   2  -5  491.66   14.00
  -1   2   5  463.01   15.85
   2   2   5  121.73    8.65
   2  -2  -5  106.30    7.54
  -2  -2   5  106.69    5.64
   2  -2  -5  108.68    9.42
  -2   2  -5  109.64   11.18
   2   2   5   98.41    8.85
  -2  -2   5  112.76   10.92
  -2   2   5  112.25    7.75
   2   2  -5  106.34    5.81
  -2   2   5  106.88    9.69
  -2  -2  -5  100.47    9.45
   2   2  -5  114.94   10.49
  -2  -2  -5  120.10    8.85
   2  -2   5   99.77    7.99
   3   2   5   23.28    5.34
   3  -2  -5   29.78    6.57
  -3  -2   5   13.70    5.87
  -3  -2   5   23.18    3.12
   3  -2  -5   17.44    4.21
  -3  -2  -5   16.00    4.57
  -3   2   5   19.61    5.92
   3   2  -5   19.87    3.00
  -3  -2  -5   24.01    5.37
  -3   2   5   20.36    4.56
   3   2  -5   26.08    6.63
  -4  -2   5  310.13    9.05
  -4  -2   5  342.10   18.22
   4   2   5  317.19   15.10
   4  -2  -5  328.28   17.32
   4  -2  -5  334.17   13.67
  -4  -2  -5  276.76   14.67
  -4   2   5  308.66   13.38
   4   2  -5  315.37   17.05
   4   2  -5  320.50    9.03
  -4   2   5  314.21   17.66
   5  -2  -5  298.31   13.44
  -5  -2   5  306.76    9.24
   5  -2  -5  278.46   16.85
  -5  -2   5  278.13   17.52
   5   2   5  294.38   15.13
   5   2  -5  302.10    8.93
  -5   2   5  304.22   13.84
  -5  -2  -5  340.74   16.02
   5   2  -5  290.72   16.67
   6  -2  -5 2217.95   43.11
   6  -2  -5 2152.17   59.07
   6   2   5 2159.95   47.20
  -6  -2   5 2146.86   52.96
   6   2  -5 2118.59   50.16
  -6   2   5 2105.68   52.75
  -6   2   5 2167.61   43.48
   6   2  -5 2175.07   32.97
   7  -2  -5  573.36   26.35
   7  -2  -5  596.76   21.12
   7   2   5  562.68   23.36
  -7  -2   5  617.06   27.49
   7   2  -5  558.39   14.74
  -7   2   5  569.90   26.91
  -7   2   5  585.70   21.27
   7   2  -5  578.61   24.93
   8  -2  -5 1189.40   40.54
   8   2   5 1095.58   34.33
   8  -2  -5 1209.20   33.03
  -8  -2   5 1198.46   40.24
  -8  -2  -5 1187.23   31.30
  -8   2   5 1202.56   32.66
   8   2  -5 1175.99   24.50
   8   2  -5 1221.94   38.90
  -8   2   5 1211.39   41.81
   9  -2  -5   11.12    7.14
  -9   2  -5    3.72    5.17
  -9  -2   5   -0.43    5.42
   9  -2  -5    4.92    4.16
  -9  -2  -5   -0.29    3.49
  -9   2   5    3.19    5.90
   9   2  -5    2.98    4.54
   9   2  -5    2.17    2.78
 -10   2  -5  126.82   16.14
 -10  -2   5  137.72   17.99
  10  -2  -5  155.76   26.37
  10  -2  -5  143.94   11.91
 -10   2   5  127.18   17.80
  10   2  -5  140.81   17.93
 -10  -2  -5  131.67   11.54
  10   2  -5  141.57    9.22
 -11   2  -5   14.34    7.80
  11  -2  -5   16.33    5.84
 -11  -2   5   46.89   11.90
 -11   2   5   16.68    8.71
 -11  -2  -5   14.41    6.27
  11   2  -5   25.79    5.34
 -12  -2   5  372.98   27.12
 -12   2  -5  384.57   25.37
  12  -2  -5  421.83   21.90
 -12   2   5  411.88   28.82
  12   2  -5  391.71   16.99
 -12  -2  -5  387.84   21.41
  13  -2  -5  115.55   14.45
 -13   2  -5   94.22   16.30
 -13  -2   5  104.20   17.98
 -13   2   5   84.81   16.57
 -13  -2  -5   76.45   12.50
 -14   2  -5  316.83   25.25
 -14  -2   5  314.45   27.05
  14  -2  -5  304.10   20.78
 -14   2   5  294.12   26.80
 -14  -2  -5  324.33   22.03
  14   2  -5  318.65   17.08
 -15  -2   5    8.29    9.57
  15  -2  -5   -7.17    6.72
 -15   2  -5   10.51    7.92
 -15  -2  -5   -5.47    6.91
 -15   2   5    2.86   10.03
  15   2  -5   -4.46    4.61
   0   2   6 1478.49   32.67
   0  -2   6 1487.71   30.45
   0   2   6 1445.91   38.03
   0  -2  -6 1493.80   33.08
   0  -2   6 1478.31   42.15
   0   2  -6 1447.64   40.49
   0  -2  -6 1430.20   35.95
   1  -2  -6  160.26    9.90
   1   2   6  161.51   12.25
  -1  -2   6  151.41   13.69
   1  -2  -6  165.11   11.98
  -1  -2   6  146.89    8.15
  -1   2  -6  176.36   13.99
   1   2   6  163.12   10.34
  -1   2   6  140.82    9.36
   1   2  -6  146.74    8.33
   1   2  -6  170.70   13.70
   1  -2   6  150.96   13.91
  -1  -2  -6  143.30   10.06
  -1   2   6  129.82   11.60
  -1  -2  -6  163.62   11.42
   1  -2   6  155.86    9.60
   2   2   6  132.69    9.44
   2  -2  -6  148.43   11.64
   2   2   6  130.88   10.95
  -2   2  -6  136.02   12.85
   2  -2  -6  132.52    8.94
  -2  -2   6  121.34   12.54
  -2  -2   6  131.77    7.14
   2   2  -6  132.55    7.41
  -2  -2  -6  134.35   10.33
  -2   2   6  134.07   11.89
  -2  -2  -6  115.52    9.48
   2  -2   6  140.72    9.48
   2   2  -6  147.54   12.52
  -2   2   6  143.97    9.46
   3  -2  -6   -0.83    2.46
  -3  -2   6    2.02    4.58
  -3   2  -6   -0.62    4.07
  -3  -2   6    1.46    1.81
   3  -2  -6   -0.95    3.39
   3   2   6    0.66    3.43
   3   2   6    2.88    2.94
  -3  -2  -6    6.97    3.76
  -3   2   6    0.76    4.06
   3   2  -6   -0.23    2.88
   3  -2   6    1.99    3.06
  -3  -2  -6    4.07    3.95
  -3   2   6   -0.22    2.34
   3   2  -6    1.47    1.82
   4  -2  -6   81.19    7.28
   4   2   6   97.90    9.25
  -4  -2   6  101.38   13.74
  -4  -2   6   99.37    5.84
   4  -2  -6   99.75   10.41
   4   2  -6   97.54   12.52
   4  -2   6   88.13    8.80
   4   2  -6  103.43    5.91
  -4  -2  -6   93.49   12.87
  -4   2   6   94.37    7.95
  -4  -2  -6   87.03   10.73
  -5  -2   6   92.27   15.09
   5  -2  -6  120.33   11.72
   5   2   6  110.35    9.94
  -5  -2   6  114.04    6.24
   5  -2  -6   90.39    7.88
  -5  -2  -6  118.96   10.50
  -5   2   6  127.79   13.01
   5   2  -6  100.69    5.77
  -5   2   6  117.79    9.33
   5   2  -6  119.85   11.84
   6  -2  -6    3.32    4.57
   6  -2  -6    6.04    3.58
   6   2   6    4.16    4.15
  -6  -2   6    5.50    5.96
  -6  -2   6    2.29    1.80
  -6  -2  -6    9.12    4.80
  -6   2   6    6.45    5.84
  -6   2   6    4.00    2.80
   6   2  -6    4.65    2.08
   6   2  -6   -3.33    3.38
   7   2   6  174.66   13.51
  -7  -2   6  186.30   16.89
   7  -2  -6  177.49   11.67
   7  -2  -6  161.13   14.82
  -7   2   6  171.80   15.71
   7   2  -6  152.81   13.54
   7   2  -6  179.59    8.04
  -7  -2  -6  190.52   14.14
  -7   2   6  168.74   11.44
  -8  -2   6   30.47    9.50
   8  -2  -6   22.06    6.61
   8   2  -6   19.19    3.90
  -8   2   6   22.87    5.69
  -8   2   6   22.04    8.63
   8   2  -6   30.75    8.03
  -9  -2   6   -0.81    5.61
   9  -2  -6   -2.23    3.83
   9   2  -6    3.75    2.84
  -9  -2  -6    2.14    3.75
  -9   2   6   -3.36    5.63
 -10   2  -6  168.39   15.95
  10  -2  -6  120.01   23.61
  10  -2  -6  120.97   11.47
 -10  -2   6  125.96   18.26
  10   2  -6  128.02    8.60
 -10   2   6  115.48   18.16
 -10  -2  -6  115.60   15.53
 -11   2  -6   13.49    8.01
 -11  -2   6   22.86   10.26
  11  -2  -6   20.25   12.51
  11  -2  -6   37.28    8.57
  11   2  -6   33.00    5.73
 -11  -2  -6   29.52    7.62
 -12  -2   6   38.95   13.26
 -12   2  -6   60.39   12.53
  12  -2  -6   68.59   11.12
  12   2  -6   61.84    8.31
 -12  -2  -6   57.06   10.58
 -12   2   6   59.19   14.67
  13  -2  -6   -1.08    5.46
 -13  -2   6    1.73    8.11
 -13   2   6    6.17    8.32
  13   2  -6    3.33    4.57
 -13  -2  -6   11.48    6.73
 -14   2  -6   -2.06    6.55
 -14  -2   6   -5.66    7.84
  14  -2  -6   -0.73    5.89
  14   2  -6    4.07    4.81
 -14  -2  -6   -1.37    6.79
 -14   2   6  -10.74    7.70
 -15  -2   6    2.93   10.09
  15  -2  -6   24.63    8.67
 -15   2  -6   16.23    9.35
 -15  -2  -6  -12.74    7.71
  15   2  -6   12.77    6.23
 -15   2   6   26.63   12.91
   0  -2   7 9451.76  122.36
   0   2   7 9202.33  125.72
   0   2  -7 9467.20  142.89
   0   2   7 9309.91  138.29
   0  -2  -7 9457.23  134.29
   0  -2   7 9310.95  144.69
   1  -2  -7 1280.67   36.88
  -1   2  -7 1307.27   40.97
   1  -2  -7 1335.53   31.95
  -1  -2   7 1264.51   41.90
  -1  -2   7 1344.16   28.93
   1   2   7 1310.03   38.29
   1   2   7 1263.54   32.22
   1  -2   7 1308.23   42.60
  -1   2   7 1306.62   38.72
   1   2  -7 1321.30   29.50
   1  -2   7 1289.10   31.23
  -1  -2  -7 1278.58   32.97
  -1   2   7 1282.37   31.53
  -1  -2  -7 1320.40   36.39
   1   2  -7 1349.97   40.73
   2  -2  -7  921.05   25.58
  -2  -2   7  938.50   22.29
   2   2   7  974.40   28.18
  -2   2  -7  932.73   34.45
   2  -2  -7  926.56   31.34
  -2  -2   7  953.57   35.39
   2   2   7  917.63   31.32
   2   2  -7  871.16   32.37
   2  -2   7  925.04   26.81
  -2  -2  -7  951.97   28.69
   2   2  -7  900.55   22.53
  -2   2   7  977.00   33.41
  -2  -2  -7  903.42   29.38
  -2   2   7  922.84   25.93
   3  -2  -7  402.14   16.54
  -3  -2   7  397.11   13.41
   3   2   7  399.67   18.34
   3   2   7  419.77   21.06
  -3  -2   7  400.80   27.46
   3  -2  -7  421.21   21.14
  -3   2  -7  413.75   22.81
   3  -2   7  391.28   17.85
  -3  -2  -7  402.02   19.69
  -3   2   7  354.37   21.08
   3   2  -7  410.95   22.01
   3   2  -7  389.63   13.49
  -3  -2  -7  424.05   19.39
  -3   2   7  414.51   16.86
  -4  -2   7  746.25   18.67
   4  -2  -7  760.58   23.08
  -4  -2   7  792.31   33.24
   4   2   7  795.18   27.23
  -4   2  -7  769.67   32.29
   4  -2  -7  717.30   29.30
  -4  -2  -7  763.16   27.12
  -4   2   7  732.49   23.26
   4   2  -7  749.18   30.41
   4   2  -7  770.46   18.75
  -4   2   7  763.38   31.02
   4  -2   7  716.99   25.75
  -4  -2  -7  790.70   27.55
   5  -2  -7   17.33    5.81
  -5  -2   7   20.24    7.47
   5   2   7   17.98    5.96
  -5  -2   7   17.30    3.69
   5  -2  -7   13.12    4.56
  -5   2  -7   17.62    6.77
  -5  -2  -7   24.60    7.03
   5   2  -7   18.87    3.70
   5  -2   7   28.06    6.70
  -5   2   7   10.68    3.86
  -5   2   7   18.88    6.61
   6   2   7 2595.63   56.84
  -6  -2   7 2583.20   41.19
   6  -2  -7 2580.96   49.90
   6  -2  -7 2643.94   63.56
  -6  -2   7 2590.78   65.19
  -6  -2  -7 2552.07   56.62
  -6   2   7 2647.16   51.54
  -6   2   7 2489.81   63.85
   6  -2   7 2568.18   56.93
   6   2  -7 2684.92   40.84
   6   2  -7 2513.28   61.24
   7  -2  -7    5.55    4.67
  -7  -2   7   -0.48    5.63
   7   2  -7    6.32    2.61
   7   2  -7    9.50    5.02
  -7   2   7    5.11    6.69
  -7  -2  -7    2.30    5.16
  -7   2   7    9.30    4.69
   8  -2  -7  651.48   23.47
  -8  -2   7  627.86   32.18
  -8  -2  -7  589.28   26.66
   8   2  -7  635.40   17.00
  -8   2   7  597.05   31.53
  -8   2   7  627.04   23.80
   9  -2  -7  146.01   12.11
  -9  -2   7  161.39   20.69
  -9  -2  -7  123.33   15.76
   9   2  -7  144.20    8.32
  -9   2   7  146.59   19.97
  10  -2  -7  374.44   19.14
 -10  -2   7  390.74   27.71
 -10   2   7  416.95   28.92
 -10  -2  -7  412.14   20.73
  10   2  -7  395.54   14.55
  11  -2  -7  118.99   12.06
 -11   2  -7  136.59   17.74
  11  -2  -7   98.81   20.87
 -11  -2   7  151.89   20.95
 -11  -2  -7  119.04   12.24
  11   2  -7  120.36    8.70
 -11   2   7  153.43   22.15
 -12   2  -7  467.71   28.76
  12  -2  -7  486.26   23.30
 -12  -2   7  455.50   32.15
 -12  -2  -7  463.73   24.07
 -12   2   7  450.27   32.19
  12   2  -7  430.60   16.98
 -13   2  -7    6.93    7.64
  13  -2  -7   14.88    6.69
 -13  -2   7   14.69   10.91
 -13   2   7   -3.92    8.51
 -13  -2  -7   -2.96    5.66
  13   2  -7    6.29    4.28
 -14   2  -7  143.34   20.19
 -14  -2   7  143.42   23.29
  14  -2  -7  155.19   15.02
 -14  -2  -7  152.65   16.35
 -14   2   7  144.76   24.51
 -15   2  -7   -1.89    7.85
  15  -2  -7   12.03    7.47
 -15  -2   7    9.38   12.47
 -15  -2  -7   17.95    9.97
  15   2  -7    8.78    4.97
 -15   2   7   17.80   12.01
   0   2   8  109.26    9.41
   0  -2   8  111.61   15.71
   0  -2   8   93.83    8.12
   0   2  -8  120.68   13.17
   0  -2  -8  106.45   11.05
   0   2   8  109.48   14.77
   0  -2  -8  100.53   12.53
   1   2   8   12.98    4.45
  -1   2  -8    3.97    4.83
  -1  -2   8   10.49    3.67
   1   2   8    7.44    6.44
   1  -2  -8    7.54    4.37
  -1  -2   8    9.01    6.14
   1  -2  -8   14.00    5.51
  -1  -2  -8    9.34    4.94
  -1   2   8   10.47    4.38
   1  -2   8    8.18    4.03
   1   2  -8    2.31    3.45
   1   2  -8   10.42    6.42
  -1  -2  -8    7.37    4.56
   1  -2   8    5.68    5.69
   2   2   8  144.51   13.66
  -2  -2   8  127.81    8.80
   2  -2  -8  133.45   10.26
  -2  -2   8  139.54   15.16
  -2   2  -8  143.69   13.83
   2   2   8  156.36   11.74
   2  -2  -8  152.56   13.04
  -2   2   8  120.65    9.61
  -2  -2  -8  141.28   12.28
   2  -2   8  120.40    9.83
   2   2  -8  153.16   14.49
  -2  -2  -8  123.74   10.64
  -2   2   8  137.15   13.31
   2   2  -8  137.98    9.31
   3  -2  -8  315.42   23.21
   3  -2  -8  323.54   15.46
  -3  -2   8  315.19   12.84
   3   2   8  355.37   20.66
  -3  -2   8  341.55   22.79
   3   2   8  290.59   16.30
  -3   2  -8  325.21   21.55
  -3  -2  -8  286.33   17.77
   3   2  -8  291.22   23.58
  -3   2   8  329.82   21.27
   3  -2   8  329.62   16.84
   3   2  -8  333.68   13.40
  -3   2   8  317.39   15.64
  -3  -2  -8  304.72   17.15
  -4  -2   8  324.22   22.65
   4   2   8  307.94   17.29
  -4   2  -8  311.97   24.79
   4  -2  -8  369.46   21.43
  -4  -2   8  316.40   12.57
   4  -2  -8  314.02   15.25
  -4   2   8  303.09   15.22
   4   2  -8  311.26   12.53
  -4  -2  -8  321.28   19.02
  -4   2   8  346.18   22.34
  -4  -2  -8  336.63   18.67
   4  -2   8  329.22   17.94
   4   2  -8  280.99   19.62
   5   2   8   10.65    5.04
   5  -2  -8   -0.36    2.86
  -5  -2   8    0.98    2.40
  -5   2  -8    8.10    7.02
   5  -2  -8   -3.67    3.00
  -5  -2   8    7.02    6.25
   5   2  -8    2.14    2.37
  -5   2   8   10.41    6.96
  -5  -2  -8    3.46    4.31
   5   2  -8    0.61    4.51
   5  -2   8   -1.16    2.73
  -5   2   8   -4.40    2.36
  -6  -2   8  124.13    7.82
  -6   2  -8   76.30   13.92
  -6  -2   8  105.66   16.57
   6   2  -8   97.97    7.05
  -6   2   8  113.56   16.66
  -6  -2  -8  108.53   14.38
   6   2  -8  120.54   15.97
  -6   2   8  114.20   10.31
   7  -2  -8  381.56   17.79
  -7  -2   8  361.87   13.31
  -7  -2   8  357.52   25.02
  -7   2   8  402.14   26.15
   7   2  -8  387.78   13.41
  -7  -2  -8  363.25   21.09
  -7   2   8  349.82   17.74
   8  -2  -8   -1.87    2.96
  -8  -2   8    2.41    6.79
  -8  -2  -8    8.71    6.13
  -8   2   8   -6.04    3.46
   8   2  -8    2.10    2.59
  -8   2   8   -3.22    5.66
  -9  -2   8   -2.89    6.89
   9  -2  -8   -4.18    4.15
  -9   2   8   -0.01    4.49
  -9   2   8   -6.13    6.02
  -9  -2  -8   -5.86    4.43
   9   2  -8    2.45    2.70
 -10  -2   8  322.83   26.88
  10  -2  -8  324.70   18.15
 -10   2   8  294.14   25.80
  10   2  -8  288.71   12.45
 -10  -2  -8  298.63   24.53
 -11   2  -8    3.46    6.09
 -11  -2   8    7.49    8.54
  11  -2  -8   -0.13    4.06
 -11  -2  -8   15.77    8.88
  11   2  -8    0.84    3.53
 -11  -2  -8   -1.77    4.47
 -11   2   8    2.89    7.04
 -12   2  -8    4.24    9.93
  12  -2  -8    8.00    6.08
 -12  -2   8    0.41    8.41
 -12  -2  -8    0.41    8.05
  12   2  -8    8.81    4.24
 -12  -2  -8   -2.73    5.47
 -12   2   8   11.82    9.30
 -13  -2   8   18.09   12.18
  13  -2  -8   36.94    8.88
 -13   2  -8   30.76   10.41
 -13   2   8   22.32   12.42
  13   2  -8   31.04    6.16
 -13  -2  -8   16.48    8.57
 -14  -2   8   19.86   11.64
  14  -2  -8   -0.33    5.48
 -14   2  -8   -0.11    6.56
 -14   2   8    7.50   11.72
 -14  -2  -8    9.55    6.58
  14   2  -8   -5.08    3.88
   0  -2  -9 1781.49   49.11
   0   2  -9 1906.34   55.30
   0  -2   9 1848.24   41.10
   0   2   9 1901.61   49.65
   0  -2   9 1844.08   56.91
   0  -2  -9 1921.91   44.77
   0   2   9 1937.78   54.43
  -1  -2   9  119.18   17.53
   1   2   9  132.79   10.96
  -1   2  -9  107.80   15.73
   1   2   9  132.40   17.25
  -1  -2   9  125.31    9.31
   1  -2  -9  136.12   11.14
  -1  -2  -9  133.46   13.05
  -1  -2  -9  106.34   10.64
   1   2  -9  140.97   14.86
   1  -2   9  120.51   17.87
   1  -2   9  121.81   10.23
  -1   2   9  113.96   10.23
  -1   2   9  104.85   15.38
   1   2  -9  118.91    9.65
  -2  -2   9  476.14   17.91
   2   2   9  530.88   22.59
  -2  -2   9  510.71   29.09
  -2   2  -9  486.74   27.07
   2  -2  -9  516.49   25.64
   2  -2  -9  550.84   21.45
  -2   2   9  487.20   20.51
  -2  -2  -9  465.30   23.69
  -2  -2  -9  491.68   22.35
   2  -2   9  492.52   24.30
  -2   2   9  517.15   27.81
   2   2  -9  501.43   26.99
   2   2  -9  506.18   18.99
   3   2   9  391.59   19.83
  -3   2  -9  389.14   24.70
  -3  -2   9  403.95   26.38
   3   2   9  412.46   28.65
   3  -2  -9  416.55   23.65
   3  -2  -9  427.98   18.80
  -3  -2   9  396.54   15.71
   3  -2   9  405.04   19.94
  -3  -2  -9  402.47   20.74
  -3   2   9  439.83   19.28
   3   2  -9  370.17   23.50
  -3  -2  -9  394.51   21.78
  -3   2   9  371.24   23.78
   3   2  -9  440.15   16.81
   4  -2  -9   76.12    9.74
  -4   2  -9   62.23   12.37
   4  -2  -9   78.95   12.85
  -4  -2   9   72.98   14.48
  -4  -2   9   71.93    6.89
   4   2   9   77.12   11.61
  -4  -2  -9  111.48   14.46
   4   2  -9   74.14   12.96
  -4   2   9   64.38   12.74
   4  -2   9   69.42   10.25
   4   2  -9   83.22    7.60
  -4   2   9   90.93    9.55
  -4  -2  -9   73.14   11.44
   5  -2  -9  330.09   16.73
  -5  -2   9  312.89   13.29
  -5   2  -9  275.49   21.44
  -5  -2   9  318.86   24.42
  -5   2   9  320.04   16.76
  -5  -2  -9  305.46   19.55
  -5   2   9  275.96   22.09
   5   2  -9  328.11   13.74
  -6  -2   9 1655.36   33.39
  -6  -2   9 1569.38   55.33
  -6   2  -9 1530.69   52.79
   6  -2  -9 1681.76   40.13
   6   2  -9 1617.58   32.66
  -6   2   9 1685.58   41.09
  -6  -2  -9 1536.72   46.43
  -6   2   9 1590.59   53.78
   7  -2  -9  168.11   12.64
  -7  -2   9  166.15    9.84
  -7  -2   9  196.20   20.20
  -7   2   9  159.41   21.26
  -7  -2  -9  170.42   15.14
   7   2  -9  152.95    9.29
  -8  -2   9 1027.27   45.21
  -8  -2   9 1045.22   25.30
   8  -2  -9  998.69   31.17
   8   2  -9 1070.35   24.77
  -8  -2  -9  967.46   38.17
  -8   2   9 1018.04   32.46
  -8   2   9 1046.71   45.10
  -9  -2   9  161.51   22.39
   9  -2  -9  153.40   12.75
   9   2  -9  159.35    9.36
  -9  -2  -9  140.52   15.36
  -9   2   9  165.05   13.59
  -9   2   9  179.02   23.50
  10  -2  -9  138.03   12.43
 -10  -2   9  132.13   20.77
 -10   2   9  131.80   12.45
  10   2  -9  144.99    9.12
 -10   2   9   95.70   17.79
 -10  -2  -9  149.51   18.55
  11  -2  -9  208.72   15.20
 -11  -2   9  234.83   25.32
 -11  -2  -9  226.30   17.16
 -11   2   9  230.06   24.33
 -11  -2  -9  152.38   16.70
  11   2  -9  201.26   11.08
 -12   2  -9  548.86   32.56
 -12  -2   9  545.47   37.02
  12  -2  -9  561.14   25.29
 -12   2   9  551.81   37.70
  12   2  -9  585.63   18.90
 -12  -2  -9  607.04   28.58
 -13   2  -9  286.29   24.36
 -13  -2   9  234.43   30.89
  13  -2  -9  302.72   19.28
 -13  -2  -9  272.99   20.27
  13   2  -9  299.97   13.77
 -13   2   9  358.37   31.12
 -14  -2   9   54.39   16.84
  14  -2  -9   37.03    9.09
 -14   2  -9   34.84   12.88
 -14  -2  -9   73.51   13.81
  14   2  -9   44.50   11.46
   0  -2  10    5.54    3.74
   0  -2 -10    5.36    3.87
   0  -2  10    7.73    7.83
   0   2  10    2.76    3.38
   0  -2 -10    2.14    5.02
   0   2  10    9.30    5.91
   0   2 -10   -3.10    3.04
  -1  -2  10    5.40    5.94
   1   2  10    2.29    4.64
   1  -2 -10    3.70    5.06
   1   2  10   -6.08    2.65
  -1  -2  10    2.52    3.25
  -1   2 -10   -8.96    4.15
   1  -2 -10    4.17    4.39
  -1  -2 -10   -2.83    3.75
   1  -2  10    2.82    3.66
   1   2 -10   10.13    6.08
  -1   2  10    2.38    3.65
  -1  -2 -10   -1.10    3.81
  -1   2  10    4.03    6.34
   1  -2  10   -0.07    6.31
  -2  -2  10   24.56    9.92
   2  -2 -10   33.97    6.89
  -2   2 -10   46.95   11.12
   2   2  10   31.60    7.53
   2  -2 -10   25.25    7.63
   2   2  10   18.33    7.91
  -2  -2  10   24.53    5.90
   2   2 -10   17.66    5.45
   2  -2  10   28.39    6.96
  -2   2  10   20.86    8.87
  -2  -2 -10   29.81    7.75
  -2   2  10   22.43    5.95
  -2  -2 -10   21.75    8.55
   3  -2 -10  124.53   11.20
  -3   2 -10  135.04   18.56
  -3  -2  10  139.20   20.11
   3   2  10  126.51   17.95
  -3  -2  10  130.81    9.96
  -3  -2 -10  144.83   13.28
   3   2 -10  119.00   10.03
   3  -2  10  136.73   12.11
  -3   2  10  139.76   18.95
  -3   2  10  126.89   11.40
   4  -2 -10    7.25    4.74
  -4  -2  10    9.12    3.90
  -4   2 -10    0.40    5.85
  -4  -2  10    9.65    8.88
  -4   2  10    4.74    5.31
   4   2 -10    2.88    3.55
  -4  -2 -10   14.52    5.85
  -4   2  10    7.70    3.96
  -4  -2 -10    7.53    7.37
   5  -2 -10   35.29    7.81
  -5  -2  10   44.57    7.00
  -5  -2  10   26.68   10.98
   5   2 -10   44.84    6.99
  -5   2  10   39.03    8.04
  -5   2  10   15.24    8.32
  -6  -2  10   -0.19    3.07
   6  -2 -10    6.44    4.51
  -6  -2  10    7.82    7.44
   6   2 -10    7.05    3.96
  -6   2  10   -4.23    6.00
  -6   2  10   -2.94    3.55
  -6  -2 -10    9.99    7.36
  -7  -2  10  322.22   27.15
  -7  -2  10  339.96   14.67
   7  -2 -10  330.84   17.65
  -7   2  10  310.02   17.61
   7   2 -10  323.08   13.96
  -7   2  10  345.33   27.25
  -7  -2 -10  315.73   21.91
   8  -2 -10  197.89   14.03
  -8  -2  10  187.51   26.24
  -8  -2  10  210.27   11.53
  -8   2  10  173.34   14.16
  -8  -2 -10  207.76   18.27
   8   2 -10  200.32   11.06
  -8   2  10  177.71   24.33
  -9  -2  10    7.61    8.75
   9  -2 -10    3.44    5.34
  -9  -2  10    8.41    4.09
   9   2 -10   12.84    3.96
  -9  -2 -10    6.04    7.22
  -9   2  10    4.39    5.05
  -9   2  10    5.03    8.30
  10  -2 -10   30.78    8.31
 -10  -2  10   28.91   12.74
  10   2 -10   31.01    5.67
 -10  -2 -10   22.50   10.28
 -10   2  10   25.16   11.86
  11  -2 -10    4.34    5.11
 -11  -2  10    3.20    8.72
  11   2 -10    9.44    4.18
 -11   2  10   12.33   10.09
  12  -2 -10   58.09   10.75
 -12  -2  10   27.87   13.58
 -12   2 -10   35.78   11.55
 -12   2  10   16.01   11.27
  12   2 -10   28.94    5.88
 -12  -2 -10   45.41   10.89
 -13  -2  10   28.03   13.66
  13  -2 -10    8.47    6.53
 -13   2 -10   16.96   10.77
  13   2 -10   18.55    5.12
 -13  -2 -10   26.77   10.12
 -13   2  10    4.18   10.57
   0   2  11  274.06   19.70
   0  -2 -11  240.38   20.01
   0  -2  11  233.17   22.51
   0  -2 -11  240.97   16.71
   0   2  11  216.22   20.36
   0  -2  11  234.67   14.82
  -1  -2  11  879.72   42.06
   1  -2 -11  813.25   29.95
   1   2  11  827.93   38.88
   1   2 -11  787.88   28.30
   1  -2  11  822.85   41.36
  -1   2  11  868.65   40.07
  -1   2  11  827.86   29.84
  -1  -2 -11  837.19   35.62
  -1  -2 -11  874.46   32.21
   1  -2  11  833.67   29.38
  -2  -2  11  200.99   21.15
   2   2  11  158.70   20.51
   2  -2 -11  157.45   13.09
  -2  -2  11  171.60   12.16
  -2  -2 -11  151.28   15.66
   2  -2  11  175.26   15.92
   2   2 -11  168.62   12.98
  -2   2  11  181.41   19.27
  -2   2  11  178.04   13.41
  -2  -2 -11  139.69   13.35
   3  -2 -11   -5.24    3.28
   3   2  11    1.23    6.18
  -3  -2  11    1.11    2.94
  -3  -2  11   -7.29    6.97
  -3   2  11   -7.60    6.01
  -3   2  11   -1.60    3.63
  -3  -2 -11   -6.24    2.71
  -3  -2 -11   -2.86    4.53
   4  -2 -11   -0.06    4.96
  -4  -2  11    9.31    8.27
  -4  -2  11    2.11    3.26
  -4   2  11    6.03    4.67
  -4   2  11    7.91    7.53
  -4  -2 -11   10.92    6.88
  -4  -2 -11    4.04    5.67
   4   2 -11    9.85    4.63
  -5  -2  11 1452.71   34.78
   5  -2 -11 1441.27   39.44
  -5  -2  11 1501.69   57.80
  -5   2  11 1442.42   54.10
   5   2 -11 1513.09   35.58
  -5  -2 -11 1428.64   48.48
  -5   2  11 1408.49   40.33
   6  -2 -11  161.48   12.84
  -6  -2  11  161.93   23.97
  -6  -2  11  164.02   10.93
   6   2 -11  186.60   11.65
  -6   2  11  155.12   13.18
  -6   2  11  149.77   21.37
  -6  -2 -11  131.27   17.57
   7  -2 -11  228.77   15.41
  -7  -2  11  221.21   12.67
  -7   2  11  253.65   24.64
  -7  -2 -11  225.19   19.31
   7   2 -11  223.51   12.51
  -7   2  11  228.50   16.26
   8  -2 -11  151.76   13.29
  -8  -2  11  149.20   24.06
  -8  -2  11  167.06   10.95
   8   2 -11  143.43   10.21
  -8   2  11  146.63   13.51
  -8   2  11  149.58   23.04
  -8  -2 -11  157.16   19.93
   9  -2 -11   16.17    5.76
  -9  -2  11    2.44    9.56
  -9   2  11   26.54   11.99
   9   2 -11    8.21    4.38
  10  -2 -11   -7.85    4.87
 -10  -2  11   -6.33    8.17
  10   2 -11   -1.75    3.49
 -10   2  11    3.67    6.66
 -11  -2  11   90.69   20.01
  11  -2 -11  123.45   13.03
 -11   2  11   93.10   19.91
  11   2 -11  118.63    9.14
  12  -2 -11  130.09   13.43
 -12  -2  11  121.85   23.15
 -12   2  11  109.69   22.71
 -12  -2 -11   96.77   15.81
  12   2 -11   88.10    8.55
 -13  -2  11  317.68   31.23
 -13   2 -11  249.99   25.06
  13  -2 -11  224.67   17.16
 -13  -2 -11  231.62   20.44
 -13   2  11  227.80   32.15
   0   2  12   89.93   16.55
   0  -2  12  139.86   21.88
   0  -2 -12  122.95   12.93
   0  -2  12  113.45   13.62
  -1  -2  12   59.65    9.87
  -1  -2  12   47.45   13.58
   1  -2 -12   49.88   10.12
   1   2  12   62.16   14.51
   1  -2  12   65.30   15.78
  -1  -2 -12   56.53   10.83
  -1   2  12   54.90   14.11
  -2  -2  12   92.75   18.24
  -2  -2  12  110.26   10.94
   2   2  12  117.83   19.73
   2  -2 -12  104.30   13.46
   2   2 -12  127.47   11.85
  -2  -2 -12  118.08   15.61
  -2   2  12  116.17   19.65
   3   2  12    7.99    7.49
   3  -2 -12    3.43    4.94
  -3  -2  12   -4.37    7.74
  -3  -2 -12   -1.59    4.03
  -3   2  12   -6.65    6.30
   3   2 -12   -1.26    3.87
   4  -2 -12  185.69   14.65
  -4  -2  12  166.39   12.23
  -4  -2  12  170.89   23.98
  -4   2  12  116.26   19.94
  -4  -2 -12  147.33   18.75
   4   2 -12  149.24   12.20
   5  -2 -12   17.51    6.27
  -5  -2  12   12.97    4.86
   5   2 -12   15.13    6.39
  -6  -2  12   36.90    6.59
  -6  -2  12   72.97   17.35
   6  -2 -12   40.75    8.62
   6   2 -12   40.57    8.28
  -6   2  12   40.06   12.98
  -7  -2  12  111.66   21.04
  -7  -2  12  126.48   10.18
   7  -2 -12  137.03   13.39
  -7   2  12  115.28   21.13
   7   2 -12  146.14   11.03
  -8  -2  12    7.20    3.78
  -8  -2  12   -5.51   10.10
   8  -2 -12    2.81    4.87
   8   2 -12   -2.83    3.63
  -8   2  12  -14.61    6.46
   9  -2 -12   -6.41    4.51
  -9  -2  12  -14.52    7.35
  -9  -2  12   -1.57    4.16
   9   2 -12    5.31    4.15
  -9   2  12    2.50    8.32
 -10  -2  12   12.93   12.36
  10  -2 -12   29.84    8.61
  10   2 -12   29.49    6.29
 -10   2  12    5.96   10.12
  11  -2 -12   45.35    9.68
 -11  -2  12   14.83   13.72
  11   2 -12   47.88    7.39
 -11   2  12   36.44   12.55
 -12  -2  12   -4.28   12.40
  12  -2 -12   -1.76    4.81
 -12   2  12   -0.06    9.51
  12   2 -12    2.41    4.54
   0  -2 -13   51.07   10.41
   0  -2  13   34.69   13.70
   0   2  13   39.55   12.76
   1   2  13  636.08   37.16
   1  -2 -13  605.13   27.98
  -1  -2  13  585.35   37.69
  -1   2  13  580.24   36.89
  -1  -2 -13  584.60   28.76
   1  -2  13  594.82   38.61
   2   2  13   27.94   11.08
  -2  -2  13   38.31    7.70
  -2  -2  13   53.41   17.98
   2  -2 -13   23.84    8.44
  -2   2  13   29.93   13.09
  -2  -2 -13   44.29   10.49
   2   2 -13   43.22    8.94
   3  -2 -13  134.81   16.23
   3   2  13  146.58   22.27
  -3  -2  13  106.18   20.50
  -3  -2  13  107.87   13.11
   3   2 -13  114.70   12.11
  -3  -2 -13   93.89   17.36
  -4  -2  13   15.79   11.07
   4  -2 -13   31.09    8.29
  -4  -2  13   32.24    7.01
  -4   2  13   13.40    9.76
   4   2 -13   26.74    7.34
  -4  -2 -13   17.95    8.48
  -5  -2  13  375.19   31.00
  -5  -2  13  433.24   22.69
   5  -2 -13  381.82   21.54
   5   2 -13  424.13   20.01
  -5   2  13  376.84   30.44
   6  -2 -13    7.09    5.97
  -6  -2  13    0.30    8.77
  -6  -2  13   16.88    5.28
  -6   2  13    8.30   10.13
   6   2 -13    9.21    5.86
   7  -2 -13  416.75   21.80
  -7  -2  13  451.22   19.60
  -7  -2  13  503.69   38.06
   7   2 -13  466.09   19.90
  -7   2  13  400.26   33.02
  -8  -2  13    0.71    4.59
   8  -2 -13   -6.34    4.89
  -8  -2  13  -11.31    8.12
   8   2 -13    0.26    6.61
  -8   2  13   -2.73    8.40
  -9  -2  13   36.59    7.26
   9  -2 -13   35.92    8.76
  -9  -2  13   50.71   16.64
  -9   2  13   39.34   14.44
  10  -2 -13    9.47    6.41
 -10  -2  13    7.15    6.12
 -10  -2  13   19.54   13.89
  10   2 -13   11.38    5.48
 -10   2  13    7.54   10.34
  11  -2 -13  179.04   15.62
 -11  -2  13  161.71   27.09
  11   2 -13  184.37   11.96
 -11   2  13  190.24   29.36
   0  -2  14    4.96    8.43
   0  -2 -14    8.32    6.22
   0   2  14  -16.05    7.56
   1   2  14   17.40   10.39
   1  -2 -14   30.05    9.58
  -1  -2  14   54.86   16.69
   1  -2  14   28.50   13.23
  -1   2  14   39.24   16.53
  -2  -2  14  108.09   21.60
   2   2  14   75.44   17.44
   2  -2 -14   95.16   14.08
  -2   2  14   98.31   19.92
  -2  -2 -14   76.73   14.38
   3  -2 -14   25.99    8.83
   3   2  14   27.39   12.02
  -3  -2  14   20.63   12.53
   3   2 -14   10.33    6.63
  -3   2  14    1.12    9.92
  -3  -2 -14   19.62    9.01
  -4  -2  14   28.90    7.58
  -4  -2  14   19.14   12.42
   4  -2 -14   29.54    8.59
   4   2 -14   33.41    8.55
  -4   2  14   20.28   10.71
   5  -2 -14   49.46   10.81
  -5  -2  14   42.19   14.70
  -5  -2  14   42.55    8.65
  -5   2  14   56.63   16.86
   5   2 -14   40.93    9.04
   6  -2 -14   93.08   13.27
  -6  -2  14  125.81   23.05
  -6  -2  14  112.87   11.55
  -6   2  14  115.26   22.02
   6   2 -14  110.45   13.22
  -7  -2  14   16.56    7.14
   7  -2 -14   22.37    7.64
  -7  -2  14   30.95   14.15
   7   2 -14   48.71    8.65
  -7   2  14   36.89   14.24
  -8  -2  14    0.59   10.29
   8  -2 -14   -4.70    4.90
   8   2 -14   -3.69    4.35
  -8   2  14    1.31   10.47
   9  -2 -14    1.52    5.77
  -9  -2  14   15.85    6.88
  -9  -2  14    8.41   10.75
   9   2 -14    9.02    4.71
  -9   2  14   -4.76    9.29
  10  -2 -14    5.14    6.33
 -10   2  14    9.68   10.40
 -11  -2  14   15.13   14.47
  11  -2 -14   10.32    7.51
 -11   2  14   -6.70   11.56
   0  -2 -15   26.66    9.62
   0  -2  15   33.05   13.42
   0   2  15   29.96   13.29
   1  -2 -15  368.03   23.85
   1   2  15  321.67   30.21
  -1  -2  15  340.18   32.83
  -1  -2 -15  398.30   25.77
   1  -2  15  378.54   34.63
  -1   2  15  343.07   31.31
   2  -2 -15    8.89    7.63
  -2  -2  15    6.04    9.08
   2   2  15   -2.94    8.38
  -2  -2 -15   -3.27    5.39
  -2   2  15   -1.09    9.24
   3   2  15   14.42    9.34
  -3  -2  15   -0.43    9.95
   3  -2 -15   -6.32    5.82
  -3  -2 -15    7.56    7.38
  -3   2  15   -5.64    9.55
  -4  -2  15   -8.25    8.87
   4  -2 -15   11.18    7.91
   4   2 -15   -3.40    5.30
  -4   2  15   -0.82   10.20
   5  -2 -15  482.89   26.41
  -5  -2  15  438.42   37.28
  -5   2  15  460.38   37.46
   5   2 -15  494.01   24.05
   6  -2 -15   35.76    9.14
  -6  -2  15    6.99   10.74
  -6  -2  15   32.62   10.23
   6   2 -15   35.65    9.10
  -6   2  15   28.66   14.69
   7  -2 -15  465.66   25.53
  -7  -2  15  405.72   21.16
  -7  -2  15  460.51   38.00
  -7   2  15  383.09   35.32
   7   2 -15  452.37   22.20
   8  -2 -15   59.62   12.35
  -8  -2  15   34.56   17.65
  -8  -2  15   46.39   11.67
   8   2 -15   53.68    9.65
  -8   2  15   31.34   18.46
  -9  -2  15   -7.58   11.33
   9   2 -15   11.43    6.19
  -9   2  15    8.27   10.28
 -10  -2  15   -2.95   11.73
  10  -2 -15   10.33    8.38
 -10   2  15   11.59   12.90
  10   2 -15   14.47    7.13
   0  -2  16   -5.41   10.33
   0   2  16    7.56   10.79
   0  -2 -16   -1.13    6.85
   1   2  16   21.37   12.89
  -1  -2  16    9.69   11.25
   1  -2 -16   19.93    8.80
   1  -2  16   23.15   12.98
  -1   2  16   24.74   11.84
  -1  -2 -16   21.33    9.31
   2  -2 -16   28.56    9.80
  -2  -2  16    2.99   11.79
   2   2  16   21.11   13.59
  -2   2  16   24.21   14.92
  -2  -2 -16   17.00    9.17
   3  -2 -16   69.17   12.76
  -3  -2  16   58.81   18.30
  -3   2  16   41.52   17.05
  -3  -2 -16   62.48   13.73
  -4  -2  16   15.96   11.18
   4  -2 -16   31.66    9.49
  -4   2  16    7.44   12.35
  -5  -2  16   27.40   14.21
   5  -2 -16   -5.72    4.29
  -5   2  16  -10.51    8.86
   5   2 -16    9.84    6.55
  -6  -2  16    3.29   11.05
   6  -2 -16   19.62    8.33
  -6   2  16   14.91   11.66
   6   2 -16   10.68    7.54
  -7  -2  16   16.53   12.15
   7  -2 -16   11.47    7.69
  -7   2  16   -1.66   11.07
   7   2 -16   29.62    8.92
   8  -2 -16   -6.87    6.05
  -8  -2  16    2.10   11.64
  -8   2  16   15.50   12.92
   8   2 -16    3.33    6.46
   0  -2 -17  456.88   29.29
   0  -2  17  519.11   43.26
  -1  -2  17  204.12   32.43
   1  -2 -17  214.27   20.63
   1   2  17  174.55   28.75
  -1   2  17  166.52   28.90
  -1  -2 -17  167.61   21.63
  -2  -2  17   93.20   22.68
   2   2  17   71.73   19.92
   2  -2 -17   38.30   12.11
  -2   2  17   75.71   19.57
  -2  -2 -17   47.83   11.52
  -3  -2  17    7.31   12.82
   3  -2 -17   16.42    9.77
  -3   2  17   34.87   14.77
  -4  -2  17  150.77   31.02
   4  -2 -17  180.36   18.09
  -4   2  17  148.27   28.77
   5  -2 -17  174.97   18.20
  -5  -2  17  168.88   29.75
  -5   2  17  134.88   30.99
   6  -2 -17  239.21   19.99
  -6   2  17  232.25   34.55
   7  -2 -17  165.09   17.38
  -7  -2  17  146.05   26.36
  -7   2  17  148.20   28.22
   0   2  18   37.59   17.20
   0  -2 -18   28.99   11.49
  -1  -2  18   23.97   15.94
   1   2  18    3.90   12.47
   1  -2 -18   14.92    8.26
  -1  -2 -18   23.92   10.29
  -1   2  18   -3.89   11.65
   2  -2 -18    4.91    8.33
   2   2  18   31.62   16.42
  -2  -2  18    7.12   14.51
  -3  -2  18    8.66   11.41
   3  -2 -18   -2.20    6.07
  -3   2  18   -2.50   11.48
   4  -2 -18   18.36    8.44
  -4  -2  18   29.29   16.53
  -4   2  18   28.06   15.76
  -5  -2  18    5.47   12.88
   5  -2 -18   17.43    8.78
  -5   2  18   16.17   14.78
   0  -3   0   -1.30    1.16
   0  -3   0   -0.10    0.73
   0   3   0   -0.86    1.13
  -1   3   0 1084.51   21.31
   1   3   0 1117.17   18.55
  -1  -3   0 1113.20   18.47
   1  -3   0 1123.87   21.56
  -1  -3   0 1068.92   21.73
  -1   3   0 1099.49   30.41
  -1   3   0 1100.91   21.97
  -2   3   0   -1.01    2.63
  -2   3   0    0.10    1.91
   2   3   0    1.51    1.21
   2  -3   0   -1.36    1.79
  -2  -3   0    0.04    1.35
   2   3   0    4.94    1.62
  -2   3   0    1.80    1.90
  -3   3   0 3602.09   57.20
  -3  -3   0 3521.06   45.99
   3   3   0 3602.26   46.36
   3  -3   0 3498.92   53.95
   3   3   0 3486.28   44.49
  -3  -3   0 3592.02   46.49
  -3   3   0 3450.84   72.56
   4   3   0    0.03    1.10
  -4   3   0   -3.67    3.82
  -4  -3   0    2.61    1.91
   4   3   0    1.34    1.56
   4  -3   0   -1.20    1.62
  -4   3   0    3.63    2.98
  -4  -3   0    0.14    1.59
  -5  -3   0  237.00    9.66
  -5   3   0  215.13   12.93
  -5   3   0  249.01   20.29
   5  -3   0  221.90   12.17
   5   3   0  238.45    9.35
   5   3   0  235.13    9.27
  -6   3   0    7.67    4.42
   6  -3   0    4.48    3.35
  -6  -3   0    2.50    2.44
  -6   3   0    0.86    4.23
   6   3   0    0.85    1.90
   6   3   0   -0.83    1.93
   7   3   0   26.68    5.01
  -7  -3   0   20.42    4.57
   7   3   0   29.72    5.24
   7  -3   0   31.90   10.04
  -7   3   0   22.64    6.66
   8   3   0   -4.00    2.31
   8   3   0   -0.21    2.69
  -8  -3   0    0.30    3.24
   8  -3   0   -2.16    3.42
  -8   3   0    0.54    3.88
   9   3   0 3034.06   56.37
   9   3   0 2942.42   53.92
  -9   3   0 3019.34   67.89
  -9  -3   0 3118.66   58.26
   9  -3   0 3097.87   63.84
 -10  -3   0    1.34    4.25
  10  -3   0   -2.80    4.04
  10   3   0   -4.96    3.10
  10   3   0   -3.07    3.17
 -10   3   0    6.04    5.64
 -11   3   0  456.81   26.71
 -11  -3   0  448.52   22.18
  11   3   0  450.70   19.85
  11  -3   0  508.10   25.61
  12   3   0   -2.01    4.17
 -12  -3   0   -5.52    4.10
  12  -3   0   -4.21    5.04
 -12   3   0    3.84    5.96
 -13   3   0  309.96   25.17
 -13  -3   0  343.45   21.51
  13  -3   0  321.72   22.32
  13   3   0  328.00   19.07
  14   3   0   -1.24    5.14
 -14   3   0    7.85    7.57
 -14  -3   0  -10.48    5.77
  14  -3   0   -2.66    5.43
  15   3   0  498.05   26.01
 -15  -3   0  537.63   30.27
  15  -3   0  583.01   31.99
 -16   3   0    0.01    8.99
  16   3   0    9.50    6.52
  16  -3   0   -0.43    7.02
 -16  -3   0    3.06    8.97
   0  -3  -1    0.41    1.40
   0   3  -1    1.42    1.35
   0   3   1    1.89    1.63
   0  -3   1   -0.29    1.18
   0   3   1    2.78    1.64
   0  -3  -1   -0.02    1.45
   1   3   1   80.84    3.50
   1   3   1   85.90    4.91
   1  -3  -1   78.53    5.58
   1  -3  -1   77.89    5.45
  -1  -3   1   79.27    3.74
  -1   3   1   81.13    5.27
  -1  -3  -1   83.38    4.90
   1  -3   1   80.16    5.08
  -1   3   1   88.37    5.84
   1   3  -1   86.55    6.03
   1   3  -1   82.97    3.77
  -2  -3   1   33.91    4.54
   2  -3  -1   38.80    5.68
   2   3   1   38.45    3.58
   2  -3  -1   35.58    4.92
  -2  -3   1   32.41    2.20
   2   3  -1   37.60    4.68
  -2   3   1   40.62    5.55
  -2   3   1   32.36    4.70
   2  -3   1   31.79    4.66
  -2  -3  -1   30.16    3.93
   2   3  -1   31.84    2.15
   3  -3  -1   41.80    5.75
   3  -3  -1   33.15    5.66
  -3  -3   1   38.53    4.89
   3   3   1   41.51    4.71
  -3  -3   1   34.42    2.44
   3   3  -1   32.65    2.24
  -3  -3  -1   33.72    4.30
  -3   3   1   33.21    5.88
  -3   3   1   26.90    4.86
   3   3  -1   27.06    3.95
   4  -3  -1  404.47   16.72
   4  -3  -1  386.69   23.53
  -4   3  -1  370.56   15.85
   4  -3  -1  355.59   14.10
  -4  -3   1  351.54   12.59
   4   3   1  364.64   11.95
   4   3  -1  372.85    9.04
  -4  -3  -1  372.16    8.92
   4   3  -1  361.02   11.87
  -4   3   1  362.54   14.30
  -4   3   1  370.26   16.09
  -4  -3  -1  380.90   12.40
   5   3   1   22.45    4.25
  -5   3  -1   19.84    5.61
  -5  -3   1   15.96    4.01
   5  -3  -1   13.47    4.40
   5  -3  -1   15.16    4.97
   5   3  -1   15.47    2.75
  -5  -3  -1   14.27    2.91
  -5   3   1   20.92    5.83
   5   3  -1   16.34    3.74
   6   3   1  292.51   12.22
  -6   3  -1  278.81   22.77
  -6   3  -1  295.73   16.28
   6  -3  -1  295.69   14.76
  -6  -3   1  287.53   13.12
   6  -3  -1  272.51   15.45
  -6   3   1  308.80   17.01
   6   3  -1  281.80   12.37
  -6  -3  -1  311.70   11.40
   6   3  -1  268.64   10.07
  -7   3  -1    0.38    5.29
   7  -3  -1    3.64    3.75
  -7  -3   1   -4.85    2.54
   7   3   1    2.90    2.87
   7  -3  -1   -4.32    2.63
  -7   3  -1    5.37    4.20
   7   3  -1    2.86    2.59
  -7   3   1    1.30    3.77
  -7  -3  -1    8.48    3.36
   7   3  -1    5.71    3.45
  -8  -3   1  384.76   17.79
  -8   3  -1  415.07   21.91
   8  -3  -1  393.68   21.11
   8   3   1  418.65   17.07
   8  -3  -1  420.80   19.56
  -8  -3  -1  403.99   16.30
  -8  -3  -1  394.70   22.01
  -8   3   1  397.29   21.52
   8   3  -1  402.52   17.47
   8   3  -1  409.62   14.97
  -9   3  -1   -2.28    4.27
   9   3   1    4.32    3.76
  -9   3  -1   -4.82    4.57
  -9  -3   1    6.65    5.03
   9  -3  -1    0.83    4.45
   9  -3  -1    1.42    3.53
  -9   3   1   -1.71    4.35
  -9  -3  -1    2.47    3.55
   9  -3   1    0.81    3.34
   9   3  -1   -2.20    2.74
   9   3  -1    1.61    3.81
  -9  -3  -1   -3.43    4.88
  10  -3  -1  177.66   14.26
 -10   3  -1  157.63   15.37
  10   3   1  161.81   12.41
 -10  -3   1  171.64   16.23
 -10   3   1  167.37   16.41
  10   3  -1  134.85   12.08
  10  -3   1  175.12   14.86
 -10  -3  -1  183.54   12.98
  10   3  -1  151.57   10.76
  11   3   1   41.80    7.89
 -11  -3   1   39.82    9.20
  11  -3  -1   44.03    9.61
 -11   3  -1   43.50   10.45
 -11  -3  -1   43.12   13.37
 -11   3   1   47.62   11.51
  11   3  -1   49.89    7.79
  11   3  -1   39.95    9.19
  11  -3   1   31.96    9.28
 -12   3  -1   19.53    8.18
  12  -3  -1   -4.49    4.58
 -12  -3   1   10.93    6.71
  12   3   1   11.39    6.39
 -12  -3  -1    7.43    5.77
  12   3  -1    6.54    4.79
  12  -3   1    7.80    6.64
  12   3  -1   16.06    6.92
 -12   3   1   14.64    7.62
  12   3  -1    0.87    4.54
  13  -3  -1    2.96    6.74
 -13   3  -1    1.06    7.10
 -13  -3   1    3.13    7.09
  13   3  -1    8.24    5.31
  13   3  -1    8.85    5.24
 -13  -3  -1   -2.43    5.66
 -13   3   1   -1.48    7.31
  14  -3  -1   -2.37    7.11
 -14   3  -1   -2.29    6.02
 -14  -3   1   -5.28    6.74
  14   3  -1   -0.50    5.45
 -14   3   1    1.69    6.63
  14  -3   1   12.87    8.53
 -14  -3  -1   -5.38    5.65
  15  -3  -1   10.16    8.37
 -15   3  -1   21.91   10.36
 -15  -3   1   25.64   10.77
 -15   3   1   36.41   13.13
 -15  -3  -1    4.79    8.09
  15  -3   1   22.30    9.64
  15   3  -1   23.95    7.76
  16  -3  -1  103.78   17.55
 -16   3  -1   93.36   18.85
  16   3   1   98.16   14.88
 -16   3   1   95.95   20.53
  16   3  -1   74.63   12.16
  16  -3   1   88.75   15.62
 -16  -3  -1   95.34   16.68
   0  -3  -2   -0.24    1.42
   0  -3  -2    0.56    1.83
   0   3   2   -0.10    1.63
   0   3   2    0.37    1.75
   1   3   2 1654.38   28.59
   1   3   2 1657.00   24.72
   1  -3  -2 1617.31   29.25
  -1  -3   2 1614.04   23.33
   1  -3  -2 1669.32   30.22
  -1  -3   2 1654.80   33.35
  -1  -3  -2 1637.44   24.27
  -1  -3  -2 1620.41   28.44
  -1   3   2 1559.96   29.74
   1   3  -2 1634.69   32.70
  -1   3   2 1666.14   29.71
   2   3   2 3029.57   44.94
  -2  -3   2 2972.05   49.17
   2   3   2 2993.85   37.33
   2  -3  -2 3005.01   46.67
   2   3  -2 2970.37   48.42
  -2   3   2 3048.12   49.51
  -2   3   2 2922.50   50.88
  -2  -3  -2 2985.40   45.03
  -2  -3  -2 3001.83   36.03
  -3  -3   2   90.06    7.61
   3  -3  -2   93.03    6.99
   3  -3  -2  101.15    7.95
  -3   3   2   91.34    6.75
  -3  -3  -2   94.50    6.54
  -3  -3  -2   90.15    3.40
   3   3  -2  101.33    7.41
  -3   3   2   91.15    8.07
   4  -3  -2 2120.48   39.80
   4   3   2 2062.25   37.16
   4  -3  -2 2153.76   44.34
  -4  -3   2 2126.43   40.26
  -4  -3  -2 2157.29   29.08
  -4   3   2 2082.03   44.05
   4   3  -2 2182.74   38.93
  -4   3   2 2121.34   39.96
  -4  -3  -2 2134.68   37.97
   4   3  -2 2144.70   26.45
   5   3   2  621.20   18.72
   5  -3  -2  612.12   22.89
  -5   3  -2  620.20   22.38
   5  -3  -2  569.41   31.74
  -5  -3   2  626.27   20.36
   5  -3  -2  628.73   20.39
  -5  -3  -2  622.26   14.17
   5   3  -2  621.25   12.36
  -5   3   2  639.04   23.72
  -5   3   2  638.67   20.51
   5   3  -2  642.52   19.42
  -6  -3   2  351.19   15.83
   6  -3  -2  347.97   18.13
   6  -3  -2  334.68   15.57
   6   3   2  354.93   14.79
  -6   3  -2  345.31   17.70
   6  -3  -2  358.66   26.40
   6   3  -2  343.00   10.24
   6   3  -2  343.43   14.89
  -6  -3  -2  337.06   11.56
  -6   3   2  356.41   18.70
   7  -3  -2  104.72    9.46
   7   3   2   98.30    8.29
   7  -3  -2  100.36   18.20
  -7  -3   2   83.80   10.42
  -7   3  -2   82.06   11.57
   7  -3  -2  101.38   10.79
  -7  -3  -2   89.14    6.94
   7   3  -2   92.64    8.51
  -7   3   2  106.50   11.45
  -8   3  -2  620.06   26.65
   8  -3  -2  590.81   26.79
  -8  -3   2  642.81   24.54
   8   3   2  641.57   22.19
   8  -3  -2  642.04   24.01
   8   3  -2  611.37   17.42
  -8  -3  -2  657.77   20.35
   8   3  -2  591.78   22.44
  -8   3   2  637.64   28.01
   9  -3  -2 2494.01   62.03
  -9   3  -2 2570.42   61.13
  -9  -3   2 2549.58   56.08
   9  -3  -2 2550.82   55.24
  -9   3  -2 2505.48   83.70
   9   3   2 2534.66   51.89
  -9   3   2 2573.76   63.32
   9   3  -2 2595.64   54.38
  -9  -3  -2 2561.67   49.24
   9   3  -2 2549.84   44.79
  10   3   2  131.36   10.96
 -10  -3   2  113.88   12.45
 -10   3  -2  111.57   21.43
 -10   3  -2  114.92   15.38
  10  -3  -2  141.14   12.75
 -10   3   2  110.86   16.19
  10   3  -2  102.53   10.90
 -10  -3  -2   84.60   14.43
  10   3  -2  124.55    9.49
 -10  -3  -2  100.72   10.03
 -11   3  -2  445.16   37.75
  11   3   2  530.71   23.01
  11  -3  -2  530.80   25.15
 -11  -3   2  520.71   26.04
 -11   3  -2  508.34   27.78
  11   3  -2  498.10   23.96
 -11   3   2  538.06   30.00
 -11  -3  -2  512.02   31.54
  11   3  -2  530.41   19.77
 -11  -3  -2  556.42   23.05
  11   3  -2  530.39   20.03
  12  -3  -2   -4.28    4.61
 -12   3  -2   -9.96    4.77
 -12  -3   2   -1.35    5.46
  12   3  -2   -0.28    5.19
 -12  -3  -2   -7.16    4.67
  12  -3   2   -4.84    5.03
 -12   3   2    4.26    6.54
  12   3  -2   -0.30    3.71
 -13  -3   2  299.90   22.37
  13  -3  -2  285.56   20.37
  13   3  -2  311.87   17.26
 -13  -3  -2  286.61   18.67
 -13   3   2  275.05   23.41
  13  -3   2  286.81   22.33
  14  -3  -2   95.89   15.29
 -14   3  -2   88.26   16.48
 -14  -3   2  117.39   18.21
 -14  -3  -2   86.55   13.78
  14   3  -2   96.86   12.16
 -14   3   2   94.90   17.52
  14  -3   2  102.12   16.56
  14   3  -2   91.72   11.87
 -15   3  -2  478.95   31.79
 -15  -3   2  505.11   31.62
  15  -3  -2  525.94   29.26
  15   3  -2  485.00   23.52
  15  -3   2  455.26   30.35
 -15  -3  -2  465.78   26.37
 -15   3   2  460.74   33.24
 -16  -3   2   20.52   11.54
  16  -3  -2   36.49   11.66
 -16   3  -2   64.41   16.59
  16   3  -2   44.06    9.46
  16  -3   2   37.15   12.17
 -16   3   2   56.72   15.92
 -16  -3  -2   46.04   12.09
   0  -3  -3    0.05    1.86
   0   3   3    2.65    1.96
   0  -3  -3   -0.28    1.51
   0   3   3   -0.46    1.97
  -1  -3   3   34.22    6.56
   1  -3  -3   30.24    4.70
   1  -3  -3   27.30    4.82
   1   3   3   29.63    4.68
   1   3   3   34.86    4.49
  -1   3   3   24.55    4.68
  -1  -3  -3   29.65    3.95
   1   3  -3   30.31    6.15
  -1   3   3   27.05    4.56
  -1  -3  -3   28.33    4.58
  -2  -3   3    7.24    1.34
  -2  -3   3    2.75    3.51
   2   3   3    6.42    2.90
   2  -3  -3    3.68    2.78
   2   3   3    9.19    3.05
   2  -3  -3    3.76    2.90
  -2   3   3    4.36    2.34
  -2  -3  -3   10.76    3.48
  -2  -3  -3    4.53    2.04
  -2   3   3    4.56    3.26
   2   3  -3    3.85    3.68
   3   3   3 1761.63   33.78
  -3  -3   3 1682.96   38.11
   3  -3  -3 1749.24   34.27
   3  -3  -3 1748.55   37.93
  -3  -3  -3 1782.66   34.30
  -3  -3  -3 1755.38   27.65
  -3   3   3 1748.82   38.18
  -3   3   3 1775.43   34.55
   3   3  -3 1810.03   37.54
   4  -3  -3 1400.59   34.95
   4   3   3 1302.38   29.53
  -4  -3   3 1383.56   33.75
   4  -3  -3 1345.88   30.43
  -4  -3  -3 1405.94   24.90
   4   3  -3 1357.82   32.23
  -4  -3  -3 1363.09   30.43
  -4   3   3 1437.56   31.34
  -4   3   3 1354.15   34.96
  -5  -3   3   27.97    6.28
   5  -3  -3   21.39    5.12
   5   3   3   29.63    5.69
   5  -3  -3   22.26    5.84
   5   3  -3   26.07    5.48
  -5  -3  -3   24.66    3.52
  -5   3   3   14.99    4.24
  -5   3   3   16.48    5.80
   5   3  -3   25.74    1.98
  -6  -3   3    4.46    4.17
   6  -3  -3    3.42    3.63
   6   3   3   10.19    3.83
   6  -3  -3   12.65    4.42
  -6   3   3    3.24    4.92
  -6  -3  -3    5.67    2.40
   6   3  -3    9.82    3.90
   6   3  -3    9.01    2.03
  -6   3   3    2.02    3.09
  -7  -3   3   56.99    9.09
   7  -3  -3   58.82   14.76
  -7   3  -3   60.04   10.15
   7  -3  -3   68.54    9.28
   7  -3  -3   55.82   11.25
   7   3   3   70.21    8.83
  -7  -3  -3   51.29    6.33
  -7   3   3   54.52    9.88
   7   3  -3   59.07    9.98
   7   3  -3   47.24    4.21
   7   3  -3   62.53    9.08
   8   3   3  312.58   16.18
  -8   3  -3  341.85   19.90
   8  -3  -3  331.56   17.05
  -8  -3   3  361.25   19.49
   8  -3  -3  347.77   29.26
   8  -3  -3  325.61   20.28
  -8   3   3  325.77   20.85
  -8  -3  -3  329.17   14.15
   8   3  -3  323.75   17.13
   8   3  -3  311.77   11.35
   9   3   3  127.80   12.83
   9  -3  -3  145.15   12.04
  -9  -3   3  120.43   12.45
  -9   3  -3  135.35   13.69
   9   3  -3  110.07   11.29
  -9   3   3  150.07   15.34
   9   3  -3  147.05    8.67
  -9  -3  -3  136.87   10.33
 -10  -3   3   12.80    6.10
  10   3   3   -2.92    3.28
  10  -3  -3    5.75    4.77
 -10   3  -3    9.16    6.17
  10   3  -3    4.94    3.33
  10   3  -3   10.80    5.15
 -10  -3  -3   -6.01    3.13
 -10   3   3    7.34    6.35
 -11  -3   3   91.92   14.23
 -11   3  -3   99.03   21.25
  11  -3  -3   77.61   11.61
 -11   3  -3   54.35   11.73
 -11   3   3   87.14   15.35
  11   3  -3   72.48    8.61
  11   3  -3   79.71   12.41
 -11  -3  -3   60.46    9.72
 -12   3  -3   17.10    8.03
  12  -3  -3    3.75    5.55
 -12   3  -3    7.53   10.33
 -12  -3   3    1.35    6.06
  12   3  -3    7.80    3.86
 -12  -3  -3    3.46    6.81
 -12  -3  -3   12.67    6.28
  12   3  -3    9.14    4.60
 -13   3  -3   57.83   15.48
 -13  -3   3   65.28   13.99
  13  -3  -3   58.40   11.85
 -13   3  -3   42.23   18.85
 -13  -3  -3   67.37   11.46
 -13   3   3   87.57   16.47
  13   3  -3   63.50    9.37
  13   3  -3   50.64    8.42
 -14   3  -3   -3.48    7.61
 -14  -3   3   16.22    8.78
  14  -3   3    6.00    7.64
  14   3  -3    8.29    5.61
 -14   3   3   20.91   10.17
  14   3  -3    7.20    5.40
 -14  -3  -3    6.47    7.04
 -15   3  -3   50.54   13.69
  15  -3  -3   23.14    9.98
 -15  -3  -3   47.14   11.33
  15   3  -3   49.51    9.52
 -15   3   3   43.65   14.06
  15  -3   3   47.09   13.52
 -16  -3   3   81.08   17.33
 -16   3  -3   75.63   16.80
  16  -3  -3   55.06   12.50
 -16  -3  -3   73.07   14.79
  16   3  -3   74.90   11.86
 -16   3   3   52.77   15.84
  16  -3   3   80.94   16.68
   0   3   4   -3.66    2.34
   0  -3  -4    1.95    2.43
   0   3   4   -2.82    1.89
   0   3  -4    1.81    3.63
   1  -3  -4    7.10    3.12
   1   3   4    5.77    3.04
  -1  -3   4    6.28    2.14
   1   3   4    4.68    2.57
  -1  -3   4    5.84    4.18
   1  -3  -4    1.13    2.48
  -1   3  -4    9.43    4.79
  -1   3   4    6.83    3.28
  -1  -3  -4    4.10    3.10
  -1   3   4    3.48    2.77
   1   3  -4    4.61    3.84
  -2  -3   4 1101.91   17.76
   2  -3  -4 1081.51   25.40
   2  -3  -4 1113.52   28.63
   2   3   4 1083.47   25.88
   2   3   4 1103.47   24.83
  -2  -3   4 1094.92   31.73
  -2   3   4 1027.84   27.97
   2   3  -4 1079.71   30.52
  -2  -3  -4 1074.03   25.99
  -2  -3  -4 1112.01   23.50
  -2   3   4 1099.15   25.80
  -3  -3   4  668.12   10.57
   3  -3  -4  655.04   19.76
  -3  -3   4  693.69   24.85
   3  -3  -4  665.93   22.92
   3   3   4  683.80   20.44
   3   3  -4  661.70   23.25
  -3   3   4  705.79   23.91
  -3  -3  -4  657.74   20.37
  -3  -3  -4  668.95   17.45
  -3   3   4  663.38   19.98
   4  -3  -4 1100.93   31.72
  -4  -3   4 1064.32   32.14
   4   3   4 1077.19   27.63
   4  -3  -4 1053.74   26.56
  -4  -3  -4 1067.02   28.08
  -4  -3  -4 1082.24   24.00
  -4   3   4 1056.71   31.61
  -4   3   4 1065.98   27.24
   4   3  -4 1139.33   31.19
   5  -3  -4    9.42    4.72
   5  -3  -4    6.23    3.51
  -5  -3   4    3.47    4.56
   5   3   4   -0.17    2.85
  -5   3   4    2.61    3.89
  -5  -3  -4    5.33    3.88
   5   3  -4    5.11    1.02
  -5  -3  -4   -2.35    2.41
   5   3  -4   10.58    4.37
  -5   3   4    5.60    3.29
   6  -3  -4  418.73   17.54
  -6  -3   4  447.70   21.24
   6  -3  -4  399.38   20.59
   6   3   4  423.31   18.11
   6   3  -4  398.77   18.78
  -6   3   4  439.77   18.06
  -6   3   4  396.69   21.19
   7   3   4   -1.24    2.54
   7  -3  -4    7.56    4.75
  -7  -3   4   -3.93    3.91
   7  -3  -4    3.96    3.56
  -7  -3  -4    6.83    3.08
  -7   3   4    5.25    3.58
   7   3  -4    3.55    1.86
  -7   3   4    5.14    4.84
   7   3  -4    2.91    3.57
   8  -3  -4  400.07   22.74
  -8   3  -4  353.27   20.42
  -8  -3   4  363.52   21.10
   8  -3  -4  368.79   18.03
   8   3   4  394.58   22.37
   8  -3  -4  413.57   33.45
   8   3  -4  349.78   19.26
  -8   3   4  395.36   23.38
   8   3  -4  393.45   23.84
   8   3  -4  366.00   11.50
  -8  -3  -4  387.57   15.53
   9  -3  -4  492.27   37.82
  -9   3  -4  552.25   26.71
  -9  -3   4  524.63   25.77
   9   3   4  504.13   22.65
   9  -3  -4  506.65   22.19
   9   3  -4  469.79   26.75
  -9   3   4  543.33   28.21
  -9  -3  -4  522.65   19.53
   9   3  -4  484.96   14.84
   9   3  -4  527.18   28.78
 -10   3  -4  216.51   17.92
  10  -3  -4  245.67   16.27
 -10  -3   4  272.98   19.73
  10   3  -4  255.31   17.64
  10   3  -4  245.33   11.29
 -10  -3  -4  264.71   14.91
 -10   3   4  251.65   20.78
 -11  -3   4  141.99   18.82
  11  -3  -4  133.92   12.85
 -11   3  -4  162.57   16.81
 -11  -3  -4  141.89   11.94
 -11   3   4  170.89   18.16
  11   3  -4  166.28   10.17
 -12   3  -4   62.56   18.25
 -12   3  -4   65.08   13.28
 -12  -3   4   75.82   14.18
  12  -3  -4   40.14    9.72
  12   3  -4   53.49    7.59
 -12   3   4   69.16   14.92
 -12  -3  -4   50.33    9.30
 -13  -3   4   64.62   13.48
  13  -3  -4   70.81   12.53
 -13   3  -4   86.50   15.32
 -13  -3  -4   47.22   10.05
 -13   3   4   54.58   14.20
  13   3  -4   57.05    8.02
  13   3  -4   70.86    9.72
  14  -3  -4  155.90   20.76
 -14  -3   4  154.10   21.54
 -14   3  -4  212.79   20.85
  14   3  -4  165.22   12.61
 -14  -3  -4  195.94   16.92
 -14   3   4  189.70   25.42
  14   3  -4  156.78   12.20
 -15  -3   4  202.42   25.20
 -15   3  -4  152.78   21.57
  15  -3  -4  201.58   18.93
 -15  -3  -4  172.55   16.93
 -15   3   4  110.06   19.92
  15  -3   4  202.99   21.16
  15   3  -4  165.11   13.45
   0   3   5    3.04    3.22
   0  -3  -5   -2.48    2.06
   0  -3   5    1.59    4.52
   0   3   5    1.22    2.54
   0  -3  -5   -0.47    2.48
   0   3  -5    5.64    4.64
  -1  -3   5  484.23   21.87
   1   3   5  426.49   16.27
   1  -3  -5  448.07   17.77
   1   3   5  461.68   17.68
   1  -3  -5  451.75   16.06
  -1  -3   5  475.63   13.25
  -1   3  -5  449.70   21.22
   1   3  -5  473.11   21.24
  -1   3   5  461.41   18.61
  -1  -3  -5  433.94   16.55
  -1   3   5  450.35   16.43
   2  -3  -5  887.89   23.70
  -2  -3   5  935.59   17.91
  -2   3  -5  912.11   31.72
   2   3   5  862.85   24.74
  -2  -3   5  942.79   31.69
   2  -3  -5  937.59   27.71
   2   3   5  897.10   24.85
  -2  -3  -5  904.22   25.07
  -2   3   5  933.27   28.21
  -2   3   5  911.35   24.33
   2   3  -5  918.71   29.81
  -2  -3  -5  926.27   23.94
   3  -3  -5 2286.18   43.12
  -3  -3   5 2307.67   31.81
  -3  -3   5 2360.52   53.38
   3   3   5 2312.34   44.96
   3   3   5 2262.91   43.69
   3  -3  -5 2289.59   49.01
  -3  -3  -5 2332.80   42.20
  -3   3   5 2334.50   43.94
   3   3  -5 2280.88   50.75
  -3   3   5 2303.60   50.01
  -3  -3  -5 2324.23   45.74
   4  -3  -5   80.84    7.58
  -4  -3   5   72.35    3.49
   4  -3  -5   84.32   10.97
   4   3   5   73.75    7.75
  -4  -3   5   99.58   13.23
  -4   3   5   80.24   10.94
   4   3  -5   81.20    3.74
   4   3  -5   71.34   10.49
  -4   3   5   79.20    7.66
  -4  -3  -5   71.98    7.06
  -4  -3  -5   81.92   10.13
   5  -3  -5   14.63    4.46
   5   3   5   12.54    4.36
   5  -3  -5    9.55    4.84
  -5  -3   5   19.56    6.77
  -5  -3  -5   11.78    4.16
   5   3  -5   20.81    6.57
  -5  -3  -5   17.61    5.63
  -5   3   5   17.29    4.74
   5   3  -5   16.63    2.04
  -5   3   5    7.71    5.33
   6  -3  -5  128.08   10.00
   6  -3  -5  108.32   11.05
  -6  -3   5  108.35   14.11
   6   3   5  138.21   11.01
  -6   3   5  128.18   13.09
   6   3  -5  121.35   11.21
  -6   3   5  130.44   10.11
  -7  -3   5    3.14    5.29
   7   3   5    2.94    3.80
   7  -3  -5    3.10    3.97
   7   3  -5    1.04    1.45
   7   3  -5    4.06    3.90
  -7   3   5    0.38    4.41
  -7   3   5    3.55    3.23
   8   3   5   35.49    7.63
   8  -3  -5   46.82    8.40
  -8  -3   5   39.08    9.52
   8   3  -5   43.30   10.75
  -8   3   5   48.04    8.47
   8   3  -5   51.13    4.25
  -8   3   5   54.57   11.34
  -8  -3  -5   37.04    6.45
   9  -3  -5  386.60   33.81
   9   3   5  337.20   22.58
  -9  -3   5  383.31   23.67
   9  -3  -5  425.02   20.47
  -9   3  -5  382.63   22.55
  -9  -3  -5  384.32   16.99
  -9   3   5  399.02   25.24
   9   3  -5  362.49   21.07
   9   3  -5  382.57   12.19
  10  -3  -5  144.35   24.81
 -10   3  -5  135.74   14.77
  10  -3  -5  127.08   12.29
 -10  -3   5  136.84   18.73
  10   3  -5  154.68    8.60
 -10  -3  -5  149.30   11.68
  10   3  -5  141.53   18.94
  10   3  -5  152.27   17.56
 -10   3   5  162.62   16.97
 -11   3  -5  204.64   19.24
 -11  -3   5  203.42   19.23
  11  -3  -5  196.07   15.61
  11  -3  -5  226.91   27.71
 -11   3   5  203.96   26.92
 -11  -3  -5  222.66   14.90
  11   3  -5  212.12   10.86
 -12   3  -5   36.90   10.97
  12  -3  -5   45.24    9.55
 -12  -3   5   65.73   14.80
  12   3  -5   40.70    6.57
 -12  -3  -5   35.02    8.18
 -12   3   5   24.29   10.41
 -13   3  -5  128.74   18.86
  13  -3  -5  145.11   15.20
 -13  -3   5  157.72   22.37
 -13   3   5  177.84   24.41
  13   3  -5  156.28   10.99
 -13  -3  -5  154.32   13.86
 -14   3  -5    7.74    7.97
 -14  -3   5    6.82    9.38
  14  -3  -5    8.76    7.01
 -14   3   5    3.86    7.84
  14   3  -5   10.21    5.25
 -14  -3  -5    2.30    7.02
  14   3  -5    4.56    4.48
 -15   3  -5   41.21   13.19
  15  -3  -5   42.41   11.19
 -15  -3   5   19.37   11.78
 -15   3   5   64.94   15.09
 -15  -3  -5   41.10   10.76
  15   3  -5   35.23    8.73
   0   3  -6    0.41    4.06
   0   3   6   -1.98    2.97
   0  -3   6   -2.72    3.58
   0  -3  -6    2.09    2.86
   0   3   6    1.49    2.31
   0  -3   6   -1.41    2.17
   0  -3  -6    3.31    3.41
  -1  -3   6    9.55    5.69
   1  -3  -6    1.60    2.88
   1  -3  -6    1.31    3.09
   1   3   6   -3.11    3.57
   1   3   6    2.52    3.09
  -1   3  -6    1.90    3.24
  -1  -3   6    6.17    2.82
  -1  -3  -6    4.01    3.22
   1   3  -6   -1.69    3.38
  -1   3   6    4.08    2.56
  -1   3   6    6.08    4.32
  -1  -3  -6    3.94    3.55
   1  -3   6    4.33    3.05
  -2   3  -6 1361.20   41.72
   2  -3  -6 1407.29   37.09
   2   3   6 1399.68   33.76
   2  -3  -6 1331.83   31.62
  -2  -3   6 1365.19   25.62
  -2  -3   6 1408.79   42.36
  -2   3   6 1440.55   33.17
  -2   3   6 1337.84   37.29
  -2  -3  -6 1394.24   33.53
  -2  -3  -6 1370.31   33.99
   2   3  -6 1386.61   40.06
  -3   3  -6  536.03   25.97
   3  -3  -6  573.68   23.38
   3  -3  -6  611.42   20.21
  -3  -3   6  593.54   13.85
  -3  -3   6  563.76   26.17
   3   3   6  560.56   21.53
   3   3   6  559.70   20.74
  -3   3   6  553.70   23.91
  -3   3   6  580.31   20.07
  -3  -3  -6  530.73   21.08
  -3  -3  -6  536.15   19.60
   3   3  -6  514.43   23.90
   4   3   6 2651.74   52.90
  -4  -3   6 2586.59   36.66
   4  -3  -6 2658.39   49.59
  -4  -3   6 2698.67   62.63
   4  -3  -6 2620.44   57.81
   4   3  -6 2632.99   37.23
   4   3  -6 2572.26   57.95
  -4  -3  -6 2606.54   50.14
  -4   3   6 2612.54   59.03
  -4   3   6 2675.08   50.37
  -4  -3  -6 2570.21   60.17
   5   3   6  152.06   11.50
   5  -3  -6  141.13   18.08
   5  -3  -6  140.17   10.28
  -5  -3   6  137.70   19.23
  -5  -3   6  143.01    5.76
   5   3  -6  127.09   12.40
  -5  -3  -6  155.96   12.48
  -5   3   6  142.87   10.43
  -5   3   6  133.43   13.22
  -5  -3  -6  157.43   11.36
   5   3  -6  140.01    5.75
   6   3   6    9.18    4.78
  -6  -3   6   12.08    6.62
   6  -3  -6   23.44    7.03
   6  -3  -6   13.72    4.70
  -6   3   6   13.67    4.53
   6   3  -6   15.80    2.54
  -6  -3  -6    9.86    4.75
  -6   3   6   11.53    6.27
   6   3  -6   15.24    5.65
  -7  -3   6   91.55   13.97
   7  -3  -6  111.19   17.14
   7   3   6  102.38   12.55
   7  -3  -6   90.70    9.29
  -7  -3  -6   89.56    9.46
  -7   3   6   94.50   14.39
  -7   3   6   98.51    9.54
   7   3  -6   87.35    4.78
   7   3  -6   88.04   12.84
  -8  -3   6 1107.60   41.52
   8  -3  -6 1052.39   31.77
   8   3  -6 1092.15   37.71
   8   3  -6 1056.58   19.69
  -8   3   6 1063.58   41.06
  -8  -3  -6 1040.14   32.46
   9  -3  -6   35.75    7.52
  -9  -3   6   54.20   11.93
   9   3  -6   47.07   11.94
   9   3  -6   41.66    4.23
  -9   3   6   44.02    9.11
  -9   3   6   49.69   11.60
  -9  -3  -6   39.27    7.39
 -10  -3   6  781.71   36.79
  10  -3  -6  850.62   30.56
 -10   3  -6  900.11   36.98
  10  -3  -6  848.87   52.77
 -10   3   6  888.08   40.30
  10   3  -6  852.72   19.72
 -10  -3  -6  837.95   27.60
  11  -3  -6   15.82    7.14
 -11   3  -6   15.27    8.44
  11  -3  -6    2.15   11.11
 -11  -3   6   21.23    9.31
  11   3  -6   14.69    3.63
 -11   3   6   21.85    9.09
 -12  -3   6    1.56    8.06
 -12   3  -6   -0.71    6.37
  12  -3  -6    4.96    5.95
 -12  -3  -6    2.99    4.74
 -12   3   6    0.39    5.40
  12   3  -6    2.82    3.32
 -13   3  -6   40.91   11.75
 -13  -3   6   60.53   16.84
  13  -3  -6   42.04    9.83
 -13  -3  -6   29.41    8.56
  13   3  -6   36.97    6.15
 -13   3   6   45.01   13.22
 -14  -3   6  414.52   30.62
 -14   3  -6  439.33   29.77
  14  -3  -6  416.15   24.84
 -14   3   6  414.53   33.26
 -14  -3  -6  402.75   23.13
  14   3  -6  412.06   16.73
 -15   3  -6    7.58   10.15
  15  -3  -6   14.84    8.20
 -15  -3   6    2.78   10.23
 -15  -3  -6    6.61    8.01
 -15   3   6    6.37   11.38
  15   3  -6   15.34    5.19
   0  -3   7   -0.39    3.89
   0   3   7   -1.94    3.53
   0   3  -7   -1.98    3.88
   0  -3  -7    5.79    4.31
   0  -3  -7    1.60    3.15
   0  -3   7   -2.14    2.36
   0   3   7    1.60    2.24
   1   3   7  141.67   10.58
  -1  -3   7  160.91    9.20
   1   3   7  138.73   12.70
  -1  -3   7  133.88   14.29
   1  -3  -7  151.27   10.42
   1  -3  -7  139.98   11.92
  -1   3  -7  161.92   15.06
  -1  -3  -7  144.48   11.42
  -1  -3  -7  147.63   11.24
   1  -3   7  160.49   10.48
  -1   3   7  142.48   10.45
  -1   3   7  138.30   12.78
   1   3  -7  146.39   14.00
  -2   3  -7  157.96   14.63
  -2  -3   7  150.49    8.15
   2   3   7  154.69   11.11
   2  -3  -7  148.71   10.59
   2   3   7  169.67   13.25
   2  -3  -7  146.32   12.40
  -2  -3  -7  129.86   11.19
  -2   3   7  155.80   10.87
   2   3  -7  157.05   14.14
   2  -3   7  153.87   10.79
  -2  -3  -7  144.14   13.37
  -2   3   7  163.10   13.90
   3   3   7 1657.42   43.06
   3  -3  -7 1715.43   38.41
   3   3   7 1723.89   41.18
  -3  -3   7 1742.42   50.58
  -3   3  -7 1710.08   50.35
  -3  -3   7 1709.20   30.29
   3  -3  -7 1724.92   45.43
   3   3  -7 1731.09   31.29
  -3   3   7 1753.63   47.27
  -3   3   7 1794.85   39.76
   3  -3   7 1698.52   40.13
  -3  -3  -7 1638.85   41.10
  -3  -3  -7 1697.91   40.32
   3   3  -7 1736.71   48.22
   4  -3  -7  170.78   16.91
   4   3   7  181.04   15.21
  -4  -3   7  207.73    8.46
  -4  -3   7  208.05   17.90
   4  -3  -7  225.18   12.94
  -4   3  -7  207.26   17.36
   4   3  -7  212.38   16.52
  -4   3   7  208.55   12.82
  -4   3   7  205.46   16.01
  -4  -3  -7  196.28   14.09
   4   3  -7  215.10    8.88
   4  -3   7  210.64   15.64
  -4  -3  -7  222.22   14.02
  -5  -3   7   14.48    2.97
   5  -3  -7    8.38    5.18
   5  -3  -7   17.60    5.58
  -5  -3   7    7.75    7.05
   5   3   7   14.56    5.44
  -5  -3  -7   12.63    5.48
  -5   3   7    6.92    6.12
  -5   3   7   12.05    4.40
  -5  -3  -7   27.07    6.60
   5   3  -7    5.28    5.66
   5   3  -7   17.27    3.17
   6  -3  -7  134.66   13.46
   6  -3  -7  126.87   10.52
  -6  -3   7  148.99   18.76
  -6  -3   7  141.15    6.52
   6   3   7  140.71   12.09
  -6   3   7  144.04   11.70
  -6  -3  -7  159.94   12.63
   6   3  -7  133.73   13.57
  -6   3   7  136.67   17.38
   6   3  -7  145.65    6.58
   7  -3  -7   92.83   11.39
  -7  -3   7   85.83   14.94
  -7  -3  -7  102.57   12.81
  -7   3   7   95.80    9.87
  -7   3   7   93.86   15.40
   7   3  -7   96.20    5.41
   7   3  -7   79.63   12.85
  -8  -3   7    2.96    7.17
   8  -3  -7    2.44    3.63
   8   3  -7    3.56    2.06
  -8   3   7   -2.96    4.12
  -8  -3  -7   -2.29    4.05
  -8   3   7    4.62    6.82
  -9  -3   7  287.88   22.89
   9  -3  -7  273.64   16.94
  -9   3   7  263.69   16.78
  -9   3   7  264.58   22.47
   9   3  -7  272.04    9.48
  -9  -3  -7  234.46   16.80
  10  -3  -7   42.85    8.83
 -10  -3   7   25.77   10.88
  10   3  -7   34.24    4.42
 -10   3   7   32.91   12.51
 -10  -3  -7   45.37    8.65
 -10  -3  -7   29.98    8.66
  11  -3  -7   20.13    7.64
 -11  -3   7   -0.82    6.76
  11  -3  -7   12.40   11.53
 -11   3  -7   13.62    9.03
 -11   3   7   15.16    9.12
  11   3  -7   10.61    3.13
 -11  -3  -7   24.10    8.49
 -11  -3  -7    8.38    5.84
  12  -3  -7  113.78   14.42
 -12   3  -7   92.66   18.80
 -12   3   7   95.65   18.20
 -12  -3  -7  118.68   12.71
  12   3  -7  113.25    7.71
 -13  -3   7    6.04    9.31
  13  -3  -7   12.88    7.66
 -13   3  -7   19.42    9.11
 -13  -3  -7   19.12    7.50
 -13   3   7   38.76   12.85
  13   3  -7   13.45    4.17
  14  -3  -7   -2.35    6.69
 -14   3  -7  -13.91    6.79
 -14  -3   7    3.28    9.56
 -14  -3  -7    5.08    7.04
 -14   3   7    5.70    9.59
  14   3  -7    2.39    3.69
 -15  -3   7   -1.24   10.08
  15  -3  -7   -2.37    5.87
 -15   3  -7   10.82    9.49
 -15   3   7    3.86   12.28
 -15  -3  -7   10.17    8.09
   0   3   8   -6.49    4.14
   0  -3  -8   -1.54    2.88
   0  -3   8    4.14    3.09
   0   3  -8    4.50    5.06
   0  -3   8    2.71    5.76
   0  -3  -8   -6.76    2.53
   0   3   8    3.19    3.28
  -1  -3   8  681.44   20.67
   1  -3  -8  658.00   23.57
   1   3   8  688.55   28.46
   1   3   8  610.31   23.44
   1  -3  -8  689.14   27.46
  -1   3  -8  631.43   29.99
  -1  -3   8  640.23   31.47
   1  -3   8  677.73   22.75
  -1  -3  -8  697.47   24.93
  -1   3   8  695.27   24.20
  -1  -3  -8  670.68   26.22
   1   3  -8  640.74   30.37
   2  -3  -8  525.47   24.40
  -2  -3   8  544.22   29.01
  -2   3  -8  548.98   32.46
   2  -3  -8  548.91   21.48
  -2  -3   8  538.93   17.29
   2   3   8  532.84   25.14
  -2   3   8  547.34   21.49
   2  -3   8  529.74   21.08
  -2  -3  -8  596.42   23.69
  -2   3   8  532.32   25.96
  -2  -3  -8  589.78   24.20
   3  -3  -8  258.14   14.48
   3  -3  -8  307.22   19.08
  -3   3  -8  239.17   22.03
   3   3   8  248.08   17.08
  -3  -3   8  238.04   19.47
  -3  -3   8  255.87   10.96
   3   3   8  246.70   15.51
   3   3  -8  229.34   17.56
   3  -3   8  297.10   18.78
  -3  -3  -8  273.84   16.43
  -3   3   8  234.29   14.01
  -3   3   8  227.07   17.99
  -3  -3  -8  218.22   15.09
   3   3  -8  240.10   11.24
  -4   3  -8 1381.36   47.65
  -4  -3   8 1438.06   31.25
  -4  -3   8 1426.35   48.52
   4  -3  -8 1301.64   42.16
   4   3   8 1324.03   38.03
   4  -3  -8 1345.69   35.02
  -4  -3  -8 1463.03   39.71
   4   3  -8 1396.50   45.03
  -4   3   8 1486.13   37.44
  -4   3   8 1422.17   45.64
  -4  -3  -8 1397.66   40.08
   4   3  -8 1403.52   28.18
   4  -3   8 1389.60   38.54
  -5  -3   8   87.30   14.96
   5  -3  -8  101.51   14.33
  -5  -3   8   95.17    6.45
   5  -3  -8  121.25   10.40
  -5   3  -8   99.51   15.47
   5   3   8   98.16   12.42
  -5   3   8   72.53   13.05
   5   3  -8   99.98    6.57
  -5  -3  -8   92.98   12.67
   5  -3   8  111.19   11.25
  -5  -3  -8  104.63   11.32
   5   3  -8  109.89   15.19
  -5   3   8   99.75    9.71
   6  -3  -8    8.93    4.25
  -6  -3   8   13.70    3.35
  -6   3  -8    8.48    6.39
  -6  -3   8    2.34    7.04
   6   3  -8    9.90    6.11
  -6   3   8   12.63    6.77
  -6   3   8    6.09    4.84
   6   3  -8   12.74    3.16
  -6  -3  -8   23.94    6.74
   7  -3  -8   42.72    8.13
  -7  -3   8   37.77   11.09
  -7  -3   8   32.85    4.57
  -7   3   8   41.25   11.83
   7   3  -8   35.77    4.50
  -7  -3  -8   34.89    8.50
  -7   3   8   38.69    7.54
   8  -3  -8  975.99   31.30
  -8  -3   8  990.02   42.72
   8   3  -8  957.84   19.72
  -8   3   8  871.88   30.58
  -8  -3  -8  928.71   33.31
  -8   3   8  945.65   42.05
   9  -3  -8   35.53    8.22
  -9  -3   8   53.41   13.56
  -9  -3  -8   38.70    9.24
  -9   3   8   23.34    7.08
  -9   3   8   48.42   12.36
   9   3  -8   41.79    4.73
  10  -3  -8  693.76   27.57
 -10  -3   8  737.02   38.35
 -10  -3  -8  664.61   29.65
 -10  -3  -8  687.76   26.13
 -10   3   8  677.41   38.03
  10   3  -8  679.95   16.47
 -11   3  -8   -1.37    5.93
  11  -3  -8    9.04    6.10
  11   3  -8    8.20    2.68
 -11   3   8   -3.91    7.88
 -11  -3  -8    6.55    5.44
 -11  -3  -8    4.15    6.61
  12  -3  -8    6.17    5.82
 -12  -3   8   -7.39    7.33
 -12   3  -8    4.88    6.60
 -12  -3  -8    2.59    5.47
 -12   3   8   13.01    9.04
  12   3  -8    0.86    2.59
 -12  -3  -8    5.03    7.67
 -13   3  -8   21.64   10.29
 -13  -3   8   16.79   10.41
  13  -3  -8   25.23    8.80
 -13  -3  -8   16.29   10.23
  13   3  -8   15.86    3.88
 -13   3   8   17.99   11.85
 -13  -3  -8   23.21    8.47
 -14   3  -8  348.37   27.04
 -14  -3   8  309.34   28.90
 -14   3   8  307.99   30.33
 -14  -3  -8  321.75   21.02
   0   3   9    5.78    3.75
   0  -3  -9   -6.09    3.56
   0  -3   9    6.10    3.39
   0  -3  -9    1.12    3.93
   0  -3   9    1.65    5.99
   0   3  -9    3.84    5.70
   0   3   9    1.82    4.21
  -1  -3   9  120.33   18.01
   1   3   9  124.17   11.26
  -1   3  -9  140.43   14.57
   1  -3  -9  130.38   11.45
   1   3   9  110.22   17.85
  -1  -3   9  141.77    9.98
  -1  -3  -9  130.12   12.01
   1  -3   9  146.90   19.85
  -1  -3  -9  128.65   12.52
  -1   3   9  136.30   11.30
   1  -3   9  124.39   10.35
  -1   3   9  135.19   14.71
   1   3  -9  126.97   16.71
  -2  -3   9   72.10    7.25
  -2   3  -9   94.71   15.61
  -2  -3   9   83.95   15.62
   2   3   9   71.37   12.18
   2  -3  -9   84.76   12.52
   2  -3  -9   69.49    9.94
   2   3   9   77.94   10.93
  -2   3   9   69.67   12.76
  -2  -3  -9   73.33   11.71
  -2  -3  -9   63.68   10.04
   2   3  -9   57.30   11.80
  -3  -3   9  849.93   39.02
  -3  -3   9  846.41   22.67
   3   3   9  855.10   30.29
   3  -3  -9  838.49   33.70
   3   3   9  848.11   34.06
  -3   3  -9  853.68   37.67
   3  -3  -9  831.96   27.54
  -3  -3  -9  845.65   31.21
  -3   3   9  869.10   36.06
  -3  -3  -9  760.55   29.49
   3   3  -9  826.36   35.79
   3   3  -9  828.56   23.44
   3  -3   9  834.62   28.93
  -4   3  -9   45.32   11.49
   4  -3  -9   36.09    7.19
  -4  -3   9   42.16   10.98
  -4  -3   9   44.42    6.20
   4  -3  -9   40.92   10.67
  -4  -3  -9   50.00    9.25
   4  -3   9   35.08    7.75
  -4   3   9   66.62   12.97
   4   3  -9   40.08   10.06
  -4   3   9   44.05    8.97
   4   3  -9   57.33    7.01
  -4  -3  -9   53.35   10.42
  -5  -3   9   22.34   10.14
  -5  -3   9   35.56    5.28
  -5   3  -9   40.96   10.79
   5  -3  -9   41.51    8.06
  -5  -3  -9   28.98    8.01
  -5  -3  -9   27.48    7.67
  -5   3   9   33.57   10.21
  -5   3   9   42.89    8.31
   5   3  -9   32.60    5.42
  -6  -3   9  100.82    7.22
   6  -3  -9  101.35   10.44
  -6  -3   9  121.92   19.18
  -6   3   9  104.20   10.61
  -6  -3  -9  109.84   14.13
   6   3  -9  107.31    7.20
  -6   3   9  117.15   18.12
   7  -3  -9   95.44   12.42
  -7  -3   9   88.90   16.79
   7   3  -9   94.88    6.61
  -7   3   9   74.56   11.20
  -7   3   9   88.39   16.49
  -7  -3  -9   84.63   12.63
  -8  -3   9   10.95    9.90
   8  -3  -9   15.76    5.89
  -8  -3  -9   10.20    6.71
  -8   3   9    3.99    7.97
  -8   3   9   20.65    6.73
   8   3  -9   10.78    3.36
  -9  -3   9  291.33   25.79
   9  -3  -9  286.42   18.18
   9   3  -9  287.68   10.54
  -9   3   9  292.62   25.16
  -9  -3  -9  307.94   20.26
  10  -3  -9   15.55    6.69
 -10  -3   9   14.82   11.09
  10   3  -9   19.41    3.59
 -10   3   9   17.12    9.68
 -11  -3   9   -0.91    8.06
  11  -3  -9   -8.41    4.23
  11   3  -9    6.09    2.73
 -11   3   9    6.64    7.83
 -11  -3  -9    1.48    5.35
 -11  -3  -9   -4.17    6.13
 -12  -3   9   59.82   16.20
  12  -3  -9   47.16   10.08
 -12   3  -9   75.37   15.35
 -12  -3  -9   71.05   13.89
  12   3  -9   59.86    5.24
 -12  -3  -9   82.35   12.12
 -12   3   9   31.06   13.32
 -13  -3   9    3.78    9.97
  13  -3  -9    5.38    6.84
 -13   3  -9   -2.73    8.74
 -13   3   9   -7.97    8.94
 -13  -3  -9    4.47    6.97
  13   3  -9    4.64    2.95
 -13  -3  -9    3.19   10.55
 -14  -3   9   38.36   16.50
 -14   3  -9   39.72   13.76
  14  -3  -9   23.81   10.79
 -14   3   9   19.43   12.79
 -14  -3  -9   32.53    9.25
   0  -3  10   -1.90    2.76
   0   3 -10   -0.64    5.03
   0  -3 -10    0.84    3.20
   0  -3 -10    5.04    5.17
   0  -3  10    1.66    6.29
   0   3  10   -3.36    5.09
   0   3  10   12.23    4.97
  -1   3 -10  523.53   33.77
   1   3  10  471.42   27.67
   1  -3 -10  528.50   26.62
  -1  -3  10  489.93   30.81
   1   3  10  514.41   23.22
  -1  -3  10  504.93   19.83
   1  -3 -10  513.20   22.90
  -1   3  10  464.16   21.58
   1  -3  10  472.23   24.29
  -1  -3 -10  489.75   25.38
   1  -3  10  499.93   31.20
  -1   3  10  527.84   29.48
  -1  -3 -10  513.19   23.88
   2   3  10  113.96   16.51
  -2  -3  10  100.28   18.03
   2  -3 -10   96.44   14.48
   2  -3 -10  111.60   10.88
  -2  -3  10  110.05    9.26
  -2  -3 -10  109.05   13.77
  -2   3  10  124.29   17.94
  -2   3  10  103.28   10.54
  -2  -3 -10   96.24   15.27
   2  -3  10  113.72   10.73
  -3  -3  10  435.88   29.54
   3  -3 -10  450.13   21.08
  -3  -3  10  485.97   17.85
   3   3  10  443.28   26.84
  -3  -3 -10  413.57   22.23
   3   3 -10  449.97   18.09
   3  -3  10  449.96   21.81
  -3   3  10  433.04   21.03
  -3   3  10  465.70   28.05
  -3  -3 -10  432.63   23.80
   4  -3 -10  457.86   20.91
  -4  -3  10  429.56   16.37
  -4  -3  10  504.46   31.83
  -4   3  10  462.38   28.55
  -4   3  10  447.03   21.30
  -4  -3 -10  438.99   23.96
   4   3 -10  442.61   17.24
  -4  -3 -10  381.77   22.26
  -5  -3  10  256.42   23.72
   5  -3 -10  270.70   16.28
  -5  -3  10  261.78   12.42
  -5  -3 -10  229.46   17.29
   5   3 -10  259.61   12.70
  -5   3  10  248.75   21.87
  -5  -3 -10  255.31   19.30
  -5   3  10  221.85   15.39
   6  -3 -10    7.16    4.82
  -6  -3  10   17.75    4.57
  -6  -3  10   20.45   10.32
  -6   3  10    9.78    5.16
  -6   3  10   14.98    9.36
   6   3 -10   13.11    3.94
  -6  -3 -10   10.01    6.74
  -7  -3  10   42.06    5.84
   7  -3 -10   47.60    8.95
  -7  -3  10   53.04   14.78
  -7   3  10   47.63    9.37
   7   3 -10   30.05    5.19
  -7  -3 -10   35.90    9.87
  -7   3  10   46.31   13.23
  -8  -3  10  326.03   27.66
  -8  -3  10  311.37   12.34
   8  -3 -10  331.56   19.19
  -8   3  10  343.37   27.13
   8   3 -10  336.71   12.68
  -9  -3  10  506.19   34.70
   9  -3 -10  498.17   23.50
  -9  -3 -10  504.03   27.23
  -9   3  10  529.27   34.10
   9   3 -10  491.60   14.93
 -10  -3  10  354.19   30.33
  10  -3 -10  316.64   19.42
 -10   3  10  420.27   31.80
  10   3 -10  302.38   11.30
 -10  -3 -10  335.14   22.65
  11  -3 -10   93.18   13.31
 -11  -3  10   94.69   20.43
 -11  -3 -10   86.86   14.06
  11   3 -10   82.63    5.96
 -11   3  10  118.01   21.44
  12  -3 -10    2.76    4.85
 -12  -3  10   14.79   12.21
 -12  -3 -10    0.40    6.13
 -12  -3 -10   16.50   10.52
 -12   3  10    2.91    8.59
  12   3 -10    4.01    2.77
  13  -3 -10   30.25    8.79
 -13  -3  10   19.31   13.63
 -13   3 -10   11.53    9.58
 -13  -3 -10   24.55    8.86
   0  -3  11    0.79    4.86
   0  -3 -11    6.41    5.56
   0  -3 -11    5.21    5.34
   0   3  11   -0.73    5.22
   0  -3  11    1.25    3.38
  -1  -3  11   27.77   12.33
   1  -3 -11   21.19    6.71
   1   3  11   31.96   11.11
  -1  -3  11   21.35    5.76
  -1   3  11   18.94    8.65
  -1  -3 -11   29.66    8.17
  -1  -3 -11   17.30    6.84
   1  -3  11   15.22    5.99
   1  -3  11   27.56   10.25
   2   3  11 1045.52   42.80
   2  -3 -11 1055.96   34.43
  -2  -3  11 1001.67   46.51
  -2  -3  11  948.80   28.44
  -2   3  11  984.10   43.26
   2  -3  11  960.83   37.29
  -2  -3 -11 1043.98   36.54
  -2  -3 -11  923.50   36.90
  -3  -3  11  -13.62    6.24
   3   3  11    3.83    6.12
   3  -3 -11   -1.96    3.67
  -3  -3  11    3.87    3.39
  -3  -3 -11    6.32    6.00
  -3  -3 -11   -5.31    4.26
  -3   3  11    4.16    4.33
  -3   3  11    5.84    6.80
  -4  -3  11   39.16    6.43
  -4  -3  11   28.82   11.93
   4  -3 -11   28.50    7.95
  -4   3  11   26.96   10.94
   4   3 -11   32.90    6.72
  -4  -3 -11   22.74    7.50
  -4   3  11   25.74    8.22
  -4  -3 -11   47.60   10.78
  -5  -3  11   -2.38    6.96
  -5  -3  11    6.31    3.90
   5  -3 -11    3.94    5.33
  -5   3  11   -4.50    5.52
   5   3 -11    5.01    3.91
  -5  -3 -11   -4.25    6.05
  -5  -3 -11    0.46    4.31
  -6  -3  11   47.60    7.01
  -6  -3  11   57.40   15.07
   6  -3 -11   59.66   10.62
   6   3 -11   38.09    6.45
  -6   3  11   46.81   15.59
  -6  -3 -11   54.01   10.89
   7  -3 -11  135.56   12.81
  -7  -3  11  142.15    9.51
   7   3 -11  148.84    9.84
  -7  -3 -11  148.31   15.80
  -7   3  11  130.06   21.17
  -8  -3  11   72.39    7.13
  -8  -3  11   83.03   18.07
   8  -3 -11   72.99   11.42
  -8   3  11   70.85   16.65
   8   3 -11   76.73    6.86
  -8  -3 -11   66.03   11.94
  -9  -3  11   32.23   14.13
   9  -3 -11   41.15    9.49
   9   3 -11   34.62    5.21
  -9   3  11   45.92   14.41
  -9  -3 -11    9.03    8.37
  10  -3 -11    7.87    6.56
 -10  -3  11   11.40   11.96
  10   3 -11    9.43    3.47
 -10   3  11   10.46    9.86
 -10  -3 -11   11.28    9.09
 -11  -3  11   43.76   15.99
  11  -3 -11   25.25    8.33
 -11   3  11   15.83   10.64
  11   3 -11   23.98    4.15
 -12  -3  11   26.59   14.47
  12  -3 -11   29.24    8.41
 -12   3  11   32.38   14.12
 -12  -3 -11   30.84   10.13
  12   3 -11   38.70    7.05
 -13   3 -11    9.64    8.88
 -13  -3  11   25.72   14.67
 -13   3  11   26.83   13.09
 -13  -3 -11   11.74    8.63
   0  -3  12   -0.75    7.67
   0  -3 -12   -2.67    4.14
   0  -3  12    6.87    4.47
   0   3  12    3.49    6.80
   1  -3 -12  648.27   28.28
  -1  -3  12  603.70   24.58
   1   3  12  704.29   37.26
  -1  -3  12  636.87   38.77
  -1  -3 -12  711.67   30.76
   1  -3  12  619.14   38.47
  -1   3  12  680.06   36.94
   2   3  12   41.44   12.23
  -2  -3  12   48.61    9.38
  -2  -3  12   40.50   13.85
   2  -3 -12   46.18    9.16
  -2  -3 -12   50.18   10.45
  -2   3  12   53.72   13.91
   3   3  12  977.41   43.47
  -3  -3  12  915.86   28.47
   3  -3 -12  881.02   32.64
  -3  -3  12  969.70   48.04
  -3   3  12  933.01   44.26
  -3  -3 -12  923.82   36.92
   4  -3 -12    1.47    4.49
  -4  -3  12   -3.27    5.75
  -4  -3  12    3.58    3.64
  -4  -3 -12    5.31    6.32
  -4  -3 -12   -2.18    5.49
  -4   3  12   -1.18    4.66
  -5  -3  12   91.41    9.03
  -5  -3  12   89.08   22.29
   5  -3 -12   81.37   12.15
  -5  -3 -12   73.11   12.91
  -5  -3 -12  109.09   16.33
  -5   3  12   88.56   21.12
   5   3 -12   89.99    9.06
   6  -3 -12   41.18    9.31
  -6  -3  12   33.13    6.89
  -6  -3  12   51.21   15.83
  -6   3  12   44.45   13.36
  -6  -3 -12   42.37   11.28
   6   3 -12   44.52    7.87
  -7  -3  12  119.75    9.62
  -7  -3  12  136.59   23.65
   7  -3 -12  110.46   14.42
  -7   3  12  102.10   19.69
  -7  -3 -12  108.22   17.94
   7   3 -12   94.21    9.06
  -8  -3  12   13.40    7.83
   8  -3 -12   16.21    6.84
  -8  -3  12    3.04    3.97
  -8   3  12   -0.44    9.27
   8   3 -12   12.67    4.88
  -9  -3  12  207.54   11.07
  -9  -3  12  155.17   26.03
   9  -3 -12  175.29   15.52
   9   3 -12  214.47   11.37
  -9   3  12  175.69   25.65
 -10  -3  12  144.50   25.82
  10  -3 -12  139.00   14.32
  10   3 -12  151.37    9.31
 -10   3  12  122.41   21.96
  11  -3 -12   75.04   12.43
 -11  -3  12   85.44   20.05
  11   3 -12   70.28    6.17
 -11   3  12   83.05   19.71
 -12  -3  12   -5.66    9.16
 -12   3  12   23.82   12.38
   0  -3  13   -2.01    7.97
   0   3  13    2.15    9.11
   0  -3 -13   -3.89    4.16
  -1  -3  13  189.54   14.48
   1  -3 -13  170.90   15.88
   1   3  13  150.44   22.29
  -1  -3 -13  206.40   17.74
  -1   3  13  183.38   24.98
   2   3  13   38.59   12.70
   2  -3 -13   46.72   10.26
  -2  -3  13   21.22   12.05
  -2  -3  13   40.50    8.58
  -2  -3 -13   50.47   12.13
  -2   3  13   34.16   12.55
   3   3  13   99.24   18.43
   3  -3 -13   83.22   12.66
  -3  -3  13   95.84   10.16
  -3  -3  13   72.22   17.84
  -3  -3 -13   89.59   14.48
  -4  -3  13  164.68   25.52
   4  -3 -13  149.08   14.56
  -4  -3 -13  175.68   17.89
  -4   3  13  195.37   26.44
  -5  -3  13  183.51   27.21
  -5  -3  13  179.12   12.67
   5  -3 -13  155.91   15.32
   5   3 -13  172.45   12.56
  -5   3  13  221.19   28.33
  -6  -3  13    1.42    4.01
   6  -3 -13    3.19    5.54
  -6  -3  13   -8.95    7.30
  -6   3  13   12.22   10.29
   7  -3 -13    3.56    6.07
  -7  -3  13   22.28   13.06
  -7  -3  13   -5.23    3.90
  -7   3  13    1.21    8.19
   7   3 -13    5.06    4.60
  -8  -3  13   18.42    5.18
   8  -3 -13   17.38    7.42
  -8  -3  13   21.45   12.43
  -8   3  13   11.43   11.26
   8   3 -13   26.76    6.77
  -9  -3  13    2.83    4.51
  -9  -3  13   19.15   13.43
   9  -3 -13   10.57    6.23
   9   3 -13   14.26    5.05
  -9   3  13    1.59   10.28
 -10  -3  13   28.95   14.67
  10  -3 -13   13.19    6.98
  10   3 -13   16.59    5.09
 -10   3  13   25.87   13.52
 -11  -3  13    8.97   12.83
 -11   3  13    6.80   10.83
   0   3  14   -8.63    7.06
   1   3  14  245.09   25.37
   1  -3 -14  236.01   19.25
  -1  -3  14  262.77   27.98
  -1   3  14  228.80   34.21
  -1  -3 -14  231.64   19.40
   2   3  14   36.77   12.42
   2  -3 -14   15.54    7.46
  -2  -3  14   14.78    9.52
  -2  -3 -14   19.34    8.99
  -2   3  14   27.77   12.79
   3  -3 -14  561.66   27.88
  -3  -3  14  547.83   38.80
  -3  -3  14  547.23   23.67
   3   3  14  573.79   36.73
  -3   3  14  611.84   39.52
  -3  -3 -14  544.87   30.58
   4  -3 -14   33.11    9.92
  -4  -3  14   36.77    7.96
  -4  -3  14   47.14   15.42
  -4  -3 -14   52.35   13.56
  -4   3  14   44.88   15.39
   5  -3 -14  140.02   14.83
  -5  -3  14  116.99   11.24
  -5  -3  14   87.98   20.16
  -5   3  14  127.31   22.72
  -6  -3  14  -15.32    7.52
   6  -3 -14   10.71    6.78
  -6   3  14    6.00   10.22
  -7  -3  14  103.04   10.92
   7  -3 -14  112.05   15.43
  -7  -3  14  125.09   24.57
  -7   3  14  124.66   22.73
   7   3 -14  112.24   10.59
  -8  -3  14   14.84   10.93
  -8  -3  14    6.62    5.81
   8  -3 -14    5.97    6.18
  -8   3  14   31.89   14.11
  -9  -3  14  226.91   32.44
   9   3 -14  258.41   14.19
  -9   3  14  245.97   34.10
  10  -3 -14   12.02    7.55
 -10   3  14   13.97   10.90
   0  -3  15   -0.19    8.94
   0  -3 -15   -2.49    6.06
   0   3  15   -7.06    6.93
  -1  -3  15   -6.48    7.91
   1  -3 -15   25.52    8.88
   1   3  15  -13.29    6.72
  -1   3  15   -5.87    8.05
  -1  -3 -15    2.82    6.03
   2   3  15   40.70   15.26
  -2  -3  15   42.28   16.06
   2  -3 -15   25.92    8.87
  -2   3  15   16.13    9.99
  -2  -3 -15   37.74   10.14
   3  -3 -15   21.29    8.78
   3   3  15    7.04   10.96
  -3  -3  15    2.20   11.17
  -3   3  15   11.81   10.09
  -3  -3 -15   12.37    9.12
   4  -3 -15  194.47   17.71
  -4  -3  15  163.28   27.77
  -4  -3 -15  203.41   20.64
  -4   3  15  228.01   31.72
   5  -3 -15   47.74   11.76
  -5  -3  15   49.99   17.35
  -5  -3  15   50.25    9.69
  -5   3  15   35.28   14.78
  -6  -3  15    2.08    5.60
  -6  -3  15  -18.55    7.79
   6  -3 -15   11.26    7.13
  -6   3  15    5.81    8.55
  -7  -3  15   -5.68    5.71
   7  -3 -15    6.83    6.99
  -7  -3  15   12.01   12.24
  -7   3  15    0.71   11.50
  -8  -3  15   76.68   22.47
   8  -3 -15   87.41   15.10
   9  -3 -15   12.76    8.14
  -9  -3  15    0.04   11.91
  -9   3  15    3.66   11.42
   0   3  16    4.68   12.81
   0  -3  16    5.60   12.00
   0  -3 -16    1.36    6.93
  -1  -3  16  197.28   30.78
   1   3  16  182.62   28.32
   1  -3 -16  204.53   19.47
  -1  -3 -16  168.39   17.49
  -1   3  16  259.23   33.89
   2   3  16  237.14   31.80
  -2  -3  16  247.99   33.83
   2  -3 -16  240.77   20.57
  -2   3  16  226.32   31.09
  -2  -3 -16  257.79   22.59
   3   3  16  506.38   37.66
   3  -3 -16  500.51   28.25
  -3  -3  16  482.86   40.83
  -3   3  16  520.28   39.91
  -3  -3 -16  472.11   30.75
  -4  -3  16  104.65   22.98
   4  -3 -16  138.54   18.73
  -4  -3 -16  113.09   18.77
  -4   3  16  182.32   29.33
   5  -3 -16   34.67   11.40
  -5  -3  16   35.09   16.06
  -5   3  16   53.55   17.19
  -6  -3  16   38.14   15.94
   6  -3 -16    7.36    6.62
  -6   3  16  -14.74   10.80
   7  -3 -16  172.95   16.80
  -7  -3  16  167.76   27.79
  -7   3  16  153.69   26.56
  -8  -3  16   48.33   16.81
   8  -3 -16   48.72   12.80
  -8   3  16   31.16   14.72
   0  -3  17    8.50   13.05
   0  -3 -17   -1.08    6.92
   0   3  17    5.73   10.86
   1  -3 -17   68.01   14.04
   1   3  17   86.08   20.58
  -1  -3  17   73.71   20.39
  -1  -3 -17   84.92   15.92
  -1   3  17   75.51   19.94
  -2  -3  17   28.04   13.98
   2  -3 -17   38.50   11.81
   2   3  17   41.01   14.46
  -2   3  17   23.00   12.98
  -2  -3 -17   26.43   10.43
   3  -3 -17   63.25   14.19
  -3  -3  17   61.46   19.08
  -3  -3 -17   49.11   13.10
  -3   3  17   43.11   15.41
   4  -3 -17   29.85   10.33
  -4   3  17   26.98   16.71
   5  -3 -17   16.38    9.37
  -5  -3  17    1.51   11.67
  -5   3  17   16.14   14.85
  -6  -3  17   -7.55    6.74
   6  -3 -17    1.03    7.47
  -6   3  17   21.20   14.51
  -7  -3  17   41.05   18.12
   7  -3 -17   54.97   12.92
  -7   3  17   51.11   18.70
   0   3  18  -29.03   10.12
   1   3  18   23.14   15.61
  -1  -3  18   17.78   13.43
   1  -3 -18   17.36    9.75
  -1   3  18   53.36   19.04
  -1  -3 -18   12.68   10.74
   2  -3 -18  240.93   21.56
  -2  -3  18  275.06   39.82
   2   3  18  214.70   34.07
  -2   3  18  205.65   36.59
  -2  -3 -18  229.23   30.39
  -3  -3  18   12.70   14.80
   3  -3 -18   69.18   15.08
  -3   3  18   52.51   18.89
   4  -3 -18  257.74   21.52
  -4  -3  18  205.25   32.34
   0  -4   0 5490.09   71.66
   0   4   0 5574.70   72.00
   1  -4   0    0.06    2.07
   1   4   0   -3.09    1.15
  -1  -4   0    0.35    1.66
  -1  -4   0    0.85    2.11
  -1   4   0    0.17    1.86
  -2   4   0 2289.42   55.61
  -2  -4   0 2330.43   33.86
   2  -4   0 2300.98   40.02
  -2   4   0 2320.03   41.70
   2   4   0 2331.99   34.02
   2   4   0 2331.20   34.11
  -2   4   0 2314.82   40.21
  -3   4   0   -1.05    2.57
  -3  -4   0    1.18    1.46
  -3   4   0   -0.85    2.14
   3   4   0    0.32    1.20
   3   4   0    0.21    1.10
  -3  -4   0    1.04    1.47
  -3   4   0    0.91    3.97
   3  -4   0   -3.31    2.08
  -4  -4   0  167.56    7.33
   4   4   0  168.77    7.07
   4   4   0  179.36    6.41
  -4   4   0  168.95   11.51
  -4  -4   0  163.89    8.25
  -4   4   0  174.62   17.04
   4  -4   0  171.18   10.65
  -5  -4   0    3.51    2.27
   5   4   0   -1.61    1.39
   5   4   0    0.15    1.49
  -5   4   0    2.11    4.65
  -5   4   0    1.56    3.52
   5  -4   0   -1.42    1.91
   6   4   0 3159.35   47.36
  -6  -4   0 3172.54   48.90
  -6   4   0 2934.70   70.39
   6  -4   0 3200.30   59.07
   7  -4   0    1.04    3.61
  -7  -4   0    4.20    2.93
  -7   4   0   -2.47    3.65
   7   4   0    0.43    2.38
  -8  -4   0  748.14   22.81
   8   4   0  745.88   21.52
   8  -4   0  756.97   28.02
  -8   4   0  727.31   30.28
   8   4   0  752.80   21.88
   9   4   0    5.60    3.70
   9   4   0    1.67    3.27
   9  -4   0    1.51    4.25
  -9  -4   0    4.27    3.95
  -9   4   0    1.95    5.07
  10   4   0  598.97   21.88
 -10   4   0  581.94   29.56
 -10  -4   0  632.61   24.12
  10   4   0  583.96   21.20
  10  -4   0  622.05   27.76
 -11  -4   0   -2.57    4.51
 -11   4   0    4.28    6.29
  11  -4   0   -4.71    4.52
  11   4   0   -0.85    3.55
 -12  -4   0  213.46   16.75
  12   4   0  233.50   17.05
  12  -4   0  253.56   19.65
 -12   4   0  299.70   23.78
  13   4   0   -3.03    4.48
 -13  -4   0    2.43    5.75
 -13   4   0   -3.68    6.54
  13  -4   0   -3.14    4.78
 -14   4   0  279.78   24.96
 -14  -4   0  238.31   20.31
  14  -4   0  281.20   22.52
  15  -4   0    4.74    8.98
 -15  -4   0   -7.09    7.21
 -15   4   0   -1.87    9.80
  15   4   0    9.07    6.67
  16   4   0    5.73    7.69
 -16  -4   0    2.14    9.49
 -16   4   0   -7.33    8.16
  16  -4   0    3.42    8.59
   0   4  -1 2777.31   41.00
   0  -4   1 2790.68   41.09
   0  -4  -1 2838.08   42.82
   0   4   1 2825.67   42.98
   0   4   1 2747.18   41.16
   1   4   1  170.88    7.74
   1  -4  -1  172.44    8.73
  -1  -4   1  175.17    6.72
  -1   4  -1  168.79    8.21
   1  -4  -1  174.40    8.76
  -1   4   1  165.85    8.66
   1  -4   1  168.37    8.28
   1   4  -1  178.98    6.79
  -1  -4  -1  175.09    7.76
   2   4   1  495.19   13.39
   2  -4  -1  519.52   16.11
   2  -4  -1  492.67   16.50
   2  -4  -1  493.76   24.57
  -2  -4   1  478.30   10.52
   2   4   1  473.70    8.52
   2  -4   1  456.29   15.21
   2   4  -1  477.31   10.62
   2   4  -1  495.62   14.77
  -2   4   1  492.43   15.86
  -2   4   1  483.01   16.55
  -2  -4  -1  498.35   13.44
   3   4   1  756.32   17.54
   3  -4  -1  745.16   21.23
   3  -4  -1  800.71   33.86
   3  -4  -1  760.37   22.88
  -3  -4   1  734.28   16.30
  -3  -4   1  737.49   18.67
  -3   4   1  777.28   21.55
  -3   4   1  751.19   22.97
   3  -4   1  734.42   21.12
   3   4  -1  742.16   13.49
   3   4  -1  768.27   18.13
  -3  -4  -1  758.06   17.72
  -4   4  -1  122.29    9.93
   4  -4  -1  101.17    8.45
  -4  -4   1  114.65    7.50
   4  -4  -1  101.18    9.14
   4   4   1  109.84    6.75
   4  -4  -1  107.06   16.55
   4   4  -1  118.04    6.64
  -4  -4  -1  119.03    6.97
   4   4  -1  119.67    4.91
  -4   4   1  116.84    8.53
  -4   4   1  115.63    9.89
   4  -4   1  112.83    8.87
   5  -4  -1   70.55    9.07
   5   4   1   64.02    5.59
  -5   4  -1   86.31   15.48
  -5  -4   1   71.68    6.57
  -5   4  -1   61.15    8.92
   5  -4  -1   66.63    9.44
   5   4  -1   62.50    4.16
  -5   4   1   72.30   10.14
   5   4  -1   58.65    5.22
   5  -4   1   63.47    8.78
  -5  -4  -1   53.46    5.29
  -6   4  -1   98.19   17.55
   6   4   1  110.72    7.66
   6  -4  -1  104.68   10.12
  -6  -4   1  106.32    8.35
   6  -4  -1   89.48    8.59
   6   4  -1  111.39   13.96
  -6  -4  -1  100.11    6.08
   6   4  -1   97.28    5.93
  -7   4  -1  787.91   29.66
  -7   4  -1  749.45   41.19
   7   4   1  760.39   21.97
  -7  -4   1  839.38   24.28
   7  -4  -1  800.38   27.01
   7   4  -1  771.37   21.49
   7   4  -1  787.89   22.27
  -7  -4  -1  764.71   19.61
   7  -4   1  783.11   27.74
  -7   4   1  787.31   29.90
  -8   4  -1   -3.74    3.64
  -8   4  -1   -4.50    5.96
  -8  -4   1   -3.35    3.16
   8  -4  -1    6.87    4.38
   8  -4  -1    5.26    5.20
   8   4   1   -1.19    2.90
  -8   4   1    0.51    3.46
  -8  -4  -1    2.40    2.80
  -8  -4  -1    4.80    4.01
   8   4  -1    3.09    3.09
   8   4  -1    3.61    2.93
   8  -4   1    4.62    4.61
  -9   4  -1  442.65   34.82
   9   4   1  405.95   17.52
  -9  -4   1  389.47   18.74
   9  -4  -1  426.01   21.48
  -9   4  -1  424.85   23.98
   9  -4   1  410.13   21.99
  -9  -4  -1  377.84   16.26
   9   4  -1  414.38   15.71
  -9   4   1  380.52   23.28
   9   4  -1  395.58   17.64
 -10   4  -1   93.91   14.87
  10   4   1   86.95    9.23
 -10  -4   1   93.18   12.42
  10  -4  -1   94.15   12.90
  10  -4   1  109.31   14.88
  10   4  -1   86.44    8.09
 -10   4   1   63.14   12.66
 -10  -4  -1   80.47    8.76
  10   4  -1   62.70    9.16
  11  -4  -1    8.24    6.29
 -11   4  -1    9.58    7.40
 -11  -4   1    4.59    5.32
  11   4  -1   -4.44    3.23
 -11  -4  -1    6.40    4.58
  11   4  -1    1.86    3.31
  11  -4   1    0.73    5.05
 -11   4   1   -4.62    5.15
  12  -4  -1    3.55    6.23
  12   4   1   11.08    6.02
 -12  -4   1    6.50    6.37
 -12   4  -1    4.51    8.24
  12  -4   1    4.92    7.20
  12   4  -1   11.85    4.89
  12   4  -1    4.57    4.90
  13  -4  -1  440.72   30.89
 -13  -4   1  323.50   21.73
 -13   4  -1  395.09   27.62
  13  -4   1  395.29   26.09
  13   4  -1  393.22   19.45
  13   4  -1  356.93   18.50
 -13   4   1  399.62   28.72
 -13  -4  -1  397.62   22.07
  14  -4  -1   -5.02    6.15
 -14  -4   1    3.17    6.95
 -14   4  -1    1.97    7.99
  14   4  -1   -4.56    4.89
 -14   4   1    5.70    9.11
  14  -4   1   -5.82    6.10
 -14  -4  -1   -1.52    6.90
  14   4  -1   -4.34    5.60
 -15   4  -1   -3.20    7.64
  15  -4  -1    1.07    7.77
 -15  -4   1   11.54    9.64
  15  -4   1   16.21    9.92
 -15   4   1    0.55    7.30
 -15  -4  -1   21.50    8.87
  15   4  -1   10.97    6.44
  16  -4  -1    4.29    7.58
  16   4   1  -12.82    6.56
 -16   4  -1   16.51    9.77
 -16  -4   1    5.48    9.37
  16   4  -1   -0.07    5.83
  16  -4   1   -6.35    7.17
 -16  -4  -1    0.38    8.85
 -16   4   1   -7.11    7.60
   0   4   2 3197.70   49.56
   0   4   2 3280.39   47.82
   0  -4  -2 3306.36   47.80
   0  -4   2 3271.90   46.57
   0  -4  -2 3311.17   49.77
   1  -4  -2  498.62   15.51
   1   4   2  494.77   12.00
  -1  -4   2  524.00   11.99
   1  -4  -2  535.52   16.23
  -1  -4  -2  514.88   12.10
  -1   4   2  515.94   15.92
   1   4  -2  517.62   18.02
  -1  -4  -2  501.92   14.69
   1  -4   2  523.39   15.02
  -1   4   2  533.41   16.19
   2   4   2  270.61    6.65
   2  -4  -2  285.39   12.82
   2  -4  -2  269.81   11.88
  -2  -4   2  289.70   13.06
  -2  -4   2  258.76    6.67
   2   4   2  264.72   12.25
  -2  -4  -2  255.27    6.14
   2   4  -2  266.89   12.26
  -2   4   2  264.17   11.82
  -2  -4  -2  276.08   10.79
  -2   4   2  246.29   12.11
   3  -4  -2   65.60    6.29
  -3  -4   2   66.83    2.48
   3   4   2   67.38    5.73
  -3  -4   2   84.01    7.45
   3  -4  -2   73.94    7.46
  -3  -4  -2   64.98    5.70
  -3   4   2   79.71    7.58
   3   4  -2   67.41    2.58
   3   4  -2   77.79    6.81
  -3   4   2   77.29    7.08
   4  -4  -2  459.45   19.18
   4  -4  -2  466.05   17.30
  -4  -4   2  448.43   16.92
   4   4   2  463.74   15.20
  -4   4   2  459.22   19.39
   4   4  -2  455.97   15.76
   4   4  -2  435.83    7.59
  -4   4   2  457.61   17.31
  -4  -4  -2  450.69   15.34
  -5   4  -2   89.58    9.07
   5  -4  -2   83.95    8.20
   5  -4  -2  100.09   17.31
   5   4   2   91.16    7.23
  -5  -4   2   93.81    8.29
   5  -4  -2   97.19    9.77
   5   4  -2   88.56    3.70
  -5  -4  -2   75.48    7.16
  -5   4   2   77.17    7.79
  -5  -4  -2   91.01    3.90
   5   4  -2   86.57    7.12
  -5   4   2   83.26    9.04
   6  -4  -2 2268.65   47.54
   6  -4  -2 2265.77   71.83
  -6  -4   2 2354.56   46.67
   6  -4  -2 2362.70   53.28
   6   4   2 2308.98   43.20
  -6  -4  -2 2294.36   34.20
   6   4  -2 2305.84   43.39
  -6   4   2 2224.37   52.40
   6   4  -2 2299.07   32.73
   7   4   2  599.58   20.44
  -7   4  -2  549.69   24.91
   7  -4  -2  603.68   23.20
   7  -4  -2  595.12   26.16
  -7  -4   2  606.09   22.39
  -7  -4  -2  537.60   15.21
   7   4  -2  555.60   14.11
  -7   4   2  598.10   26.64
   7   4  -2  550.33   19.81
  -8  -4   2 1500.59   38.88
   8   4   2 1555.24   36.64
   8  -4  -2 1540.40   45.36
   8  -4  -2 1559.24   40.80
  -8   4  -2 1614.31   45.92
  -8   4  -2 1473.05   64.04
  -8   4   2 1524.58   46.09
  -8  -4  -2 1575.30   31.51
   8   4  -2 1460.77   36.21
   8   4  -2 1526.88   31.57
  -9   4  -2  124.35   22.63
  -9  -4   2  143.02   12.35
   9  -4  -2  130.69   12.45
   9   4   2  143.22   11.24
  -9   4  -2  143.74   14.52
  -9  -4  -2  148.39    9.92
   9   4  -2  139.65    8.71
  -9   4   2  168.29   15.62
   9   4  -2  129.86   11.12
  10  -4  -2  451.94   23.18
 -10   4  -2  485.52   26.89
 -10   4  -2  491.30   38.89
  10   4  -2  443.53   20.94
  10   4  -2  488.62   17.04
  10   4  -2  472.86   16.81
 -10  -4  -2  479.49   18.92
 -10  -4  -2  456.04   26.32
  10  -4   2  491.79   25.48
 -10   4   2  470.20   27.52
  11  -4  -2  280.95   19.13
 -11   4  -2  297.24   22.30
  11   4   2  299.64   17.34
 -11   4  -2  306.98   33.03
 -11  -4   2  313.21   19.85
  11   4  -2  292.98   14.22
 -11  -4  -2  299.38   16.22
  11   4  -2  323.11   14.68
  11  -4   2  267.99   20.17
 -11   4   2  295.90   22.87
  12  -4  -2  442.18   25.14
 -12  -4   2  397.61   23.61
 -12   4  -2  380.68   26.14
  12   4  -2  428.03   18.16
 -12   4   2  392.91   28.06
 -12  -4  -2  408.69   20.19
  12   4  -2  402.13   22.46
  12   4  -2  392.34   17.26
  13  -4  -2  179.11   22.99
 -13   4  -2  207.82   21.80
 -13  -4   2  187.07   17.62
  13  -4   2  211.99   19.72
  13   4  -2  184.73   12.48
  13   4  -2  193.67   15.26
 -13   4   2  152.47   21.31
 -13  -4  -2  192.42   15.35
 -14   4  -2  120.37   19.04
 -14  -4   2  131.83   17.56
  14  -4  -2   80.06   14.90
  14   4  -2  119.59   11.54
  14  -4   2   92.07   16.34
  14   4  -2   90.68   11.05
 -14  -4  -2  131.72   13.98
 -14   4   2  125.43   20.39
 -15  -4   2   20.23   10.60
 -15   4  -2   -0.50    7.80
  15  -4  -2    8.77    8.43
  15  -4   2    3.72    8.05
  15   4  -2   -0.29    5.71
 -15  -4  -2    2.16    7.58
 -15   4   2    0.35    8.38
 -16   4  -2   24.35   11.76
 -16  -4   2   19.55   13.17
  16  -4  -2   20.21    9.65
 -16   4   2   15.41   10.89
 -16  -4  -2   11.44    9.55
  16   4  -2   16.79    7.60
  16  -4   2   12.47   11.16
   0  -4  -3 1340.32   28.20
   0  -4  -3 1345.81   26.87
   0   4   3 1370.55   28.77
   0   4  -3 1396.20   35.01
   0   4   3 1340.97   27.23
   1  -4  -3   99.08    7.42
   1  -4  -3  105.27    8.85
   1   4   3  115.58    7.72
   1   4   3  112.88    6.39
  -1   4   3  108.51    7.74
  -1   4   3  103.56    7.88
   1   4  -3  108.13    9.24
  -1  -4  -3  105.66    6.08
  -1  -4  -3  112.90    7.36
  -2  -4   3  238.92    6.42
   2   4   3  240.00   11.01
  -2  -4   3  240.79   13.61
   2  -4  -3  240.76   12.38
   2  -4  -3  250.12   11.78
  -2  -4  -3  249.58   11.29
  -2   4   3  240.74   12.53
   2   4  -3  258.19   13.45
  -2  -4  -3  245.24    7.68
  -2   4   3  246.00   11.82
   3  -4  -3    5.67    3.41
  -3  -4   3    3.83    3.47
   3  -4  -3    5.20    3.30
   3   4   3    5.24    2.91
  -3   4   3    1.23    2.78
  -3   4   3    6.38    3.91
  -3  -4  -3    1.15    1.21
  -3  -4  -3    1.80    2.47
   3   4  -3    7.10    3.90
  -4  -4   3  288.71   15.19
   4  -4  -3  269.44   14.97
   4   4   3  276.87   12.69
   4  -4  -3  286.24   13.84
  -4   4   3  275.94   15.68
  -4  -4  -3  275.96    6.99
  -4  -4  -3  263.12   12.67
  -4   4   3  264.50   13.23
   4   4  -3  289.98   13.97
   5   4   3    3.38    2.79
   5  -4  -3   -1.13    2.73
  -5  -4   3   -0.34    3.72
   5  -4  -3   -2.44    2.61
  -5   4   3    2.54    4.37
   5   4  -3    1.23    2.65
  -5  -4  -3    0.13    1.20
  -5   4   3    1.60    2.25
  -5  -4  -3    1.79    1.81
  -5  -4  -3    3.03    3.19
   6  -4  -3  813.34   42.70
   6  -4  -3  797.02   29.49
   6  -4  -3  741.65   25.10
   6   4   3  787.11   23.93
  -6  -4   3  786.81   26.67
   6   4  -3  785.96   24.80
  -6  -4  -3  802.17   16.52
   6   4  -3  790.89   12.42
  -6   4   3  863.70   31.14
  -6   4   3  803.52   26.08
   6   4  -3  796.54   12.54
  -7   4  -3  354.08   19.99
   7  -4  -3  391.23   31.01
   7  -4  -3  374.45   18.10
  -7  -4   3  368.92   19.00
   7  -4  -3  338.28   20.17
   7   4   3  364.97   16.59
   7   4  -3  356.38   17.06
  -7  -4  -3  354.12   11.79
   7   4  -3  350.64    9.31
  -7   4   3  363.90   21.00
   7   4  -3  363.77    9.44
  -7   4   3  330.11   17.16
   7   4  -3  376.59   18.05
   8   4   3  251.77   14.61
  -8  -4   3  238.27   16.14
   8  -4  -3  258.58   16.08
   8  -4  -3  258.27   26.54
  -8   4  -3  232.16   17.38
   8  -4  -3  221.41   16.77
   8   4  -3  234.68    8.77
   8   4  -3  229.18    8.75
   8   4  -3  246.23   14.79
  -8  -4  -3  236.75   10.83
  -8   4   3  227.99   18.02
  -9   4  -3  192.27   16.52
   9  -4  -3  185.42   14.30
  -9  -4   3  179.17   23.08
  -9   4   3  188.10   17.60
   9   4  -3  192.25   13.06
   9   4  -3  179.10    8.69
  -9  -4  -3  202.05   11.15
   9   4  -3  190.49   13.49
 -10   4  -3  236.13   19.00
 -10  -4   3  183.71   16.33
 -10   4  -3  231.19   28.11
  10  -4  -3  216.88   16.26
  10   4   3  220.43   15.26
  10   4  -3  188.46   10.04
  10   4  -3  200.07   10.03
  10   4  -3  202.51   15.05
 -10   4   3  200.34   18.04
 -10  -4  -3  225.84   12.82
 -11  -4   3   -5.84    5.51
  11   4   3    3.14    5.42
  11  -4  -3   11.06    5.98
 -11   4  -3    3.40    7.01
 -11   4  -3    0.22    8.78
 -11  -4  -3    6.36    4.87
  11   4  -3    2.14    3.32
  11   4  -3    5.27    5.08
 -11   4   3    2.75    6.38
  11   4  -3    7.24    3.52
 -12   4  -3   39.17   11.03
 -12  -4   3   21.78    9.71
 -12   4  -3   20.61   14.74
  12  -4  -3   24.62    8.94
 -12   4   3   40.04   11.88
  12   4  -3   39.04    6.44
 -12  -4  -3   40.48   11.17
 -12  -4  -3   21.32    6.94
  12  -4   3   49.05   11.24
  12   4  -3   53.56   11.04
  12   4  -3   37.11    6.71
  13  -4  -3  151.74   16.08
 -13   4  -3  172.09   31.60
 -13   4  -3  118.27   18.83
 -13  -4   3  129.97   18.03
  13  -4   3  157.38   20.65
  13   4  -3  127.60   10.03
 -13  -4  -3  157.87   13.97
  13   4  -3  140.22   11.17
 -13   4   3  153.56   22.09
  14  -4  -3   -1.84    6.67
 -14  -4   3    9.26    8.98
 -14   4  -3    1.37    7.31
  14   4  -3   -1.99    7.26
  14  -4   3  -13.14    5.93
 -14  -4  -3   -1.27    5.63
  14   4  -3   -1.56    4.36
 -14   4   3   -2.25    7.85
 -15  -4   3    0.42    8.86
  15  -4  -3    2.68    8.10
 -15   4  -3    6.20    7.82
 -15   4   3    5.57    9.75
 -15  -4  -3   14.96    7.69
  15  -4   3   13.07    9.09
  15   4  -3   17.03    6.13
   0   4  -4  298.52   16.71
   0   4   4  323.29   13.49
   0   4   4  302.33   13.15
   0  -4  -4  314.87   13.28
   0  -4  -4  274.51   13.83
  -1  -4   4 1782.01   43.64
   1  -4  -4 1800.20   37.02
   1   4   4 1794.94   34.05
   1   4   4 1877.67   36.60
   1  -4  -4 1739.79   35.62
  -1  -4  -4 1818.12   36.06
  -1   4   4 1824.52   36.57
   1   4  -4 1797.75   42.99
  -1  -4  -4 1822.27   32.86
  -1   4   4 1841.23   37.73
   2   4   4  328.46   12.23
  -2  -4   4  341.72    8.78
   2   4   4  330.97   13.99
  -2  -4   4  324.75   17.24
   2  -4  -4  326.47   14.09
   2  -4  -4  332.83   15.37
  -2  -4  -4  330.31   11.11
  -2   4   4  343.46   14.52
  -2   4   4  334.76   15.49
   2   4  -4  349.20   17.43
  -2  -4  -4  341.37   14.17
  -3  -4   4   58.50    2.25
   3   4   4   68.63    5.58
   3  -4  -4   51.59    8.30
   3  -4  -4   61.67    7.73
  -3  -4   4   55.41    9.26
   3   4   4   66.39    6.67
  -3   4   4   55.16    8.53
  -3   4   4   62.61    6.46
  -3  -4  -4   61.39    7.87
   3   4  -4   68.79    9.62
  -3  -4  -4   50.13    4.44
  -4  -4   4  276.98   16.59
   4  -4  -4  243.96   13.05
   4  -4  -4  252.81   15.24
   4   4   4  280.14   13.61
  -4   4   4  276.98   14.08
  -4  -4  -4  265.10   13.72
  -4   4   4  258.36   15.86
   4   4  -4  236.51   14.28
  -4  -4  -4  281.66    9.56
  -5  -4   4 2143.59   49.94
   5  -4  -4 2043.27   49.35
   5   4   4 2133.60   43.95
   5  -4  -4 2129.26   44.50
  -5   4   4 2098.23   50.47
  -5  -4  -4 2083.53   44.05
  -5  -4  -4 2103.70   34.50
  -5   4   4 2117.75   44.72
   5   4  -4 2229.44   47.51
   6  -4  -4  207.52   15.45
  -6  -4   4  188.41   14.39
   6   4   4  187.03   12.04
  -6  -4  -4  187.40    7.95
  -6  -4  -4  199.63    9.65
  -6   4   4  198.78   12.94
  -6   4   4  213.60   16.02
   6   4  -4  208.93   13.48
   7  -4  -4  869.01   28.15
   7   4   4  783.96   26.22
   7  -4  -4  836.65   32.36
  -7  -4   4  802.15   29.94
   7   4  -4  794.74   12.36
   7   4  -4  749.17   27.02
  -7   4   4  840.64   33.02
   7   4  -4  790.35   12.16
  -7   4   4  755.20   26.64
  -7  -4  -4  800.03   19.21
   8  -4  -4  902.31   50.70
   8  -4  -4  960.79   30.98
   8   4   4  935.09   30.45
  -8   4  -4  918.53   34.52
   8   4  -4  920.70   34.12
   8   4  -4  942.88   16.86
  -8  -4  -4  959.22   23.15
   8   4  -4  895.06   30.72
   8   4  -4  929.27   16.94
  -8   4   4  935.10   36.46
   9  -4  -4   10.73    9.56
   9   4   4    5.78    4.63
  -9  -4   4   11.30    5.77
   9  -4  -4    0.76    4.52
  -9   4  -4    5.76    5.61
   9   4  -4    4.18    2.32
   9   4  -4    7.84    5.40
  -9   4   4    8.67    6.11
  -9  -4  -4   -1.16    2.47
   9   4  -4    5.41    2.33
  10  -4  -4  176.12   14.46
  10   4   4  172.37   16.15
 -10   4  -4  190.01   17.77
 -10  -4   4  174.36   16.77
 -10   4   4  176.28   17.91
  10   4  -4  165.56    8.31
 -10  -4  -4  163.32   10.98
  10   4  -4  163.30   13.89
  11  -4  -4  162.91   15.38
 -11  -4   4  159.00   16.51
 -11   4  -4  171.94   17.33
  11   4  -4  159.02    9.19
  11   4  -4  145.01    8.59
 -11   4   4  164.87   24.49
  11   4  -4  147.41   14.35
 -11  -4  -4  174.12   12.41
  12  -4  -4  143.65   15.32
 -12  -4   4  139.77   18.61
 -12   4  -4  162.53   30.13
  12   4  -4  158.80    9.76
 -12  -4  -4  136.26   11.61
 -12   4   4  154.17   21.51
  12   4  -4  148.38    9.61
 -13   4  -4  307.39   25.33
  13  -4  -4  328.65   21.83
 -13  -4   4  302.44   24.17
 -13  -4  -4  394.11   22.88
  13   4  -4  310.25   14.19
 -13   4   4  311.50   26.65
  13   4  -4  331.28   14.93
  14  -4  -4   20.41    9.04
 -14  -4   4   49.24   11.95
 -14   4  -4   43.21   12.95
  14   4  -4   50.17    7.52
  14  -4   4   35.44   11.81
 -14   4   4   51.89   13.91
  14   4  -4   46.31    7.80
 -14  -4  -4   29.64    8.52
 -15   4  -4   37.89   11.76
  15  -4  -4   29.05   10.13
 -15  -4   4   37.69   13.44
 -15  -4  -4   35.76    9.98
 -15   4   4   47.59   15.67
  15  -4   4   39.44   13.66
   0   4   5 1635.88   35.85
   0  -4  -5 1614.81   35.25
   0   4   5 1646.51   36.51
   0   4  -5 1655.29   43.84
   0  -4  -5 1714.25   35.93
  -1  -4   5  556.42   14.94
   1  -4  -5  579.84   19.48
  -1   4  -5  556.41   24.95
  -1  -4   5  573.44   25.24
   1  -4  -5  561.91   20.12
   1   4   5  540.87   19.01
   1   4   5  519.97   18.60
  -1  -4  -5  556.04   19.48
  -1   4   5  579.45   21.11
  -1   4   5  584.77   19.78
   1   4  -5  561.48   24.17
  -1  -4  -5  605.24   21.73
   2  -4  -5  427.07   16.70
   2   4   5  382.32   16.12
   2  -4  -5  406.81   18.18
  -2  -4   5  405.42   10.98
   2   4   5  405.24   15.82
  -2  -4   5  402.97   21.00
  -2  -4  -5  418.63   14.72
  -2   4   5  411.02   18.35
  -2   4   5  417.53   16.80
   2   4  -5  421.15   20.62
  -2  -4  -5  423.13   17.16
   3   4   5  119.99    8.54
  -3  -4   5  112.64   11.90
   3   4   5  125.37    9.52
   3  -4  -5  116.55   10.18
  -3  -4   5  124.57    4.72
   3  -4  -5  104.46    8.94
   3   4  -5  128.84   11.57
  -3   4   5  123.51    9.41
  -3  -4  -5  126.62    7.96
  -3  -4  -5  141.11   10.53
  -3   4   5  131.84   11.40
   4   4   5  242.92   13.62
   4  -4  -5  209.42   14.45
   4  -4  -5  231.95   13.15
  -4  -4   5  244.81   16.75
  -4  -4  -5  235.79   10.56
  -4   4   5  210.75   17.28
  -4  -4  -5  229.57   13.50
  -4   4   5  223.18   12.96
   4   4  -5  238.21   15.47
  -5  -4   5   12.92    6.76
   5   4   5   24.52    5.61
   5  -4  -5   28.28    6.42
   5  -4  -5   22.64    6.70
   5   4  -5   15.99    5.36
  -5  -4  -5   22.56    4.76
  -5   4   5   21.83    5.86
  -5   4   5   22.52    7.45
  -6  -4   5  670.10   28.83
   6  -4  -5  669.59   28.34
   6   4   5  682.18   24.70
   6  -4  -5  681.19   24.20
  -6  -4  -5  703.10   25.72
  -6   4   5  712.01   30.07
  -6  -4  -5  689.33   20.18
  -6   4   5  708.17   25.00
   6   4  -5  723.26   27.26
   7  -4  -5  598.55   28.11
   7  -4  -5  661.63   24.93
  -7  -4   5  632.21   28.33
   7   4   5  642.58   24.75
   7   4  -5  670.34   26.75
  -7  -4  -5  640.84   20.44
  -7   4   5  619.87   29.13
  -7  -4  -5  638.80   17.77
   8  -4  -5  134.84   11.64
  -8  -4   5  137.65   14.23
   8   4   5  145.28   12.24
   8   4  -5  141.52    4.42
  -8   4   5  123.32   17.03
  -8  -4  -5  125.06    8.27
   8   4  -5  130.38    4.06
  -8  -4  -5  118.83    9.92
  -8   4   5  134.41   11.94
  -9  -4   5    3.12    5.89
  -9   4  -5    6.70    6.29
   9  -4  -5    9.30    5.42
   9   4   5   15.82    6.38
   9  -4  -5   16.97   11.32
   9   4  -5    5.32    1.96
   9   4  -5    8.80    2.28
   9   4  -5    9.35    6.29
   9   4  -5   12.71    6.19
  -9   4   5   23.40    8.91
  -9  -4  -5    4.24    3.51
  10  -4  -5  149.46   13.63
 -10  -4   5  123.89   16.79
 -10   4  -5  142.30   18.63
  10  -4  -5  173.06   29.12
 -10   4   5  146.06   20.07
 -10  -4  -5  143.60   10.60
  10   4  -5  128.00   13.26
  10   4  -5  169.54    7.58
  10   4  -5  143.78    6.82
  11  -4  -5   67.18   19.08
  11  -4  -5   57.53   10.56
 -11   4  -5   64.78   13.40
 -11  -4   5   56.12   12.40
  11   4  -5   49.88    4.90
 -11  -4  -5   71.60    9.80
 -11   4   5   30.02   11.40
 -12   4  -5   55.75   12.58
 -12  -4   5   45.90   12.95
  12  -4  -5   59.90   11.32
 -12   4   5   50.92   13.73
 -12  -4  -5   37.86    7.54
  12   4  -5   47.09    5.95
  12   4  -5   40.26    5.44
 -13  -4   5   10.92    8.70
  13  -4  -5    7.27    6.70
 -13   4  -5    2.43    7.37
 -13   4   5   -1.25    7.61
 -13  -4  -5   -4.95    7.70
  13   4  -5    0.86    3.39
  13   4  -5   -0.48    3.44
 -14   4  -5   24.41   10.50
  14  -4  -5    3.99    6.98
 -14  -4  -5   26.99    8.37
 -14   4   5   18.06   10.64
  14   4  -5   35.21    8.78
  14   4  -5   21.83    5.63
  15  -4  -5    5.60    7.08
 -15  -4   5   -0.53    9.30
 -15   4  -5   16.47    8.60
  15   4  -5    6.49    4.67
 -15  -4  -5    9.46    7.19
  15  -4   5    9.32    8.53
 -15   4   5    6.54   10.41
   0  -4  -6    2.30    3.18
   0  -4  -6   -0.20    2.95
   0  -4   6    5.65    3.15
   0   4  -6   11.63    5.85
   0   4   6    8.81    4.28
   0   4   6    4.24    3.34
  -1  -4   6 1180.69   25.13
   1   4   6 1134.93   30.32
   1  -4  -6 1158.08   30.05
  -1   4  -6 1146.83   38.19
   1   4   6 1102.77   31.00
   1  -4  -6 1158.43   32.06
  -1  -4   6 1108.31   38.26
  -1  -4  -6 1151.57   29.62
   1   4  -6 1207.46   38.07
  -1   4   6 1127.16   32.80
  -1   4   6 1131.28   30.24
  -1  -4  -6 1103.51   29.85
  -2  -4   6   62.55   11.56
   2   4   6   59.86    8.49
  -2   4  -6   62.50   11.41
   2   4   6   65.07    8.70
   2  -4  -6   55.94    8.15
   2  -4  -6   70.07    9.76
  -2  -4   6   56.04    4.80
  -2  -4  -6   72.29    9.38
  -2   4   6   47.21    8.75
   2   4  -6   50.66   10.02
  -2   4   6   59.24    8.02
  -2  -4  -6   70.04    7.40
  -3  -4   6  530.46   26.17
  -3  -4   6  549.17   12.75
   3   4   6  589.81   21.03
   3  -4  -6  520.42   22.83
   3   4   6  551.36   21.13
   3  -4  -6  550.73   20.40
  -3  -4  -6  535.53   18.82
  -3   4   6  507.49   23.31
   3   4  -6  561.08   25.12
  -3   4   6  538.49   20.55
  -4  -4   6   59.33    3.48
   4  -4  -6   79.59    9.97
  -4  -4   6   62.92   11.71
   4   4   6   64.71    9.34
   4  -4  -6   71.16   11.11
   4   4  -6   50.12    9.29
  -4   4   6   68.95   11.09
  -4  -4  -6   78.34   10.32
  -4   4   6   75.35    9.66
   5  -4  -6 1009.13   29.84
   5  -4  -6  928.68   33.71
  -5  -4   6  935.42   40.79
  -5   4   6  937.39   28.90
  -5   4   6  923.36   34.36
   5   4  -6  999.68   34.28
  -5  -4  -6  968.93   31.05
  -5  -4  -6  907.11   28.80
   6  -4  -6  312.73   19.78
   6   4   6  313.12   17.27
  -6  -4   6  293.06   20.99
   6  -4  -6  318.95   16.58
  -6   4   6  316.18   16.83
   6   4  -6  301.06   18.60
  -6  -4  -6  359.78   19.18
  -6   4   6  335.38   21.46
   7   4   6 1121.56   34.59
   7  -4  -6 1065.36   32.37
  -7  -4   6 1063.90   39.95
  -7   4   6  995.53   32.03
  -7  -4  -6 1054.30   28.99
   7   4  -6 1049.86   36.25
  -7   4   6 1068.01   39.98
   8  -4  -6   66.26   10.25
  -8  -4   6   61.42   12.41
  -8  -4  -6   61.67    6.72
  -8   4   6   61.02    9.96
  -8  -4  -6   54.90    8.93
  -8   4   6   69.86   13.58
   8   4  -6   72.73   11.70
  -9  -4   6   78.97   14.25
   9  -4  -6   94.80   12.36
  -9  -4  -6   79.13    7.85
   9   4  -6   88.36    3.83
  -9   4   6   83.84   11.95
   9   4  -6   91.83   13.37
  -9  -4  -6   73.56   10.03
  -9   4   6   71.68   14.07
   9   4  -6   85.69    3.66
  10  -4  -6  153.72   14.31
 -10   4  -6  161.95   17.33
  10  -4  -6  169.84   31.09
 -10  -4   6  176.51   22.19
  10   4  -6  152.44    6.10
 -10  -4  -6  152.80   11.42
  10   4  -6  162.24   25.00
 -10   4   6  157.52   24.63
 -10  -4  -6  153.06   12.85
  11  -4  -6  210.42   34.76
 -11   4  -6  248.38   21.34
 -11  -4   6  219.12   21.57
  11  -4  -6  223.94   16.89
 -11  -4  -6  238.19   16.28
  11   4  -6  220.92    8.48
 -11  -4  -6  234.80   14.30
  11   4  -6  239.72    8.17
 -11   4   6  251.77   23.28
 -12  -4   6    1.28    7.19
  12  -4  -6    2.76    5.77
  12  -4  -6   -8.30   10.59
 -12   4  -6    4.57    7.85
  12   4  -6   12.98    4.94
  12   4  -6    4.91    2.40
 -12   4   6   22.84   11.21
 -12  -4  -6    6.81    5.80
 -13   4  -6  584.74   34.14
  13  -4  -6  594.50   29.00
 -13  -4   6  574.09   41.09
 -13  -4  -6  686.64   28.80
  13   4  -6  638.76   16.52
 -13   4   6  588.27   37.28
  14  -4  -6   -1.68    7.05
 -14  -4   6   12.19    8.39
 -14   4  -6    3.54    8.52
 -14   4   6   -6.05    7.76
 -14  -4  -6    4.80    5.85
  14   4  -6   -0.36    2.93
 -15   4  -6   31.43   13.05
 -15  -4   6   34.54   13.66
  15  -4  -6   23.32    9.64
 -15  -4  -6   47.59   10.26
   0  -4   7  740.25   33.47
   0  -4  -7  756.35   26.21
   0   4   7  773.03   28.02
   0  -4   7  767.11   22.05
   0   4   7  708.12   24.38
   0  -4  -7  753.34   29.32
   0   4  -7  766.78   32.33
   1  -4  -7   26.08    6.72
  -1   4  -7   18.34    6.60
  -1  -4   7   18.92    4.37
   1   4   7   16.44    6.37
   1   4   7   16.97    5.33
  -1  -4   7   20.31    8.08
   1   4  -7    7.76    5.41
  -1   4   7   23.06    7.08
  -1   4   7   23.15    5.78
  -1  -4  -7   28.13    6.67
  -1  -4  -7   26.31    6.64
   1  -4   7   22.14    5.31
   2  -4  -7  380.00   19.50
  -2   4  -7  402.85   23.81
  -2  -4   7  372.77   23.28
   2   4   7  354.82   17.46
  -2  -4   7  367.29   12.93
   2   4   7  345.49   18.21
   2   4  -7  368.57   22.05
  -2  -4  -7  358.66   17.07
  -2   4   7  385.35   20.97
  -2  -4  -7  371.02   18.11
  -2   4   7  384.21   17.74
  -3  -4   7   10.08    6.62
   3  -4  -7    4.79    5.02
  -3   4  -7   -3.20    4.56
   3   4   7   14.83    5.26
   3  -4  -7   -0.23    3.46
  -3  -4   7    3.32    2.27
  -3   4   7    5.06    4.69
  -3  -4  -7    7.64    4.55
  -3  -4  -7   -2.98    3.09
  -3   4   7    6.81    3.33
   3   4  -7    0.22    4.09
  -4  -4   7   19.39    2.91
   4  -4  -7   24.64    6.71
   4   4   7   13.09    5.06
  -4   4  -7   29.00    8.18
   4  -4  -7   23.81    6.02
  -4  -4   7   33.10    9.15
  -4  -4  -7   19.38    5.98
  -4  -4  -7   12.86    4.83
   4   4  -7   14.35    6.61
  -4   4   7   16.88    6.98
  -4   4   7   12.19    4.57
  -5  -4   7   27.63    2.82
  -5  -4   7    8.69    6.89
   5  -4  -7   28.58    6.60
   5   4   7   22.90    5.78
   5  -4  -7   32.07    8.44
  -5   4   7   41.51    7.82
  -5  -4  -7   29.31    6.54
   5   4  -7   35.01    8.79
  -5  -4  -7   31.14    7.68
  -5   4   7   26.96    8.74
   6   4   7  439.90   21.67
   6  -4  -7  374.17   18.53
  -6  -4   7  365.60   24.19
  -6  -4  -7  372.92   20.70
   6   4  -7  379.67   22.08
  -6  -4  -7  368.59   17.61
  -6   4   7  387.06   24.36
  -6   4   7  375.63   19.21
   7  -4  -7   54.58    9.24
  -7  -4   7   61.27   13.33
  -7  -4  -7   48.32    8.39
  -7   4   7   59.34    9.97
  -7   4   7   38.45   11.05
  -8  -4   7  449.87   28.13
   8  -4  -7  494.85   22.58
  -8   4   7  439.75   27.38
  -8  -4  -7  464.96   20.70
  -8   4   7  452.77   22.31
   9  -4  -7   -0.19    4.01
  -9  -4   7   -8.00    5.60
  -9  -4  -7   -3.27    4.32
  -9   4   7    4.95    7.08
  -9  -4  -7   -2.76    3.30
 -10  -4   7   -5.75    6.40
  10  -4  -7   12.20    5.90
 -10   4   7    2.32    6.68
 -10  -4  -7   -1.37    3.50
  10   4  -7   -0.43    0.88
 -10  -4  -7    8.19    5.50
  11  -4  -7   13.73   11.49
  11  -4  -7   11.53    6.54
 -11  -4   7    5.54    8.08
 -11  -4  -7   26.96    6.72
 -11   4   7   22.94   12.27
 -11  -4  -7   -7.80    4.76
  11   4  -7    1.90    7.36
 -12  -4   7  178.54   24.21
  12  -4  -7  190.55   17.03
 -12   4  -7  172.62   22.12
 -12   4   7  168.62   24.65
 -12  -4  -7  178.15   15.75
  12   4  -7  176.29    6.58
  13  -4  -7    6.89    7.80
 -13   4  -7    7.24    8.69
 -13  -4   7   11.42   10.67
 -13  -4  -7   10.56    6.39
 -13  -4  -7  -12.81    7.06
 -13   4   7   20.47   11.52
  13   4  -7    3.11    2.72
 -14   4  -7   72.28   15.87
  14  -4  -7   54.08   12.68
 -14  -4   7   87.62   18.27
 -14   4   7   69.92   16.78
 -14  -4  -7   41.84    9.40
 -15   4  -7   23.72   11.55
 -15  -4   7   -8.83    9.51
  15  -4  -7    4.72    7.94
 -15   4   7    9.16   10.61
 -15  -4  -7   -3.18    7.41
   0  -4  -8  492.34   21.12
   0  -4  -8  449.65   21.42
   0  -4   8  475.64   28.00
   0   4   8  440.70   22.81
   0  -4   8  475.10   18.03
   0   4  -8  517.48   27.76
   1   4   8 2172.50   53.26
  -1  -4   8 2062.76   60.44
   1  -4  -8 2245.61   52.40
   1   4   8 2132.19   48.19
  -1  -4   8 2143.41   40.84
  -1   4  -8 2113.66   59.62
   1  -4  -8 2060.38   46.66
  -1  -4  -8 2176.66   49.68
  -1   4   8 2171.11   53.98
  -1  -4  -8 2064.29   47.71
   1  -4   8 2034.07   43.85
   1   4  -8 2123.55   59.63
  -1   4   8 2221.38   63.09
  -2  -4   8   57.79   12.29
  -2  -4   8   48.04    6.39
  -2   4  -8   31.98    9.05
   2   4   8   48.00    9.62
   2   4   8   39.05    7.82
   2  -4  -8   50.71    9.52
   2  -4  -8   65.12    9.61
  -2   4   8   57.95   10.39
  -2   4   8   56.55   11.49
   2  -4   8   56.23    8.64
   2   4  -8   58.04   11.49
  -2  -4  -8   51.89    9.22
  -2  -4  -8   50.04    9.15
  -3  -4   8   18.78    8.45
   3  -4  -8   40.25    8.48
   3  -4  -8   35.60    7.33
  -3   4  -8   46.20   10.43
  -3  -4   8   40.31    5.39
   3   4   8   42.05    8.79
   3   4   8   31.31    6.95
  -3  -4  -8   36.13    8.17
  -3  -4  -8   41.35    8.20
   3   4  -8   44.89   10.04
  -3   4   8   32.90    8.70
   4   4   8  166.07   13.32
  -4  -4   8  128.21    7.12
  -4   4  -8  147.28   19.11
  -4  -4   8  167.85   21.06
   4  -4  -8  141.51   14.13
   4  -4  -8  129.78   11.26
  -4  -4  -8  151.57   12.03
   4  -4   8  121.55   11.24
  -4  -4  -8  117.91   11.33
   4   4  -8  137.90   14.64
  -4   4   8  127.62   11.32
  -4   4   8  123.56   16.68
  -5   4  -8 1848.85   58.45
  -5  -4   8 1915.87   30.39
  -5  -4   8 1866.92   57.84
   5  -4  -8 1875.52   44.59
  -5   4   8 1839.42   45.34
  -5   4   8 1969.09   56.40
   5   4  -8 1851.25   53.72
  -5  -4  -8 1920.63   44.56
  -5  -4  -8 1799.92   48.21
  -6  -4   8   11.05    2.52
  -6  -4   8  -10.47    4.92
   6  -4  -8   16.76    5.60
  -6   4   8   11.76    5.35
   6   4  -8   12.38    6.14
  -6  -4  -8    9.60    5.72
  -6   4   8   10.50    7.15
  -6  -4  -8   16.58    7.35
   7  -4  -8 1011.18   32.68
  -7  -4   8 1063.14   44.45
  -7   4   8  976.50   32.96
  -7  -4  -8 1006.53   32.11
  -7   4   8 1053.10   42.91
  -8  -4   8   -7.50    5.78
   8  -4  -8   11.63    6.18
  -8   4   8    6.26    7.69
  -8   4   8   13.80    5.82
  -8  -4  -8   24.76    6.75
  -9  -4   8   41.45   12.57
   9  -4  -8   46.16    9.50
  -9   4   8   28.89   10.97
  -9  -4  -8   37.14    8.45
  10  -4  -8   48.94   10.13
 -10  -4   8   56.26   15.46
 -10  -4  -8   44.11    8.13
 -10   4   8   54.67   14.38
 -10  -4  -8   46.94    9.38
 -11  -4   8  406.96   36.71
 -11   4  -8  460.73   29.44
  11  -4  -8  438.95   23.72
 -11  -4  -8  402.61   22.57
 -11   4   8  489.52   33.73
 -11  -4  -8  438.31   22.25
 -12   4  -8   79.05   16.67
  12  -4  -8   88.76   13.62
 -12  -4   8   83.28   17.15
 -12  -4  -8   66.85   12.54
 -12  -4  -8   97.88   12.14
 -12   4   8   99.47   19.74
 -13   4  -8  550.10   34.75
  13  -4  -8  539.26   35.62
 -13  -4   8  589.85   38.61
 -13   4   8  537.74   37.90
 -13  -4  -8  546.04   24.27
 -14  -4   8    7.28   12.12
 -14   4  -8   27.67   12.15
  14  -4  -8   20.73    8.96
 -14  -4  -8   14.81    7.95
   0   4  -9  725.02   34.46
   0  -4   9  704.58   36.15
   0   4   9  787.53   32.75
   0  -4  -9  747.89   27.66
   0  -4   9  670.76   22.88
   0   4   9  703.66   26.50
   0  -4  -9  693.55   28.53
  -1  -4   9   35.88    6.46
   1  -4  -9   57.13   11.94
  -1   4  -9   52.59   12.03
   1   4   9   33.22    7.56
   1  -4  -9   52.64    8.97
  -1  -4   9   52.53   12.54
  -1   4   9   56.87   11.30
   1  -4   9   48.23    8.03
   1   4  -9   39.12   10.16
  -1  -4  -9   37.26    8.33
  -1   4   9   38.46    7.68
  -1  -4  -9   60.57   10.11
  -2  -4   9  285.65   22.80
   2   4   9  252.49   18.78
   2  -4  -9  223.41   16.54
  -2  -4   9  243.33   12.02
   2   4   9  237.19   15.43
  -2   4  -9  243.06   20.19
   2  -4  -9  243.94   15.35
   2   4  -9  201.96   17.87
  -2  -4  -9  256.72   16.70
  -2   4   9  231.23   18.70
  -2  -4  -9  232.12   16.30
  -2   4   9  246.89   15.26
  -3  -4   9   -0.01    5.93
   3   4   9   -1.22    3.74
   3  -4  -9   -0.80    3.94
   3  -4  -9    1.76    3.32
   3   4   9    1.90    3.05
  -3  -4   9    3.34    3.19
  -3  -4  -9    2.80    3.94
  -3  -4  -9   -1.56    3.94
  -3   4   9   -8.84    4.42
  -3   4   9    0.67    3.60
   3  -4   9    2.12    3.46
   3   4  -9    3.84    5.05
   4  -4  -9   80.73   10.76
  -4  -4   9   88.13   16.17
   4   4   9   65.56   11.94
  -4  -4   9   81.85    6.65
  -4  -4  -9   55.55   10.02
   4  -4   9   69.01   10.71
  -4  -4  -9   53.27    9.68
  -4   4   9   62.99   12.92
  -4   4   9   80.18   11.14
  -5  -4   9  148.80   21.09
  -5  -4   9  139.80    8.71
   5  -4  -9  145.11   12.16
  -5  -4  -9  132.00   13.80
  -5   4   9  141.80   12.67
  -5  -4  -9  155.79   13.22
  -5   4   9  174.67   17.59
  -6  -4   9  189.24    8.27
   6  -4  -9  224.09   15.25
  -6  -4   9  178.78   23.08
  -6  -4  -9  179.00   14.08
  -6  -4  -9  205.12   16.79
  -6   4   9  208.94   15.16
  -6   4   9  180.75   18.78
  -7  -4   9    0.87    1.88
  -7  -4   9   -0.96    6.80
   7  -4  -9   -3.99    4.27
  -7  -4  -9    0.18    4.81
  -7   4   9    0.80    4.58
  -7   4   9    0.06    5.12
   8  -4  -9  167.05   13.94
  -8  -4   9  157.64   22.34
  -8  -4  -9  138.92   12.87
  -9  -4   9   -7.95    5.75
   9  -4  -9   -8.46    3.64
  -9   4   9   -4.55    7.51
  -9  -4  -9    6.40    5.72
  10  -4  -9    0.28    5.36
 -10   4   9    0.75    6.11
 -10  -4  -9    7.44    6.43
 -11  -4   9    3.23    8.78
  11  -4  -9   10.69    6.34
 -11  -4  -9    4.75    5.34
 -11  -4  -9    1.36    6.27
 -11   4   9   -8.97    7.05
  12  -4  -9  157.79   15.81
 -12  -4   9  102.18   20.36
 -12   4  -9  147.10   21.35
 -12   4   9  132.75   22.43
 -12  -4  -9  135.08   12.83
 -13   4  -9   13.95    9.99
 -13  -4   9   29.12   13.41
  13  -4  -9   15.89    8.13
 -13   4   9   47.71   14.67
 -13  -4  -9   16.88    7.54
 -14  -4   9   23.63   13.82
 -14   4  -9   20.85   10.54
  14  -4  -9   32.92   10.31
 -14  -4  -9   12.97    7.71
 -14   4   9    5.61   11.58
   0  -4 -10 1618.48   47.71
   0   4  10 1621.39   51.69
   0  -4 -10 1624.00   44.22
   0  -4  10 1667.22   59.09
   0  -4  10 1689.95   40.03
   1  -4 -10  638.75   29.23
  -1  -4  10  589.22   34.70
   1   4  10  681.78   31.90
   1  -4 -10  641.48   26.46
  -1  -4  10  653.77   22.52
  -1   4  10  677.37   27.17
   1  -4  10  677.66   28.90
  -1  -4 -10  650.80   27.36
  -1  -4 -10  669.51   34.34
  -1   4  10  628.43   31.81
   2   4  10  214.79   18.38
   2  -4 -10  225.81   15.31
  -2  -4  10  187.38   20.36
   2  -4 -10  211.25   17.29
  -2  -4  10  216.00   12.31
  -2  -4 -10  246.88   17.15
  -2   4  10  231.07   15.51
  -2  -4 -10  235.67   17.16
  -2   4  10  268.19   21.07
   2  -4  10  220.66   15.02
   3   4  10   65.32   12.59
   3  -4 -10   76.77   11.03
  -3  -4  10   65.92    8.00
  -3  -4  10   45.94   12.69
  -3  -4 -10   70.37   11.71
  -3  -4 -10   56.63   10.76
  -3   4  10   55.20    9.37
   3  -4  10   50.72    9.37
  -3   4  10   61.29   13.39
   4  -4 -10  225.60   15.54
  -4  -4  10  231.61   22.78
  -4  -4  10  220.66   11.30
   4   4  10  219.13   18.37
  -4   4  10  212.87   19.97
  -4  -4 -10  214.88   16.79
  -4  -4 -10  258.65   18.32
  -4   4  10  215.73   15.51
   5  -4 -10  301.36   18.06
  -5  -4  10  295.83   12.38
  -5  -4  10  284.68   25.46
  -5  -4 -10  298.30   20.72
  -5  -4 -10  260.84   17.86
  -5   4  10  292.29   23.75
  -6  -4  10  995.35   46.27
   6  -4 -10  948.18   32.60
  -6  -4 -10  901.30   33.20
  -6  -4 -10  943.86   37.62
  -6   4  10  909.17   42.31
  -7  -4  10  261.87    9.95
   7  -4 -10  276.10   18.14
  -7  -4  10  253.95   24.72
  -7  -4 -10  248.14   17.82
   8  -4 -10   92.34   12.67
  -8  -4  10   85.73   17.53
  -8  -4 -10   81.52   12.15
  -8   4  10   72.91   16.37
  -9  -4  10   30.00   12.82
   9  -4 -10   36.03    8.80
  -9   4  10   26.71   11.67
  -9  -4 -10   31.63    8.36
 -10  -4  10   58.96   15.41
  10  -4 -10   66.74   12.06
 -10   4  10   67.91   16.39
 -10  -4 -10   53.24   11.79
 -11  -4  10  101.14   20.36
  11  -4 -10   63.97   11.73
 -11   4  10   71.25   17.12
 -11  -4 -10   61.43   10.83
 -12  -4  10  311.19   29.81
 -12   4  10  319.82   30.21
 -12  -4 -10  288.26   18.61
 -12  -4 -10  270.69   21.16
 -13   4 -10  223.99   23.63
  13  -4 -10  211.83   18.48
 -13  -4  10  136.96   24.13
 -13  -4 -10  232.36   17.98
 -13   4  10  186.50   27.68
   0   4  11   93.81   15.84
   0  -4  11  108.33   10.86
   0  -4  11   95.19   18.49
   0  -4 -11  104.54   13.85
   0  -4 -11  118.72   16.09
  -1  -4  11   69.62   15.92
   1   4  11   62.97   12.96
   1  -4 -11   77.20   12.12
  -1  -4  11   62.82    9.26
   1  -4  11   47.32    8.72
  -1  -4 -11   66.08   12.15
  -1   4  11   63.95   13.86
  -1  -4 -11   47.14   10.02
   2   4  11   75.21   14.16
  -2  -4  11   79.21    9.82
  -2  -4  11   92.28   17.63
   2  -4 -11   77.45   11.85
  -2   4  11   69.79   14.43
  -2  -4 -11   82.59   12.79
  -2  -4 -11   69.56   12.44
   2  -4  11   81.13   13.12
   3   4  11   25.84    9.58
  -3  -4  11   23.61   10.75
   3  -4 -11   16.99    6.61
  -3  -4  11   12.80    4.77
  -3  -4 -11   19.02    6.87
  -3   4  11   27.94   10.26
  -3  -4 -11   19.20    8.31
   4   4  11   64.84   13.44
   4  -4 -11   50.41    9.71
  -4  -4  11   53.30    7.49
  -4  -4  11   21.51   10.69
  -4  -4 -11   44.60    9.78
  -4   4  11   48.43   13.27
  -4  -4 -11   24.52    7.95
  -5  -4  11  131.93   22.55
   5  -4 -11  123.49   14.81
  -5  -4  11  107.81    8.38
  -5   4  11  101.17   18.07
  -5  -4 -11  125.60   17.02
  -5  -4 -11   99.22   14.70
   6  -4 -11  127.64   12.76
  -6  -4  11   91.17   19.47
  -6  -4  11  122.66    8.52
  -6  -4 -11  119.53   19.77
  -6   4  11   80.38   19.69
  -6  -4 -11  121.75   18.06
   7  -4 -11   94.67   13.28
  -7  -4  11   91.60    7.03
  -7  -4  11   93.10   22.29
  -7  -4 -11   86.91   15.62
  -8  -4  11   13.45   11.38
  -8  -4  11   12.05    3.20
   8  -4 -11   10.50    6.36
  -8   4  11    8.85   10.45
  -8  -4 -11   18.76    7.85
   9  -4 -11    6.35    5.41
  -9  -4  11    7.93   10.80
  -9  -4 -11    0.76    7.41
  -9   4  11   17.03   10.98
 -10  -4  11   -0.39    8.81
  10  -4 -11    2.16    5.68
 -10   4  11    0.04    6.82
 -10  -4 -11    3.07    8.38
  11  -4 -11   47.45   10.35
 -11  -4  11   15.58   13.27
 -11  -4 -11   35.64   11.32
 -11   4  11   65.44   17.73
 -12  -4  11   27.16   13.69
  12  -4 -11   -1.80    6.09
 -12  -4 -11    1.65    6.24
 -12   4  11   11.65   11.13
  13  -4 -11   32.88    9.81
 -13  -4  11   -0.94   12.08
 -13   4 -11   15.65   10.96
 -13  -4 -11   11.38    8.58
 -13   4  11    4.06   11.84
   0  -4 -12 1122.64   39.08
   0  -4  12 1124.26   52.38
   0   4  12 1130.07   46.83
   0  -4  12 1150.49   35.30
  -1  -4  12   39.04    7.71
  -1  -4  12   27.20   12.64
   1   4  12   48.38   13.14
   1  -4 -12   25.08    8.43
  -1  -4 -12   51.00   11.06
  -1   4  12   29.84   11.43
  -2  -4  12   43.04    9.41
   2   4  12   62.90   15.01
  -2  -4  12   42.01   13.29
   2  -4 -12   70.82   12.65
  -2  -4 -12   72.17   12.62
  -2   4  12   77.10   16.13
  -3  -4  12   27.53   12.21
   3   4  12   31.39   11.13
  -3  -4  12   44.23    7.67
   3  -4 -12   54.28   10.51
  -3  -4 -12   47.69   10.79
  -3   4  12   50.02   13.80
  -3  -4 -12   27.05   10.30
   4  -4 -12   65.94   11.71
  -4  -4  12   43.41   16.08
  -4  -4  12   51.48    7.96
   4   4  12   83.17   15.89
  -4   4  12   88.50   17.25
  -4  -4 -12   51.57   11.86
   5  -4 -12   -6.56    4.14
  -5  -4  12    1.77    3.36
  -5  -4  12   -4.32    8.37
  -5  -4 -12    1.18    5.93
  -5  -4 -12   -2.42    4.33
  -5   4  12    7.48    8.01
  -6  -4  12  242.98   12.66
  -6  -4  12  286.92   28.51
   6  -4 -12  254.98   18.03
  -6  -4 -12  193.57   17.58
  -6  -4 -12  251.17   21.33
  -6   4  12  195.45   26.17
  -7  -4  12   86.98   18.39
  -7  -4  12   79.28    7.42
   7  -4 -12   88.81   13.61
  -7  -4 -12  101.03   14.85
  -7   4  12   84.80   18.15
   8  -4 -12  294.53   19.66
  -8  -4  12  282.86   11.60
  -8  -4  12  203.09   28.73
  -8   4  12  252.72   26.68
  -8  -4 -12  291.16   21.28
   9  -4 -12   58.22   11.13
  -9  -4  12   62.64   16.94
  -9   4  12   42.15   15.00
  -9  -4 -12   30.94   10.60
  10  -4 -12    6.31    7.33
 -10  -4  12  -16.50    8.32
 -10  -4 -12    4.11    8.58
 -10   4  12  -10.49    7.88
  11  -4 -12    8.47    7.09
 -11  -4  12  -15.28   10.63
  12  -4 -12  319.06   21.88
 -12  -4  12  194.66   33.34
 -12  -4 -12  287.13   20.98
 -12   4  12  304.15   31.61
   0   4  13  262.80   24.06
   0  -4 -13  221.42   18.23
   0  -4  13  270.43   26.90
   1  -4 -13   50.26   11.05
   1   4  13   21.41   10.68
  -1  -4  13   31.82    8.03
  -1  -4  13   42.49   13.46
  -1  -4 -13   31.27    9.39
  -1   4  13   22.72   10.86
  -2  -4  13    7.04    8.53
   2  -4 -13   24.70    8.06
   2   4  13   34.30   12.29
  -2  -4  13   22.24    6.52
  -2   4  13   27.79   10.89
  -2  -4 -13   30.74   10.94
   3   4  13   -1.23    7.18
  -3  -4  13    4.97    4.45
  -3  -4  13   -2.82    7.71
   3  -4 -13   -0.57    5.36
  -3  -4 -13    9.63    7.79
   4   4  13  316.68   25.76
   4  -4 -13  333.37   21.23
  -4  -4  13  296.74   29.62
  -4  -4  13  297.13   15.81
  -4   4  13  309.81   27.96
  -4  -4 -13  272.44   22.19
  -5  -4  13   27.09    6.10
  -5  -4  13    9.43   10.89
   5  -4 -13   29.19    8.68
  -5  -4 -13   19.55    8.99
  -5   4  13   22.20   11.36
  -6  -4  13    3.45    3.70
   6  -4 -13   -3.56    5.08
  -6  -4  13   -0.54    8.84
  -6   4  13   17.50    9.64
   7  -4 -13  169.61   15.66
  -7  -4  13  165.58   27.38
  -7  -4  13  201.20   11.44
  -7   4  13  132.12   22.75
   8  -4 -13  129.14   16.27
  -8  -4  13  108.75   23.08
  -8  -4  13  120.46    8.82
  -8   4  13  114.67   22.18
   9  -4 -13    0.58    7.04
  -9  -4  13   13.03   13.95
  -9   4  13   -4.61    8.56
 -10  -4  13  -12.20   10.95
  10  -4 -13   17.67    8.30
  11  -4 -13   38.47   10.45
 -11  -4  13   35.03   17.25
 -11   4  13   29.87   13.25
   0  -4 -14 1429.14   47.81
   0  -4  14 1403.61   63.62
   0   4  14 1458.15   59.60
   1   4  14   -6.31    7.11
   1  -4 -14    8.69    7.67
  -1  -4  14   14.92   11.54
  -1  -4 -14    8.92    7.26
   2  -4 -14   61.66   11.85
  -2  -4  14   46.81   17.28
   2   4  14   55.32   14.62
  -2  -4 -14   50.83   12.51
  -2   4  14   61.73   15.67
  -3  -4  14   -2.32    7.39
  -3  -4  14   10.39    5.27
   3   4  14    6.41    8.41
  -3  -4 -14    3.06    7.80
  -3   4  14    8.22    9.70
  -4  -4  14  275.24   30.03
  -4  -4  14  253.23   15.40
  -4  -4 -14  237.77   21.74
  -4   4  14  269.58   28.01
  -5  -4  14    0.20    5.55
   5  -4 -14    2.32    6.57
  -5  -4  14   10.35   10.54
  -5   4  14    6.25   10.74
  -5  -4 -14   14.05    7.66
  -6  -4  14  295.94   31.18
   6  -4 -14  286.28   20.36
  -6  -4  14  279.85   15.24
  -6   4  14  242.71   31.27
   7  -4 -14    1.05    5.91
  -7  -4  14   10.77   10.76
  -7  -4  14    0.13    4.57
  -7   4  14    9.55   10.13
  -8  -4  14  193.49   11.45
   8  -4 -14  156.39   15.64
  -8  -4  14  158.04   26.40
  -8   4  14  163.54   26.32
   9  -4 -14    0.72    7.09
  -9  -4  14   13.25   13.58
  10  -4 -14   33.50   10.06
 -10   4  14   17.69   14.89
   0  -4 -15    2.86    6.33
   0   4  15   -2.78    8.24
   1   4  15  395.60   32.24
  -1  -4  15  353.08   32.81
   1  -4 -15  446.84   26.59
  -1   4  15  371.49   32.53
  -1  -4 -15  328.12   24.24
  -2  -4  15   -8.53    7.13
   2  -4 -15    8.68    7.24
   2   4  15  -15.30    9.43
  -2   4  15   10.33    9.77
  -2  -4 -15   11.67    8.48
   3  -4 -15   34.32   10.41
  -3  -4  15   33.76   15.90
  -3   4  15   26.50   11.38
  -3  -4 -15   57.18   13.53
   4  -4 -15   -2.44    6.30
  -4  -4  15   16.56   11.94
  -4  -4  15   -0.70    5.51
  -4  -4 -15   11.64    8.89
  -4   4  15   -5.81   10.19
   5  -4 -15  113.18   16.44
  -5  -4  15   92.80   21.67
  -5  -4  15   78.03   11.13
  -5   4  15  105.64   22.29
  -5  -4 -15  105.36   18.03
  -6  -4  15    6.49   11.62
   6  -4 -15    2.69    7.12
  -6   4  15    8.19   11.43
  -7  -4  15   -0.26   11.94
  -7  -4  15    6.80    5.99
   7  -4 -15    5.50    6.83
  -7   4  15   16.10   12.38
  -8  -4  15  -10.55    9.15
   8  -4 -15   -9.70    5.70
  -8   4  15   16.67   12.63
   9  -4 -15   13.98    8.38
  -9  -4  15   -5.74   13.11
  -9   4  15   -0.86   11.51
   0   4  16  903.96   50.55
   0  -4 -16  836.20   38.80
  -1  -4  16  124.48   23.68
   1   4  16  173.16   27.23
   1  -4 -16  154.11   20.26
  -1  -4 -16  174.67   22.19
  -1   4  16  149.37   24.58
  -2  -4  16  100.24   23.21
   2   4  16  129.94   24.71
   2  -4 -16  113.22   16.99
  -2  -4 -16  113.29   18.30
  -2   4  16  118.26   24.02
   3   4  16   17.42   12.95
  -3  -4  16   23.18   15.02
   3  -4 -16   33.30   10.88
  -3   4  16  110.10   23.84
  -3  -4 -16   18.22   10.41
  -4  -4  16  147.30   26.34
   4  -4 -16  182.72   18.47
  -4  -4 -16  156.28   22.13
  -4   4  16  228.52   32.27
  -5  -4  16  267.00   35.90
   5  -4 -16  285.19   22.06
  -5   4  16  248.54   34.40
   6  -4 -16  308.67   22.36
  -6  -4  16  276.58   43.62
  -6   4  16  250.75   33.56
  -7  -4  16  117.63   26.84
   7  -4 -16   96.93   15.68
  -7   4  16   74.59   20.68
  -8  -4  16   48.31   17.47
   8  -4 -16   56.80   12.07
  -8   4  16   85.15   20.17
   0  -4 -17   32.50   10.99
   0   4  17   62.82   18.03
   1   4  17   98.49   21.66
  -1  -4  17  102.97   25.29
   1  -4 -17   75.41   14.38
  -1   4  17   95.33   21.47
  -1  -4 -17   71.57   15.21
  -2  -4  17   11.76   13.79
   2  -4 -17   52.04   12.43
   2   4  17   16.16   14.26
  -2  -4 -17   52.28   13.28
  -2   4  17   46.52   17.22
   3  -4 -17   11.97    8.71
   3   4  17  -21.75    9.26
  -3  -4 -17   -6.32    8.46
  -3   4  17   10.42   11.11
  -4  -4  17   32.15   17.25
   4  -4 -17   29.72   10.47
  -4   4  17   34.09   14.33
   5  -4 -17   98.21   16.29
  -5  -4  17   74.57   21.60
  -5   4  17   89.25   23.61
  -6  -4  17   77.47   21.35
   6  -4 -17   68.95   13.08
  -6   4  17   76.83   22.77
   0  -4 -18   36.08   12.55
   0   4  18   18.65   15.21
   1  -4 -18  258.90   23.24
   1   4  18  251.41   34.19
  -1   4  18  256.59   36.68
   2  -4 -18    0.32    7.50
   2   4  18   14.13   12.17
  -2  -4  18  -11.71   11.18
  -2  -4 -18   -6.97    6.72
  -3  -4  18  -10.68    9.97
   3  -4 -18  -10.84    6.90
  -3   4  18  -18.34    9.55
  -3  -4 -18    5.37    6.89
   4  -4 -18   13.71    9.94
  -4  -4  18   13.58   14.31
  -4   4  18    8.25   14.69
   0  -5   0   -0.90    1.84
  -1   5   0   -1.25    1.81
   1   5   0   -0.91    1.53
   1  -5   0   -0.09    2.06
  -1   5   0    1.44    2.21
  -1  -5   0   -0.57    1.57
  -2   5   0    1.12    1.67
  -2   5   0    2.51    2.72
   2  -5   0    4.27    2.84
  -2  -5   0    1.36    1.66
   2   5   0   -0.52    1.32
  -3   5   0 1403.01   34.21
  -3   5   0 1436.31   32.57
   3   5   0 1439.77   25.47
   3   5   0 1423.66   24.42
  -3  -5   0 1435.12   25.52
   3  -5   0 1428.86   32.57
   4   5   0    3.51    1.68
   4   5   0    0.37    1.29
  -4  -5   0   -1.62    1.48
   4  -5   0    1.23    3.34
  -4   5   0    0.08    2.89
   5   5   0 1587.24   25.88
  -5  -5   0 1550.65   28.01
  -5   5   0 1585.47   41.02
  -5  -5   0 1603.20   29.08
   5   5   0 1609.33   28.66
   5  -5   0 1617.24   38.52
   6  -5   0   -1.67    3.20
   6   5   0   -1.32    2.06
   6   5   0    0.51    1.68
  -6  -5   0   -0.61    2.22
  -6   5   0   -0.40    2.72
  -7  -5   0    6.90    3.21
   7   5   0    4.39    2.57
  -7   5   0    3.81    5.30
   7   5   0    7.08    2.67
   7  -5   0    9.71    5.07
   8   5   0   -1.89    2.48
  -8  -5   0    3.63    3.19
   8   5   0    1.11    2.66
  -8   5   0    4.65    4.19
   8  -5   0    0.87    4.52
   9   5   0  248.68   12.84
  -9   5   0  259.38   19.81
   9   5   0  248.14   12.62
   9  -5   0  278.03   18.54
  -9  -5   0  274.78   14.29
  10   5   0    2.46    3.08
 -10   5   0    4.71    6.12
  10  -5   0   -0.01    5.15
  10   5   0   -0.88    3.01
 -10  -5   0   -1.33    4.14
  11  -5   0  408.28   24.14
 -11  -5   0  442.79   20.71
  11   5   0  398.70   18.05
 -11   5   0  387.70   26.25
 -12   5   0   -8.82    5.58
 -12  -5   0    6.87    5.36
  12   5   0   -5.47    3.53
  13   5   0  106.01   10.56
  13  -5   0   94.87   15.95
 -13  -5   0  100.53   13.51
 -13   5   0  103.90   17.81
 -14   5   0    5.81    8.49
  14  -5   0   -1.68    7.08
 -14  -5   0    1.73    6.53
  14   5   0    6.60    4.94
  15   5   0   19.47    7.63
  15  -5   0   15.23    9.89
 -15  -5   0   18.65   10.10
 -15   5   0   21.30   11.46
 -16   5   0    3.90    9.84
  16   5   0    7.46    6.96
  16  -5   0   -2.84    6.93
   0  -5   1   -1.04    1.63
   0   5   1    0.96    1.91
   0  -5  -1    2.57    2.35
   0   5  -1   -1.43    1.62
   0   5   1   -2.19    1.64
  -1   5  -1   10.24    3.23
  -1  -5   1    9.16    2.57
   1  -5  -1    7.76    3.29
   1   5   1   12.51    2.70
   1   5   1   16.24    3.97
  -1   5   1   11.84    3.68
   1  -5   1   15.21    3.75
  -1  -5  -1    9.75    3.08
  -1   5   1   11.17    3.44
   1   5  -1   11.17    2.71
   1   5  -1   13.30    4.15
   2  -5  -1  251.50   18.86
   2  -5  -1  280.88   13.11
   2   5   1  261.53    7.47
  -2  -5   1  290.68    9.03
   2  -5  -1  275.51   12.63
   2   5  -1  267.94   11.64
  -2  -5  -1  249.32   10.07
  -2   5   1  260.14   12.82
   2  -5   1  259.61   11.91
   2   5  -1  251.50    8.59
  -2   5   1  281.85   12.62
   3  -5  -1  101.18    8.75
   3   5   1  103.65    3.04
   3  -5  -1  109.08   13.42
  -3   5  -1  110.72   16.46
   3  -5  -1   93.70    7.86
  -3  -5   1  109.29    5.26
   3   5   1  110.40    3.52
  -3  -5  -1  111.38    6.95
   3  -5   1  115.34    8.90
  -3   5   1  112.34    8.61
   3   5  -1  108.31    5.21
   3   5  -1  109.19    7.14
  -3   5   1  114.03    9.60
  -4  -5   1 2939.89   47.29
   4   5   1 2924.82   45.59
  -4   5  -1 2963.06   76.74
   4  -5  -1 3038.85   78.17
  -4   5  -1 2857.37   56.22
   4  -5  -1 2890.12   53.48
  -4  -5   1 2856.76   39.95
   4  -5  -1 2885.57   55.97
   4  -5   1 2812.53   53.28
  -4   5   1 3043.03   54.52
  -4  -5  -1 2840.73   45.71
   4   5  -1 2926.88   39.91
   4   5  -1 2964.25   45.11
  -4   5   1 2868.29   56.73
   5  -5  -1   33.12    6.78
  -5   5  -1   23.17    9.58
  -5   5  -1   34.37    7.38
   5  -5  -1   37.83    7.35
  -5  -5   1   39.20    5.85
   5   5   1   28.67    4.62
   5  -5   1   30.54    6.50
   5   5  -1   34.93    3.36
  -5  -5  -1   28.09    5.03
  -5  -5  -1   33.24    2.35
   5   5  -1   32.38    4.73
  -5   5   1   26.06    6.02
  -5   5   1   41.55    8.45
  -6   5  -1    4.58    4.51
   6  -5  -1    0.46    3.48
   6  -5  -1   -6.22    2.70
  -6   5  -1   -4.62    4.60
   6   5   1    2.02    2.36
  -6  -5   1    1.88    2.78
   6  -5   1    2.59    3.73
  -6   5   1   -3.14    3.12
   6   5  -1    3.37    1.86
   6   5  -1    6.75    2.87
   7  -5  -1  113.49   11.07
  -7   5  -1  146.83   23.74
   7   5   1   99.38    7.94
   7  -5  -1   85.42   11.93
  -7  -5   1   97.45    8.52
  -7   5  -1   90.54   12.70
  -7  -5  -1  110.37    6.85
   7   5  -1  111.92    7.97
  -7   5   1   91.23   12.98
   7  -5   1  104.22   10.94
   7   5  -1  108.43    6.47
  -8   5  -1 1291.04   59.83
   8   5   1 1222.91   30.23
  -8  -5   1 1268.41   32.68
  -8   5  -1 1214.99   41.04
   8  -5  -1 1279.46   38.20
   8  -5   1 1309.71   39.62
  -8  -5  -1 1217.99   27.08
  -8   5   1 1297.76   42.45
   8   5  -1 1261.89   26.52
   8   5  -1 1213.88   29.70
  -9   5  -1   54.35   16.89
  -9   5  -1   68.30   12.28
  -9  -5   1   97.92    9.97
   9   5   1   56.62    7.89
   9  -5  -1   66.92   11.65
   9   5  -1   67.88    6.79
   9   5  -1   65.96    8.59
  -9  -5  -1   63.65    6.97
   9  -5   1   70.49   12.21
  -9   5   1   80.14   13.74
  10   5   1 1873.07   42.34
 -10  -5   1 1876.60   45.66
  10  -5  -1 1917.00   51.81
 -10   5  -1 1844.63   56.00
  10   5  -1 1908.29   38.46
 -10   5   1 1921.32   57.54
 -10  -5  -1 1907.29   41.09
  10  -5   1 1994.57   54.17
  10   5  -1 1864.99   42.44
  11   5   1   11.63    4.93
 -11  -5   1    6.48    6.06
  11  -5  -1    2.07    5.47
 -11   5  -1    2.54    5.94
 -11  -5  -1    8.68    5.26
  11   5  -1   -2.20    4.19
  11   5  -1   13.27    4.37
  11  -5   1   12.30    7.07
 -11   5   1    3.05    6.51
  12   5   1   17.79    5.91
 -12  -5   1   26.72    8.16
 -12   5  -1    8.53    7.41
  12  -5  -1   25.62    8.96
 -12   5   1   27.95   10.48
  12   5  -1   23.52    5.90
  12   5  -1   23.11    7.00
 -12  -5  -1   31.62    7.76
  12  -5   1   27.01    9.53
 -13  -5   1    5.60    7.27
  13  -5  -1    6.51    7.51
  13   5   1   -8.37    4.62
 -13   5  -1   -2.83    6.79
 -13   5   1    5.30    8.20
  13   5  -1    1.29    4.32
  13  -5   1    9.29    7.58
  13   5  -1    0.62    4.55
  14  -5  -1  451.66   28.44
 -14  -5   1  499.37   27.21
 -14   5  -1  486.64   32.51
 -14   5   1  420.39   31.00
  14  -5   1  453.80   29.67
 -14  -5  -1  466.17   24.33
  14   5  -1  414.24   20.19
  14   5  -1  439.00   21.08
  15  -5  -1   55.83   13.56
 -15   5  -1   20.83   10.35
 -15  -5   1   14.31    9.62
 -15   5   1   10.86   10.27
  15  -5   1   13.98   10.26
 -15  -5  -1   23.40    9.52
  15   5  -1   31.30    8.20
   0   5   2   -1.10    1.56
   0  -5   2    1.73    1.98
   0   5   2   -1.16    1.28
   0  -5  -2   -0.09    1.92
   0  -5  -2    0.60    2.13
   1   5   2  100.00    5.72
   1  -5  -2  109.75    7.93
   1  -5  -2  102.08    7.82
  -1  -5   2   87.92    5.47
   1   5   2   97.87    7.01
  -1  -5  -2   92.83    5.52
  -1   5   2   94.28    7.33
   1   5  -2   99.76    5.67
  -1  -5  -2  109.42    7.28
   1  -5   2   96.09    6.98
  -1   5   2   89.47    7.29
   2   5   2  345.56    8.68
   2  -5  -2  366.94   15.45
   2  -5  -2  350.35   14.47
   2   5   2  338.90   12.88
  -2  -5   2  361.37    9.62
  -2   5   2  356.96   15.17
   2   5  -2  352.17   15.05
   2   5  -2  355.36    9.64
  -2  -5  -2  361.64   13.21
   2  -5   2  356.29   14.28
  -2   5   2  358.72   14.77
   3  -5  -2   10.53    4.07
   3   5   2   16.42    3.99
   3  -5  -2   11.23    4.11
  -3  -5   2   18.83    5.08
   3  -5   2   14.41    4.61
  -3  -5  -2   13.77    3.67
   3   5  -2   12.62    2.00
  -3   5   2    9.85    4.28
  -3   5   2   11.35    3.68
   3   5  -2   20.02    4.51
   4  -5  -2   30.81    6.80
  -4  -5   2   36.04    6.47
   4  -5  -2   31.63    6.10
  -4  -5   2   29.30    2.34
   4  -5  -2   44.50   11.86
   4   5   2   40.76    5.92
  -4  -5  -2   37.90    6.04
  -4   5   2   37.14    6.56
   4  -5   2   30.09    6.41
   4   5  -2   34.77    2.44
  -4   5   2   39.86    7.80
   4   5  -2   30.73    5.32
  -5   5  -2  287.90   19.88
   5  -5  -2  343.93   26.98
   5   5   2  319.59   13.41
   5  -5  -2  317.29   17.71
  -5  -5   2  309.56   14.96
   5  -5  -2  340.22   16.51
  -5   5   2  336.65   16.45
   5   5  -2  324.65   13.87
   5   5  -2  315.74    7.46
  -5  -5  -2  342.99   14.06
   6  -5  -2  191.58   21.81
   6  -5  -2  180.29   12.91
   6   5   2  182.78   10.45
  -6   5  -2  182.19   14.37
  -6  -5   2  180.19   11.91
  -6  -5  -2  175.62    5.19
   6   5  -2  173.38    6.01
  -6   5   2  178.54   14.09
  -6   5   2  186.56   12.77
   6  -5   2  168.16   12.61
  -6  -5  -2  192.73   11.15
   6   5  -2  186.70   10.61
   7   5   2   98.86    8.54
  -7   5  -2  110.69   20.59
  -7  -5   2   98.09    9.78
   7  -5  -2  105.08   10.55
  -7   5  -2   98.09   13.70
   7  -5  -2   90.38   12.99
   7   5  -2   76.93    7.61
  -7   5   2   97.12   13.52
  -7  -5  -2   96.46    5.49
   7   5  -2   94.21    5.25
   7  -5   2   96.41   12.55
  -8   5  -2  116.38   22.42
   8  -5  -2  111.86   11.48
  -8   5  -2  103.42   14.27
   8   5   2  115.71    9.46
  -8  -5   2  106.88   10.93
   8   5  -2  110.58    6.56
  -8   5   2  125.68   16.26
   8   5  -2   89.63    8.54
  -8  -5  -2  101.27    6.88
   8  -5   2  100.72   13.69
  -9  -5   2   68.72   10.65
  -9   5  -2   57.47   11.78
   9  -5  -2   55.91   10.16
  -9   5  -2   42.49   13.40
   9   5   2   72.99    9.70
   9   5  -2   67.83    9.70
  -9   5   2   70.97   13.13
   9  -5   2   60.88   11.39
   9   5  -2   64.78    6.59
  -9  -5  -2   57.95    6.26
  10  -5  -2   14.81    6.35
 -10   5  -2   23.57   13.01
 -10  -5   2   20.54    6.83
 -10   5  -2   28.63    9.24
 -10  -5  -2    9.88    5.64
 -10  -5  -2   11.69    4.58
  10  -5   2    7.91    5.74
  10   5  -2   23.31    5.92
 -10   5   2    9.31    7.52
  10   5  -2   19.05    4.51
 -11   5  -2  359.55   35.90
 -11  -5   2  317.15   20.05
  11  -5  -2  321.79   21.24
  11   5   2  296.66   16.85
 -11   5  -2  313.02   23.49
  11   5  -2  305.92   13.73
  11   5  -2  293.16   13.54
 -11   5   2  288.57   23.88
  11  -5   2  339.03   22.94
 -11  -5  -2  305.93   15.67
  11   5  -2  316.91   17.93
  12  -5  -2    2.75    5.37
  12   5   2    4.74    4.98
 -12  -5   2   -3.16    5.92
 -12   5  -2    7.46    7.69
 -12  -5  -2   -1.19    4.78
  12  -5   2   10.87    7.53
  12   5  -2    4.59    4.08
  12   5  -2   -2.84    3.36
 -12   5   2   -4.43    6.00
  12   5  -2   -7.82    5.50
 -13   5  -2   39.10   11.98
 -13  -5   2   54.26   12.44
  13  -5  -2   30.74   10.35
  13   5  -2   43.05    7.95
  13   5  -2   38.22    6.86
  13   5  -2   45.91    9.51
 -13   5   2   49.42   14.36
  13  -5   2   34.35   11.10
 -13  -5  -2   68.34   10.54
  14  -5  -2    5.47    7.59
 -14   5  -2    2.30    8.55
 -14  -5   2    4.07    7.35
  14   5  -2   -5.16    4.81
  14   5  -2    3.85    4.72
  14  -5   2    7.76    9.02
 -14   5   2   13.69    7.97
 -14  -5  -2   11.48    7.07
 -15  -5   2   34.39   11.15
  15  -5  -2   -1.90    8.08
 -15   5  -2   -4.22    7.46
 -15   5   2    8.83   10.73
  15   5  -2   20.18    7.04
 -15  -5  -2   -1.85    6.57
  15  -5   2    5.96    8.47
   0   5   3    2.00    2.20
   0  -5   3    0.67    1.77
   0  -5  -3   -1.58    2.05
   0  -5  -3    1.70    2.26
   0   5   3   -2.77    2.03
   1  -5  -3  206.02   10.88
   1   5   3  198.47    8.70
   1   5   3  202.70   10.70
  -1  -5   3  197.40    8.04
   1  -5  -3  195.92   10.73
  -1  -5  -3  201.12    8.67
  -1   5   3  190.08   10.99
  -1  -5  -3  191.23   10.28
  -1   5   3  190.86   10.61
   1   5  -3  225.83   13.64
  -2  -5   3   89.10    4.67
   2  -5  -3   92.52    8.37
   2   5   3  102.18    7.75
   2   5   3   88.36    5.26
   2  -5  -3   91.62    7.62
  -2  -5  -3   89.29    4.94
  -2   5   3   88.48    7.48
   2   5  -3   85.19    8.64
  -2   5   3   90.35    8.39
  -2  -5  -3   88.81    7.31
   3  -5  -3 2042.37   41.82
   3   5   3 2002.79   27.78
   3  -5  -3 1968.12   43.69
   3   5   3 1976.66   38.69
  -3  -5   3 2086.03   44.95
  -3  -5   3 2030.76   26.00
   3   5  -3 2008.80   43.14
  -3   5   3 2038.59   42.07
  -3  -5  -3 2038.48   39.44
  -3  -5  -3 2036.89   26.15
  -3   5   3 1977.14   44.06
   4  -5  -3 3354.98   63.47
   4   5   3 3272.38   55.01
   4  -5  -3 3324.75   59.15
  -4  -5   3 3296.52   61.10
  -4   5   3 3226.19   63.04
   4   5  -3 3247.16   58.20
  -4  -5  -3 3212.35   55.25
  -4   5   3 3291.87   59.17
   5   5   3  689.12   21.58
   5  -5  -3  663.71   27.33
   5  -5  -3  702.71   26.98
  -5  -5   3  733.20   25.41
  -5   5   3  698.16   24.25
  -5  -5  -3  675.31   21.82
  -5   5   3  666.10   26.74
   5   5  -3  687.95   22.85
  -6  -5   3   10.31    5.08
   6  -5  -3    9.78    4.73
   6   5   3   15.73    4.42
   6  -5  -3   18.58    5.33
   6  -5  -3   13.73    8.95
  -6  -5  -3   23.90    5.83
  -6   5   3   17.67    6.48
   6   5  -3   10.79    4.46
  -6   5   3   21.93    5.51
  -6  -5  -3   18.72    1.76
   7   5   3  175.10   11.85
   7  -5  -3  154.32   14.33
  -7   5  -3  168.61   14.65
  -7  -5   3  177.51   13.83
   7  -5  -3  142.73   12.24
   7  -5  -3  183.88   27.75
  -7   5   3  174.14   15.09
   7   5  -3  149.93   11.06
   7   5  -3  181.83    4.91
  -7   5   3  194.73   13.60
   7   5  -3  175.31    4.97
   8   5   3  965.29   29.24
   8  -5  -3  862.40   50.26
  -8  -5   3  956.01   32.27
  -8   5  -3 1004.88   37.07
   8  -5  -3  978.41   32.55
   8   5  -3  966.62   17.20
  -8  -5  -3  957.67   20.20
   8   5  -3  944.55   29.34
  -8   5   3 1000.00   38.28
   8   5  -3  968.38   17.49
   9  -5  -3  996.39   34.22
  -9   5  -3 1023.76   39.27
  -9  -5   3 1003.66   34.47
   9   5  -3 1000.19   20.09
   9   5  -3 1026.68   31.72
   9   5  -3 1013.03   20.04
  -9  -5  -3 1000.07   23.17
  -9   5   3 1035.32   40.47
  10   5   3  727.70   27.34
 -10   5  -3  787.79   35.25
 -10   5  -3  666.96   47.58
  10  -5  -3  765.02   31.06
 -10  -5   3  737.24   30.66
  10   5  -3  752.09   18.42
 -10   5   3  777.34   36.57
 -10  -5  -3  722.31   21.10
  10   5  -3  746.35   27.82
  10  -5   3  734.70   33.30
  11  -5  -3  128.14   16.30
 -11   5  -3  126.10   25.96
  11   5   3  112.49   13.81
 -11   5  -3  110.67   17.19
 -11  -5   3  114.42   15.91
  11   5  -3  117.18    7.95
  11   5  -3  100.10    7.77
 -11  -5  -3  118.36    9.70
  11   5  -3  121.15   12.12
  12  -5  -3    4.12    6.23
 -12  -5   3    0.53    6.11
 -12   5  -3   -0.07   11.45
 -12   5  -3    8.38    8.04
  12   5  -3    8.40    5.04
  12  -5   3   20.00    8.61
  12   5  -3   11.90    4.18
 -12   5   3    4.63    6.22
 -12  -5  -3    8.66    4.71
 -12  -5  -3   12.47    7.29
  12   5  -3   10.04    3.73
 -13   5  -3  100.64   18.07
 -13   5  -3  107.43   26.25
 -13  -5   3   96.13   15.98
  13  -5  -3   90.47   14.66
  13   5  -3   92.67    8.57
 -13  -5  -3   98.51   12.14
 -13   5   3   87.48   17.11
  13   5  -3  106.50    9.10
  13  -5   3   96.23   16.41
 -14   5  -3  166.83   23.08
  14  -5  -3  145.23   19.82
 -14  -5   3  146.87   20.45
  14   5  -3  140.44   10.54
  14   5  -3  161.80   10.85
  14  -5   3  130.20   19.86
 -14   5   3  186.78   25.93
  15  -5  -3  122.33   18.09
 -15  -5   3  144.69   20.28
 -15   5  -3  163.83   23.80
 -15  -5  -3  142.86   14.92
 -15   5   3  105.74   20.85
  15  -5   3  137.72   21.77
   0   5  -4   -0.13    3.65
   0   5   4   -2.35    1.57
   0   5   4    1.26    2.45
   0  -5  -4   -1.99    2.45
   0  -5  -4   -2.28    1.69
   1   5   4   11.91    3.59
   1  -5  -4   18.98    4.68
   1  -5  -4    4.56    3.40
   1   5   4   17.40    4.56
  -1   5   4   21.16    4.84
  -1  -5  -4   12.45    4.08
  -1  -5  -4   17.05    3.74
   1   5  -4   14.74    5.31
  -1   5   4   19.96    5.05
   2   5   4  210.20   11.65
   2   5   4  208.89    9.53
   2  -5  -4  198.81   11.54
  -2  -5   4  205.31    7.38
   2  -5  -4  196.44   12.27
  -2  -5   4  210.78   15.07
  -2  -5  -4  193.69   11.38
   2   5  -4  218.90   14.83
  -2   5   4  234.79   13.59
  -2   5   4  249.31   13.11
  -2  -5  -4  216.13    8.89
   3  -5  -4  120.54    9.66
  -3  -5   4  128.87   11.74
  -3  -5   4  138.51    4.33
   3   5   4  132.13    7.09
  -3  -5   4  132.13    4.16
   3   5   4  143.73    9.90
   3  -5  -4  138.69   11.08
   3   5  -4  121.60   10.86
  -3  -5  -4  133.31    9.83
  -3   5   4  121.12   10.68
  -3  -5  -4  126.60    5.89
  -3   5   4  131.07    9.94
   4  -5  -4   27.99    6.42
   4   5   4   29.11    5.87
   4  -5  -4   28.86    6.91
  -4  -5   4   28.28    7.29
   4   5  -4   30.98    7.15
  -4   5   4   25.26    6.79
  -4  -5  -4   26.38    5.94
  -4   5   4   19.75    5.54
  -4  -5  -4   24.79    2.62
   5  -5  -4  734.12   28.48
   5  -5  -4  774.70   26.36
  -5  -5   4  729.20   27.70
   5   5   4  790.44   24.71
  -5   5   4  793.22   26.35
  -5   5   4  754.98   29.36
  -5  -5  -4  743.12   13.27
   5   5  -4  757.27   26.29
  -5  -5  -4  761.96   24.76
   6  -5  -4    7.70    4.72
   6  -5  -4   12.10    4.64
  -6  -5   4    8.36    5.40
   6   5   4    3.42    3.31
  -6   5   4   11.13    4.42
   6   5  -4   -4.10    3.09
  -6  -5  -4    2.82    4.08
  -6   5   4    5.05    5.48
  -6  -5  -4    9.81    2.34
  -6  -5  -4    8.98    1.97
  -7  -5   4  270.50   18.30
   7   5   4  253.78   14.85
   7  -5  -4  268.15   16.27
   7  -5  -4  322.88   30.28
   7  -5  -4  288.04   19.42
   7   5  -4  279.35   15.92
  -7  -5  -4  273.87    9.86
  -7   5   4  256.54   19.21
  -7   5   4  276.28   16.45
  -7  -5  -4  275.98    8.63
   8  -5  -4  159.40   27.24
   8   5   4  150.58   11.94
  -8   5  -4  181.50   16.15
  -8  -5   4  133.49   14.15
   8  -5  -4  150.81   12.98
   8   5  -4  175.61   13.19
   8   5  -4  161.88   12.85
  -8   5   4  147.68   12.77
  -8  -5  -4  151.98    8.78
  -8  -5  -4  149.15    7.43
  -8   5   4  139.34   14.36
  -9   5  -4  144.65   15.37
   9  -5  -4  127.29   12.80
   9  -5  -4  118.16   24.24
  -9  -5   4  115.95   15.16
   9   5   4  143.29   12.42
  -9   5   4  126.63   17.49
   9   5  -4  134.78    4.76
  -9  -5  -4  145.87    8.26
   9   5  -4  120.35   12.15
  10  -5  -4  122.98   12.82
  10   5   4   91.55   13.78
 -10  -5   4  106.20   15.02
 -10   5  -4   99.58   16.07
  10   5  -4  103.90   11.36
 -10  -5  -4   89.75    7.73
  10   5  -4   86.06    5.17
  10   5  -4  109.08    5.56
 -10   5   4   98.78   16.33
 -11  -5   4  173.63   17.36
 -11   5  -4  162.74   17.39
  11  -5  -4  181.48   15.73
 -11   5  -4  185.22   32.71
  11   5  -4  169.73   14.99
  11   5  -4  164.38    7.72
  11   5  -4  188.09    8.34
 -11   5   4  235.28   21.79
 -11  -5  -4  155.19   10.65
 -12   5  -4    4.23    6.66
 -12  -5   4   24.30    8.87
 -12   5  -4  -17.06    8.61
  12  -5  -4    5.83    6.90
 -12  -5  -4   -0.12    4.53
 -12   5   4    2.21    8.16
  12   5  -4    8.57    3.11
  12  -5   4   26.86    9.92
  12   5  -4    4.82    3.52
 -13  -5   4   26.39    9.51
 -13   5  -4   38.15   20.78
  13  -5  -4   24.29    8.76
 -13   5  -4   26.85   11.00
  13   5  -4   10.29    4.19
 -13  -5  -4    8.23    5.80
  13  -5   4    5.24    7.88
 -13   5   4   23.18   11.06
  13   5  -4   10.46    3.99
 -14  -5   4   32.78   11.99
  14  -5  -4   37.46   10.09
 -14   5  -4   58.96   15.25
  14  -5   4   53.89   15.04
 -14  -5  -4   52.60   10.60
 -14   5   4   46.32   14.86
  14   5  -4   50.36    8.40
  14   5  -4   39.89    6.15
 -15  -5   4   -0.79    9.39
  15  -5  -4   -5.97    6.43
 -15   5  -4  -11.46    7.51
  15   5  -4    9.62    5.01
  15  -5   4   22.41   10.98
 -15   5   4   -8.04    8.76
 -15  -5  -4    3.59    7.34
   0  -5  -5   -0.29    2.96
   0   5   5   -0.09    2.63
   0   5   5   -2.09    2.59
   0  -5  -5    1.52    3.03
   0   5  -5    3.87    3.41
   1   5   5  419.64   17.35
   1   5   5  399.54   15.96
  -1   5  -5  409.68   22.24
   1  -5  -5  402.51   17.25
   1  -5  -5  419.30   17.22
  -1   5   5  396.89   17.03
  -1   5   5  433.59   18.33
  -1  -5  -5  395.61   14.92
  -1  -5  -5  418.91   17.22
   1   5  -5  406.52   21.03
  -2  -5   5  866.16   32.30
   2   5   5  904.07   26.38
   2   5   5  894.14   23.68
   2  -5  -5  841.82   25.76
   2  -5  -5  880.32   27.67
  -2  -5  -5  880.12   26.09
  -2   5   5  856.28   27.96
   2   5  -5  920.14   31.79
  -2   5   5  892.77   26.64
  -2  -5  -5  906.73   21.91
  -3  -5   5 1001.95   16.48
   3  -5  -5 1016.68   28.89
  -3  -5   5  962.17   33.86
   3   5   5 1009.57   28.52
   3  -5  -5  965.44   30.78
   3   5   5 1002.81   24.49
  -3   5   5 1011.10   29.09
  -3   5   5  989.64   31.79
   3   5  -5 1003.30   33.17
  -3  -5  -5  981.87   21.71
  -3  -5  -5  973.67   28.37
   4  -5  -5  773.78   28.51
   4   5   5  740.64   24.73
   4  -5  -5  768.23   29.81
  -4  -5   5  718.96   29.40
   4   5  -5  819.50   29.22
  -4  -5  -5  780.11   17.98
  -4   5   5  753.26   25.41
  -4  -5  -5  803.11   30.08
  -4   5   5  754.93   28.93
   5   5   5  110.71    9.83
   5  -5  -5  115.64   10.46
  -5  -5   5  129.40   13.22
   5  -5  -5  124.66   12.08
  -5  -5  -5  114.19   10.60
   5   5  -5  128.11   11.54
  -5  -5  -5  118.67    6.65
  -5   5   5  117.61   12.43
  -5   5   5  118.44   10.24
   6  -5  -5   64.99    9.87
   6   5   5  101.56   13.26
   6  -5  -5   72.63   11.80
  -6  -5   5   75.66   12.30
  -6   5   5   58.25   10.99
  -6   5   5   67.92    9.92
  -6  -5  -5   77.35    5.63
  -6  -5  -5   62.62    9.75
   6   5  -5   70.78   10.68
   7  -5  -5   -1.11    3.34
  -7  -5   5   -1.04    5.74
   7   5   5    3.64    3.61
   7   5  -5   -4.54    3.60
  -7  -5  -5    2.18    2.46
  -7   5   5    3.82    4.28
  -7  -5  -5    1.07    1.86
  -7   5   5    2.63    6.70
  -8  -5   5  322.23   21.86
   8   5   5  318.58   18.44
   8  -5  -5  331.28   18.75
  -8  -5  -5  318.11   11.39
  -8  -5  -5  328.28   13.24
  -8   5   5  361.13   24.11
  -8   5   5  317.11   18.47
   8   5  -5  312.87   19.10
   9  -5  -5 1143.12   37.20
  -9  -5   5 1210.38   42.70
  -9   5  -5 1176.53   42.99
   9  -5  -5 1167.15   63.09
  -9   5   5 1127.18   44.48
  -9  -5  -5 1169.93   25.48
   9   5  -5 1152.81   37.86
   9   5  -5 1220.24   40.45
  -9  -5  -5 1085.15   27.66
  10  -5  -5  575.04   45.98
  10  -5  -5  592.04   26.95
 -10   5  -5  598.25   31.62
 -10  -5   5  527.75   29.13
 -10   5   5  595.61   39.10
 -10  -5  -5  522.30   19.94
  10   5  -5  531.19   26.18
 -10  -5  -5  574.01   18.15
 -11  -5   5  481.80   28.56
  11  -5  -5  463.74   24.70
 -11   5   5  419.94   29.61
  11   5  -5  438.19    9.18
 -11  -5  -5  402.72   16.59
  12  -5  -5   90.16   14.19
 -12   5  -5   93.84   16.55
 -12  -5   5   88.37   16.75
  12   5  -5   80.50    4.65
 -12   5   5   92.00   17.46
  12   5  -5   79.07    4.93
 -12  -5  -5   81.17    9.79
 -13   5  -5   98.45   18.57
  13  -5  -5  130.11   17.70
 -13  -5   5   86.87   15.98
  13   5  -5   86.89    5.82
 -13  -5  -5  101.98   10.37
  13   5  -5   95.78    8.48
 -13   5   5  116.20   20.72
 -14   5  -5   54.16   15.26
 -14  -5   5   85.22   16.98
  14  -5  -5   52.40   11.97
 -14  -5  -5   63.82   10.70
 -14   5   5   64.43   16.52
  14  -5   5   60.49   14.24
  14   5  -5   81.58    5.80
  15  -5  -5  221.94   21.21
 -15  -5   5  266.85   25.89
 -15   5   5  238.91   35.81
   0  -5  -6   -1.35    2.39
   0   5   6    4.46    2.92
   0   5   6    0.86    3.05
   0  -5  -6    2.37    2.87
   0   5  -6   -3.05    3.86
  -1   5  -6  363.87   21.69
   1   5   6  395.00   17.65
  -1  -5   6  372.88   13.27
   1  -5  -6  404.13   20.82
   1   5   6  374.83   17.27
   1  -5  -6  371.09   17.62
  -1  -5   6  388.58   22.98
  -1   5   6  379.54   17.52
  -1   5   6  367.87   18.40
   1   5  -6  378.15   21.61
  -1  -5  -6  386.68   16.29
   2  -5  -6  577.02   23.21
  -2  -5   6  589.98   28.32
  -2   5  -6  528.31   27.13
  -2  -5   6  572.59   15.04
   2   5   6  568.83   21.75
   2   5   6  582.89   21.18
  -2   5   6  604.72   22.30
  -2   5   6  592.50   24.44
  -2  -5  -6  576.16   18.99
   2   5  -6  612.71   27.47
  -2  -5  -6  538.62   21.64
   3   5   6   65.09    9.09
  -3  -5   6   52.85   11.27
   3  -5  -6   56.39    8.79
  -3  -5   6   52.79    4.01
   3   5   6   63.49    8.37
   3  -5  -6   60.54    9.79
  -3   5   6   60.95   10.21
  -3   5   6   45.58    7.56
   3   5  -6   64.31   11.09
  -3  -5  -6   43.15    7.83
   4   5   6  100.85    9.73
  -4  -5   6  112.22    3.72
   4  -5  -6  123.96   10.72
  -4  -5   6  118.67   18.18
  -4  -5  -6  119.69    8.01
  -4   5   6  129.58   12.43
  -4   5   6   85.81    8.60
  -4  -5  -6  115.13   10.38
   4   5  -6  122.57   12.27
  -5  -5   6  189.86   16.67
   5   5   6  193.30   13.50
   5  -5  -6  175.72   14.45
   5  -5  -6  217.99   14.00
  -5   5   6  185.91   15.20
   5   5  -6  175.03   14.52
  -5  -5  -6  180.26    9.78
  -5   5   6  172.38   15.44
  -5  -5  -6  184.52   13.66
   6  -5  -6   43.96    9.64
   6  -5  -6   41.73    8.38
  -6  -5   6   34.19   10.28
   6   5   6   27.59    6.59
  -6  -5  -6   42.61    6.07
  -6  -5  -6   49.09    9.51
  -6   5   6   33.91    7.30
   6   5  -6   38.27    8.53
  -6   5   6   45.87   10.64
   7  -5  -6   71.01   10.90
   7   5   6   67.64   10.17
  -7  -5   6   68.62   13.24
  -7   5   6   89.87   12.01
  -7  -5  -6   67.27    7.94
   7   5  -6   90.51   13.16
  -7  -5  -6   71.80   11.08
  -7   5   6   68.15   13.12
   8  -5  -6   61.92   10.31
  -8  -5   6   71.08   14.86
  -8   5   6   79.62   14.50
   8   5  -6   76.27   12.30
  -8  -5  -6   60.60    5.87
  -8   5   6   65.42   11.93
  -8  -5  -6   65.89    8.14
   9  -5  -6   42.39    9.42
  -9  -5   6   44.73   12.05
  -9  -5  -6   40.99    5.79
  -9   5   6   48.55   12.33
   9   5  -6   43.12   10.02
  10  -5  -6    3.55    9.99
  10  -5  -6    1.01    4.97
 -10  -5   6   -1.57    7.18
 -10   5  -6   14.68    8.25
  10   5  -6    8.29    6.47
 -10  -5  -6    3.15    4.67
 -10   5   6   10.41    8.13
 -10  -5  -6    7.95    3.56
  11  -5  -6   23.44   17.02
 -11   5  -6   63.08   13.80
  11  -5  -6   40.77   10.09
 -11  -5   6   19.61   11.14
 -11  -5  -6   32.18    6.36
 -11  -5  -6   35.54    7.79
 -11   5   6   46.89   13.76
  12  -5  -6   97.91   14.95
 -12   5  -6  102.52   18.22
 -12  -5   6   88.28   16.77
 -12   5   6  110.06   19.53
 -12  -5  -6  106.23   11.25
 -12  -5  -6   98.08    9.94
 -13  -5   6   -7.81    8.12
 -13   5  -6    2.48    8.84
  13  -5  -6    5.98    7.57
 -13   5   6    0.35    8.41
 -13  -5  -6   22.75    7.59
 -13  -5  -6   10.08    5.72
 -14  -5   6   -7.12    8.72
 -14   5  -6   -3.38    7.89
  14  -5  -6   16.66    8.28
 -14  -5  -6    3.29    5.50
 -14   5   6   -1.92    6.03
 -15  -5   6   10.37   10.92
 -15   5  -6   22.74   11.90
  15  -5  -6   13.36    7.89
 -15   5   6   -8.75    9.50
  15  -5   6   28.47   12.16
   0  -5  -7    5.63    3.93
   0  -5   7   -0.80    2.72
   0   5  -7    9.49    5.72
   0   5   7    3.12    3.57
   0   5   7    5.08    3.65
   0  -5  -7    2.80    3.41
  -1  -5   7  350.63   23.08
  -1  -5   7  341.05   13.54
   1   5   7  338.37   17.90
   1   5   7  347.17   19.78
   1  -5  -7  314.17   17.08
  -1   5  -7  319.75   21.92
   1  -5  -7  306.10   16.32
  -1  -5  -7  323.19   16.15
  -1  -5  -7  342.15   17.40
  -1   5   7  366.48   17.92
   1   5  -7  327.51   21.12
  -1   5   7  324.20   18.43
   2   5   7  204.41   16.26
   2  -5  -7  217.12   13.50
   2  -5  -7  232.11   15.60
  -2   5  -7  180.20   19.35
  -2  -5   7  190.32   17.33
   2   5   7  251.75   15.40
  -2  -5   7  215.95    9.86
  -2   5   7  203.55   13.60
  -2   5   7  201.34   17.97
   2   5  -7  264.79   19.23
  -2  -5  -7  213.69   14.14
  -2  -5  -7  225.93   13.00
   3  -5  -7 1588.84   50.19
   3  -5  -7 1585.02   39.56
  -3  -5   7 1572.03   49.98
   3   5   7 1605.74   39.75
   3   5   7 1643.79   41.43
  -3   5  -7 1570.47   51.09
  -3  -5   7 1581.39   27.52
   3   5  -7 1628.88   48.22
  -3   5   7 1593.87   45.72
  -3  -5  -7 1630.61   41.69
  -3  -5  -7 1573.69   36.16
  -4  -5   7   33.68    3.15
   4  -5  -7   42.69    7.99
   4   5   7   34.94    7.18
   4  -5  -7   33.73    8.43
   4   5   7   42.25    7.97
  -4  -5   7   46.23   10.84
  -4  -5  -7   30.44    5.82
  -4  -5  -7   45.35    8.71
  -4   5   7   25.69    8.30
  -4   5   7   29.06    6.77
   5  -5  -7  182.94   13.11
  -5  -5   7  154.77   16.45
   5   5   7  142.57   12.62
   5  -5  -7  168.25   15.27
  -5  -5  -7  175.07   11.06
  -5   5   7  235.32   18.22
  -5  -5  -7  167.56   13.78
   5   5  -7  174.59   15.35
  -5   5   7  182.39   13.64
   6   5   7   25.50    7.95
   6  -5  -7   25.85    6.97
  -6  -5   7   17.02    8.74
  -6  -5  -7   19.47    5.31
   6   5  -7   21.56    7.25
  -6   5   7   23.30    8.57
  -6  -5  -7   17.90    7.23
  -6   5   7   12.08    5.37
   7  -5  -7   41.77    8.22
  -7  -5   7   26.59    9.81
  -7  -5  -7   34.14    6.44
  -7   5   7   35.76    8.91
  -7   5   7   31.63    9.76
   7   5  -7   37.69    9.44
   8  -5  -7   15.78    6.15
  -8  -5   7   15.46    9.01
  -8  -5  -7   10.93    4.68
   9  -5  -7 1030.20   35.58
  -9  -5   7 1042.41   44.59
  -9  -5  -7 1067.42   26.63
  -9  -5  -7 1042.93   29.33
  10  -5  -7  111.31   14.90
 -10  -5   7  111.98   18.24
 -10   5   7   92.68   17.17
 -10  -5  -7   89.20   10.89
 -10  -5  -7   93.77    8.59
 -11  -5   7  369.31   28.20
  11  -5  -7  436.55   41.91
 -11   5  -7  415.62   28.56
  11  -5  -7  394.41   23.25
 -11  -5  -7  390.91   18.97
 -11  -5  -7  364.53   16.38
 -11   5   7  331.47   26.70
 -12  -5   7   66.22   16.25
 -12   5  -7  107.89   18.22
 -12   5   7   78.48   17.58
 -12  -5  -7   90.36    9.60
 -12  -5  -7   72.66   10.85
  13  -5  -7   69.76   12.64
 -13   5  -7   76.04   15.91
 -13  -5   7   47.16   15.88
 -13   5   7   69.14   16.87
 -13  -5  -7   53.12    8.91
 -13  -5  -7   64.29   11.17
  14  -5  -7    0.23    6.28
 -14  -5   7    3.40   12.04
 -14   5  -7  -12.61    8.59
 -14  -5  -7   -5.55    5.78
   0  -5   8    1.52    2.91
   0   5   8   -5.54    2.65
   0  -5  -8    3.94    3.42
   0   5   8   -3.65    2.88
   0  -5  -8   -3.63    2.99
   0   5  -8   -4.85    4.15
   1  -5  -8   84.81   11.75
   1  -5  -8  108.80   10.66
  -1   5  -8   83.71   14.09
  -1  -5   8  101.26    8.18
   1   5   8   81.44   10.87
  -1  -5   8   93.15   15.90
   1   5   8   99.22   13.01
  -1   5   8  106.93   14.32
  -1  -5  -8   72.55   10.41
  -1   5   8   93.32   11.92
  -1  -5  -8   93.84    9.82
   1  -5   8  102.74    9.19
   1   5  -8  105.25   15.52
   2  -5  -8  129.49   11.58
   2   5   8  141.54   12.01
  -2   5  -8  115.73   17.17
  -2  -5   8  147.59   19.55
   2   5   8  120.12   12.11
  -2  -5   8  123.25    8.29
   2  -5   8  129.24   10.77
  -2  -5  -8  136.46   11.95
  -2   5   8  135.90   11.56
  -2  -5  -8  130.18   10.92
  -2   5   8  120.06   13.05
   2   5  -8  139.71   18.08
   3  -5  -8  180.16   12.95
   3  -5  -8  169.72   14.75
  -3   5  -8  165.90   16.51
   3   5   8  192.56   13.85
   3   5   8  204.68   15.22
  -3  -5   8  214.88   19.63
  -3  -5  -8  181.31   12.73
  -3   5   8  182.54   16.40
  -3  -5  -8  223.62   15.64
  -3   5   8  181.50   13.45
   3   5  -8  196.45   17.51
  -4   5  -8  150.83   20.62
  -4  -5   8  131.49   18.32
   4   5   8  128.63   12.22
   4   5   8  133.75   12.28
   4  -5  -8  119.05   11.35
  -4  -5   8  116.94    6.33
   4  -5  -8  136.54   13.76
   4   5  -8  116.79   15.91
  -4   5   8  125.87   11.45
  -4  -5  -8  122.18   12.46
  -4   5   8  102.63   15.19
  -4  -5  -8  131.73   10.80
  -5  -5   8    1.37    1.54
   5  -5  -8    1.03    3.98
  -5  -5   8   -0.97    5.90
  -5   5   8    2.79    3.03
  -5  -5  -8   -0.88    4.35
  -5   5   8   -2.74    4.85
  -5  -5  -8    1.52    3.89
   5   5  -8   -1.78    5.00
   6  -5  -8   35.83    7.87
  -6  -5   8   28.01   10.10
  -6  -5  -8   18.68    7.62
  -6  -5  -8   42.31    7.47
  -6   5   8   20.11    6.66
  -6   5   8   28.00    9.39
   6   5  -8   25.03    9.06
  -7  -5   8    4.63    7.04
   7  -5  -8   -0.73    4.14
  -7  -5  -8    4.88    5.28
  -7  -5  -8   -2.48    3.76
  -7   5   8  -10.64    4.51
  -8  -5   8   30.30   11.58
   8  -5  -8   35.59    9.15
  -8  -5  -8   50.91    8.67
  -8   5   8   41.00   11.47
   9  -5  -8   65.71   11.48
  -9  -5   8   38.49   13.00
  -9   5   8   50.65   14.05
  -9  -5  -8   38.41    8.12
 -10  -5   8   39.23   12.71
  10  -5  -8   52.40   10.44
 -10   5   8   38.04   13.24
 -10  -5  -8   49.46    8.82
 -10  -5  -8   51.41    7.73
 -11   5  -8   29.35   10.44
 -11  -5   8   29.12   11.60
  11  -5  -8    2.80    9.55
  11  -5  -8   33.58    9.23
 -11  -5  -8   24.32    6.55
 -11  -5  -8   40.25    8.25
 -11   5   8   34.98   12.57
  12  -5  -8   18.58    9.51
 -12  -5   8    4.54    9.41
 -12   5  -8   16.69   10.53
 -12  -5  -8   31.70    7.49
 -12   5   8   17.16   10.59
 -12  -5  -8   34.27    7.51
 -13  -5   8   66.74   18.89
 -13   5  -8   58.26   16.05
  13  -5  -8   70.19   12.67
 -13  -5  -8   56.30    9.43
 -13   5   8   57.42   16.32
 -14  -5   8   48.68   16.18
  14  -5  -8   34.12    9.98
 -14   5  -8   35.76   11.66
 -14   5   8   30.54   14.22
   0  -5  -9    7.12    4.76
   0   5   9    1.75    3.48
   0   5   9    2.64    4.30
   0  -5   9    4.18    3.30
   0   5  -9    2.48    5.04
   0  -5  -9   -4.12    3.78
   1  -5  -9  515.51   22.96
   1   5   9  512.24   23.24
  -1   5  -9  562.28   31.30
  -1  -5   9  481.12   30.39
   1  -5  -9  533.60   25.61
  -1  -5   9  507.22   18.68
   1   5  -9  495.46   29.01
  -1  -5  -9  525.02   24.01
  -1   5   9  512.12   26.68
  -1  -5  -9  526.24   24.04
   1  -5   9  499.50   20.84
  -1   5   9  579.39   24.70
  -2  -5   9 2027.50   63.83
   2   5   9 2023.49   52.90
  -2  -5   9 1936.14   38.39
   2  -5  -9 1927.43   52.33
   2  -5  -9 1938.04   47.61
  -2  -5  -9 1964.92   48.32
   2  -5   9 2004.82   46.55
   2   5  -9 1983.01   59.79
  -2  -5  -9 2028.54   50.23
  -2   5   9 1993.68   49.17
  -2   5   9 1962.74   55.51
  -3  -5   9 2155.15   65.98
   3   5   9 2256.53   55.94
   3  -5  -9 2124.87   50.80
  -3  -5   9 2231.13   39.62
   3  -5  -9 2294.45   58.76
  -3  -5  -9 2322.34   52.05
  -3   5   9 2246.08   61.12
  -3   5   9 2211.04   52.55
  -3  -5  -9 2245.07   54.48
   3   5  -9 2240.06   72.54
   3  -5   9 2194.69   51.23
   4   5   9  505.63   24.67
   4  -5  -9  461.04   22.16
  -4  -5   9  457.09   30.02
  -4   5   9  452.59   27.16
  -4   5   9  466.65   22.60
  -4  -5  -9  491.22   21.78
  -4  -5  -9  476.07   24.18
   5  -5  -9   81.24   11.67
  -5  -5   9   88.56   16.94
  -5  -5   9   84.89    5.59
  -5  -5  -9   74.98   12.60
  -5  -5  -9   91.81   11.87
  -5   5   9   99.42   16.15
  -6  -5   9   18.15    2.57
  -6  -5   9   26.42   10.94
   6  -5  -9    7.95    5.22
  -6  -5  -9   18.06    8.11
  -6  -5  -9   15.34    5.88
  -6   5   9    4.53    5.81
  -7  -5   9  271.40   24.41
   7  -5  -9  256.78   17.39
  -7   5   9  261.03   22.99
  -7  -5  -9  270.71   16.13
  -7  -5  -9  260.40   19.87
   8  -5  -9  308.65   19.48
  -8  -5   9  326.66   27.30
  -8   5   9  350.47   27.33
  -8  -5  -9  312.65   17.55
   9  -5  -9  810.74   32.25
  -9  -5   9  765.19   41.60
  -9  -5  -9  840.00   29.48
  -9   5   9  877.91   43.88
  10  -5  -9   21.13    8.95
 -10  -5  -9   32.22    7.11
 -10   5   9   36.96   11.94
 -10  -5  -9   46.14    9.37
 -11  -5   9   36.37   13.34
  11  -5  -9   85.79   13.69
 -11  -5  -9   56.63   10.81
 -11  -5  -9   77.44    9.96
 -11   5   9  102.30   19.56
 -12   5  -9   30.15   11.85
  12  -5  -9   -3.79    6.48
 -12  -5   9   32.58   13.79
 -12  -5  -9   10.70    7.90
 -12  -5  -9   21.31    6.33
 -12   5   9   33.95   13.35
  13  -5  -9   64.87   12.40
 -13   5  -9   50.05   15.47
 -13  -5   9   72.46   18.50
   0  -5 -10   -0.16    4.58
   0  -5  10   -3.27    3.32
   0   5  10   -1.26    4.53
   0  -5 -10   -3.04    3.89
  -1  -5  10    7.98    7.32
  -1  -5  10    4.98    3.52
   1  -5 -10   -0.62    4.05
   1  -5 -10    2.56    4.36
   1   5  10    7.75    6.20
  -1  -5 -10    3.42    5.00
   1  -5  10   -1.41    2.95
  -1   5  10   -1.81    4.30
  -2  -5  10   55.49    7.65
   2  -5 -10   63.86   13.28
   2  -5 -10   63.55   10.88
   2   5  10   51.44   11.75
  -2  -5  10   60.85   15.10
  -2  -5 -10   48.59   10.15
  -2   5  10   46.90   11.24
   2  -5  10   53.82    9.40
  -2  -5 -10   34.67    8.41
  -3  -5  10  314.60   25.98
   3  -5 -10  320.09   18.99
   3   5  10  336.24   21.98
  -3  -5  10  320.49   13.86
  -3  -5 -10  295.10   18.85
  -3  -5 -10  302.55   20.10
  -3   5  10  309.68   23.30
   4  -5 -10   48.69    9.29
   4   5  10   43.43   11.69
  -4  -5  10   38.91   12.54
  -4  -5  10   43.99    6.04
  -4   5  10   39.67   10.82
  -4  -5 -10   44.22    9.83
  -4  -5 -10   46.21    9.52
  -5  -5  10   10.04    8.90
   5  -5 -10   -3.49    3.99
  -5   5  10   19.09    9.13
  -5  -5 -10   -2.94    5.08
  -5  -5 -10   14.05    6.49
  -6  -5  10   63.06   15.95
  -6  -5  10   65.21    5.09
   6  -5 -10   69.40   10.76
  -6   5  10   68.14   14.17
  -6  -5 -10   74.13   12.94
  -6  -5 -10   91.53   12.33
  -7  -5  10   73.67   16.49
   7  -5 -10   61.53   10.85
  -7   5  10   71.68   15.54
  -7  -5 -10   41.21    8.76
  -8  -5  10   18.99   11.44
   8  -5 -10   34.42    8.72
  -8  -5 -10   32.32    7.92
  -8   5  10   29.08   11.33
   9  -5 -10   26.63    8.48
  -9  -5  10   12.49   11.25
  -9   5  10   14.70   10.10
  -9  -5 -10   25.41    7.83
 -10  -5  10   30.75   12.66
  10  -5 -10   24.96    8.65
 -10  -5 -10   40.46    9.30
 -10   5  10   27.20   11.53
 -11  -5  10   16.19   10.63
 -11   5  10    3.78    9.89
 -11  -5 -10   14.93    8.00
 -12   5 -10   33.05   12.96
  12  -5 -10   73.78   12.97
 -12  -5  10   39.70   15.36
 -12   5  10   49.10   16.87
 -12  -5 -10   50.35   14.63
 -13  -5  10  -15.03   10.81
  13  -5 -10   20.36    9.13
 -13   5 -10   11.18   10.04
 -13   5  10   37.48   14.78
 -13  -5 -10    5.97    6.84
   0  -5  11   -1.63    4.15
   0  -5 -11    4.56    5.47
   0   5  11   -3.22    5.13
   0  -5 -11    2.88    5.23
  -1  -5  11   78.30    9.97
   1   5  11   70.93   14.02
   1  -5 -11   49.36   10.11
  -1  -5  11   36.97   12.75
  -1   5  11   80.91   14.93
  -1  -5 -11   70.87   12.37
   1  -5  11   78.81   11.08
  -1  -5 -11   70.19   11.80
  -2  -5  11 1249.89   32.49
  -2  -5  11 1348.40   56.27
   2  -5 -11 1358.10   41.59
   2   5  11 1310.55   47.11
  -2  -5 -11 1292.12   42.61
  -2   5  11 1348.74   49.55
  -2  -5 -11 1334.90   42.99
   3   5  11  240.31   20.34
  -3  -5  11  247.87   24.17
   3  -5 -11  193.12   15.75
  -3  -5  11  178.38   11.66
  -3  -5 -11  207.98   17.07
  -3   5  11  198.01   20.42
  -3  -5 -11  169.12   16.17
   4  -5 -11  607.11   27.22
  -4  -5  11  639.59   19.92
  -4  -5  11  630.27   38.61
   4   5  11  669.26   32.97
  -4   5  11  592.21   34.51
  -4  -5 -11  600.59   29.81
  -5  -5  11    9.57   11.14
  -5  -5  11   27.70    4.98
   5  -5 -11   24.57    7.75
  -5  -5 -11   21.70   10.61
  -5  -5 -11   24.56    7.29
  -5   5  11   36.85   11.83
  -6  -5  11   -8.07    5.81
   6  -5 -11   -0.28    4.61
  -6  -5 -11   -3.17    5.63
  -6  -5 -11   -4.51    5.36
  -6   5  11   -2.01    7.05
  -7  -5  11    6.74    2.48
  -7  -5  11    5.02    9.47
   7  -5 -11    4.79    5.17
  -7  -5 -11  -15.40    5.33
  -7   5  11    4.95    7.95
  -7  -5 -11    7.03    5.74
   8  -5 -11  470.75   24.99
  -8  -5  11  494.63   35.92
  -8   5  11  427.04   32.36
  -8  -5 -11  411.64   22.65
  -9  -5  11  126.89   22.31
   9  -5 -11  178.44   16.39
  -9   5  11  165.59   24.84
  -9  -5 -11  141.53   14.75
 -10  -5  11  200.66   29.03
  10  -5 -11  232.78   18.25
 -10  -5 -11  204.79   16.97
 -10   5  11  240.57   25.68
 -11  -5  11   21.73   12.76
  11  -5 -11   21.20    8.05
 -11   5  11   21.64   11.52
 -11  -5 -11   30.82   10.59
 -11  -5 -11   23.47    7.34
 -12  -5  11   13.53   12.27
  12  -5 -11   17.40    8.89
 -12  -5 -11   18.49    7.58
 -12   5  11   19.73   11.87
   0  -5 -12    0.41    4.44
   0  -5  12   -5.49    3.45
   0   5  12    3.31    6.64
   1   5  12    2.32    6.66
  -1  -5  12   -6.32    3.53
   1  -5 -12    8.49    6.67
  -1  -5  12   14.55   10.97
  -1  -5 -12   -2.84    4.86
  -1   5  12    7.19    7.78
   2  -5 -12   40.36    9.72
  -2  -5  12   39.41    7.59
  -2  -5  12   37.87   13.37
   2   5  12   28.43   10.59
  -2  -5 -12   37.86   11.04
  -2  -5 -12   44.07   10.43
  -2   5  12   46.28   12.88
   3  -5 -12   55.28   10.98
  -3  -5  12   66.85   16.67
  -3  -5  12   60.23    8.67
   3   5  12   63.49   14.05
  -3   5  12   66.40   14.99
  -3  -5 -12   76.46   12.52
  -4  -5  12   98.29   23.52
   4  -5 -12  141.15   14.23
  -4  -5  12  104.77    8.96
   4   5  12  109.88   18.36
  -4  -5 -12  134.76   17.04
  -4  -5 -12  129.39   17.76
  -4   5  12  113.64   22.16
  -5  -5  12    4.03    9.24
   5  -5 -12   20.55    7.64
  -5  -5  12   13.25    4.45
  -5  -5 -12   16.37    9.19
  -5   5  12   13.57    8.25
  -5  -5 -12   -2.01    5.75
  -6  -5  12   18.54    4.65
   6  -5 -12   16.41    7.33
  -6  -5  12   17.43   11.55
  -6  -5 -12   17.32    8.34
  -6  -5 -12   18.74    7.75
  -6   5  12   21.50   10.86
  -7  -5  12   22.94   12.49
   7  -5 -12    9.63    6.84
  -7  -5 -12   -1.09    6.62
  -7   5  12   24.95   11.41
  -8  -5  12   -4.58    9.88
  -8  -5 -12    8.12    7.41
  -8   5  12  -10.23    7.00
  -9  -5  12   74.20   19.54
   9  -5 -12   88.84   14.08
  -9  -5 -12   95.77   14.32
  -9   5  12   79.30   18.81
  10  -5 -12   36.48   10.56
 -10  -5  12   55.03   17.18
 -10   5  12   53.39   15.56
 -10  -5 -12   36.85   10.93
  11  -5 -12   17.05    8.59
 -11  -5  12   38.48   17.01
 -11   5  12   12.19   10.95
 -12  -5  12   -8.78   12.34
  12  -5 -12    5.87    8.00
 -12  -5 -12    2.22    7.46
 -12   5  12    4.46   10.68
   0   5  13    6.27    8.94
  -1  -5  13   36.42   14.38
  -1  -5  13   30.22    7.21
   1   5  13   35.76   11.87
  -1   5  13   41.62   12.60
  -1  -5 -13   41.05   10.27
  -2  -5  13  191.54   13.77
   2  -5 -13  243.28   19.24
   2   5  13  165.47   22.71
  -2  -5  13  183.47   27.19
  -2   5  13  217.17   22.92
  -2  -5 -13  206.84   18.63
  -3  -5  13   -2.66    4.25
  -3  -5  13   -5.29    8.44
   3   5  13   13.46    9.53
   3  -5 -13    5.18    5.95
  -3   5  13    2.61    8.74
  -3  -5 -13    7.98    7.12
   4   5  13  592.15   34.90
  -4  -5  13  614.72   40.16
   4  -5 -13  563.83   28.50
  -4  -5  13  539.95   20.80
  -4  -5 -13  532.50   29.99
  -4   5  13  581.91   36.87
  -5  -5  13  -14.43    8.42
  -5  -5  13   -3.71    3.66
  -5   5  13    1.94    8.63
  -5  -5 -13    6.78    7.74
  -6  -5  13   38.36   14.93
  -6  -5  13   19.11    5.49
   6  -5 -13   31.33   10.59
  -6   5  13   41.64   14.06
  -6  -5 -13   20.46    9.29
  -7  -5  13   39.88   14.63
   7  -5 -13   20.26    8.32
  -7  -5  13   21.28    4.96
  -7  -5 -13   28.28   10.69
  -7   5  13   46.46   14.63
  -8  -5  13  284.26   29.93
  -8  -5  13  239.30    9.16
   8  -5 -13  250.30   19.46
  -8  -5 -13  252.11   23.87
  -8   5  13  194.98   27.65
   9  -5 -13   72.80   13.76
  -9  -5  13   77.12   18.67
  -9  -5 -13   84.20   16.37
  -9   5  13   77.75   19.25
  10  -5 -13  173.75   17.00
 -10  -5  13  186.16   30.33
 -10   5  13  187.11   28.16
  11  -5 -13    3.26    5.91
 -11  -5  13    3.26   12.55
 -11   5  13   -2.13   10.13
   0  -5 -14    0.99    6.46
   0   5  14    4.80    8.10
   1  -5 -14  311.39   22.34
  -1  -5  14  314.77   30.39
   1   5  14  310.17   27.61
  -1  -5 -14  305.43   22.31
  -1   5  14  301.47   38.75
   2  -5 -14    5.75    6.04
   2   5  14    6.59    9.01
  -2  -5  14    4.04    9.04
  -2  -5  14   -7.70    4.60
  -2  -5 -14    2.89    4.68
  -2   5  14   -3.88    7.38
  -3  -5  14  332.53   32.88
   3   5  14  296.22   27.36
  -3  -5  14  249.20   15.39
   3  -5 -14  245.93   20.25
  -3   5  14  244.34   30.86
  -3  -5 -14  251.29   21.98
   4  -5 -14   32.65   10.06
   4   5  14   25.43   11.43
  -4  -5  14   14.69   12.10
  -4   5  14   20.00   12.53
  -4  -5 -14   37.89   12.01
  -5  -5  14   40.20   15.01
  -5  -5  14   28.83    6.78
   5  -5 -14   33.34    9.51
  -5  -5 -14   30.00   10.97
  -5   5  14   40.27   15.06
  -6  -5  14   17.67   11.75
  -6  -5  14   -0.87    4.35
   6  -5 -14   -0.73    6.04
  -6  -5 -14    2.73    5.51
  -6   5  14   -1.34    9.84
   7  -5 -14   69.93   13.74
  -7  -5  14   46.49    7.35
  -7  -5  14   39.70   15.74
  -7   5  14   28.18   13.19
   8  -5 -14   -2.77    5.18
  -8  -5  14   -8.14    8.97
  -8   5  14    2.09   10.68
   9  -5 -14   27.01    9.85
  -9  -5  14   29.47   14.96
  -9   5  14   14.20   13.29
  10  -5 -14   27.27    9.36
 -10   5  14    2.97   10.59
   0   5  15    1.52    7.40
   0  -5 -15   11.41    7.72
   1   5  15   91.35   19.42
  -1  -5  15   55.25   17.65
   1  -5 -15  100.45   16.28
  -1  -5 -15  104.25   16.64
  -1   5  15  126.49   22.99
   2  -5 -15  904.24   39.00
  -2  -5  15 1028.89   57.21
  -2   5  15  866.35   48.75
  -2  -5 -15  968.19   41.73
   3   5  15   17.39   11.44
  -3  -5  15   28.98   14.24
   3  -5 -15    9.01    7.77
  -3   5  15   48.72   15.76
  -3  -5 -15   16.26    9.44
  -4  -5  15  516.58   40.76
  -4  -5  15  451.90   21.01
   4  -5 -15  418.03   26.46
  -4   5  15  478.05   36.85
  -4  -5 -15  446.11   30.00
  -5  -5  15   55.28   18.50
  -5  -5  15   49.12    9.89
   5  -5 -15   41.87   10.88
  -5   5  15   28.14   15.83
  -5  -5 -15   40.45   12.48
  -6  -5  15   86.50   21.04
  -6  -5  15   61.99    9.73
   6  -5 -15   67.21   13.00
  -6  -5 -15   57.09   13.71
  -6   5  15   49.12   17.67
  -7  -5  15   -2.66   10.12
   7  -5 -15   11.76    7.77
  -7   5  15   -1.67   10.61
   8  -5 -15  200.99   18.84
  -8   5  15  213.90   31.73
   9  -5 -15   24.06    9.39
  -9  -5  15   18.73   16.60
  -9   5  15   25.69   14.21
   0  -5 -16   -4.57    5.29
   0   5  16  -17.05    9.15
   1  -5 -16   50.56   12.42
   1   5  16   52.41   17.00
  -1  -5 -16   39.81   12.00
  -1   5  16   50.36   16.19
   2  -5 -16   29.02   10.63
  -2  -5  16   12.33   14.26
   2   5  16    8.69   13.05
  -2  -5 -16   11.57    8.02
  -2   5  16   28.42   14.03
   3  -5 -16    8.93    8.10
   3   5  16   14.65   10.10
  -3  -5  16   14.89   10.36
  -3  -5 -16    1.36    8.60
  -3   5  16   26.78   12.54
   4  -5 -16   18.89   10.25
  -4  -5  16   15.86   13.00
  -4  -5 -16   14.52    9.26
  -4   5  16    9.79   11.20
  -5  -5  16   -8.46   11.23
  -5  -5  16   10.77    7.19
   5  -5 -16  -15.16    6.12
  -5  -5 -16   -7.13    6.36
  -5   5  16   11.29   10.27
   6  -5 -16  -15.07    7.12
  -7  -5  16   25.19   13.49
   7  -5 -16    9.39    7.16
  -7   5  16    0.17   11.15
   0  -5 -17    7.03    7.45
   0   5  17    4.67   11.23
   1   5  17  173.92   28.57
   1  -5 -17  161.11   21.52
  -1   5  17  148.78   27.20
  -1  -5 -17  157.45   21.26
   2   5  17  309.03   31.99
   2  -5 -17  276.45   23.82
  -2   5  17  333.30   33.25
  -2  -5 -17  358.16   28.01
   3  -5 -17  209.71   20.75
   3   5  17  240.02   33.25
  -3  -5  17  195.72   32.90
  -3   5  17  251.25   34.23
   4  -5 -17  101.54   16.63
  -4  -5  17   82.56   23.79
  -4  -5 -17   99.87   19.09
  -4   5  17   91.18   23.82
  -5  -5  17  178.28   31.40
   5  -5 -17  157.23   20.74
  -5  -5 -17  186.93   25.35
  -5   5  17  142.88   26.18
  -6  -5  17   -4.97    9.98
   6  -5 -17   -1.20    7.97
  -6   5  17   17.00   11.48
   0   5  18   20.31   12.11
   1   5  18   21.01   13.91
  -1  -5 -18   -7.63    7.98
  -1   5  18    9.75   14.56
  -2  -5  18   21.13   16.97
   2   5  18   -5.03   11.24
   2  -5 -18   -8.54    6.66
  -2  -5 -18    7.07    8.68
   3  -5 -18   -1.88    7.90
  -3  -5  18    9.18   14.81
   3   5  18  -25.04   10.25
  -3   5  18    1.47   13.94
  -3  -5 -18    4.65    8.03
   0  -6   0   30.90    5.00
   0   6   0   34.60    5.30
  -1  -6   0    1.73    2.17
  -1   6   0   -0.27    2.25
   1  -6   0   -3.93    1.74
   1   6   0    2.44    2.22
  -1   6   0   -0.69    1.99
  -2   6   0 1108.69   29.41
  -2   6   0 1124.29   28.35
  -2  -6   0 1103.59   23.41
   2  -6   0 1180.29   28.98
   3   6   0    0.33    1.74
   3  -6   0    7.25    3.80
  -3  -6   0    0.37    1.95
   3   6   0    3.55    2.07
  -3   6   0    0.07    3.04
  -3   6   0    0.38    2.64
  -4  -6   0   69.89    5.55
   4  -6   0   69.54    9.25
  -4   6   0   70.19    9.06
  -4   6   0   61.04    9.44
   4   6   0   46.32    4.62
   4   6   0   58.51    4.37
  -5  -6   0   -2.34    1.58
  -5   6   0   -3.54    3.32
   5  -6   0   -1.53    2.33
   5   6   0    0.99    1.34
   6   6   0 1814.25   33.00
  -6  -6   0 1801.98   32.02
   6  -6   0 1795.71   44.68
  -6   6   0 1820.44   48.31
   6   6   0 1894.96   29.74
   7   6   0   -0.71    2.48
   7  -6   0    1.48    3.27
   7   6   0    0.48    2.27
  -7  -6   0    5.99    3.19
  -7   6   0   -1.56    4.08
   8  -6   0  689.83   28.81
  -8  -6   0  735.74   21.40
   8   6   0  745.91   20.85
  -8   6   0  746.88   32.35
   8   6   0  725.20   18.98
  -9  -6   0    3.61    3.37
  -9   6   0   -4.52    5.18
   9   6   0   -2.30    2.48
   9   6   0    0.28    2.58
   9  -6   0    9.17    6.05
  10   6   0   28.06    5.67
 -10  -6   0   44.28    7.60
  10  -6   0   34.57    9.81
 -10   6   0   30.27   10.28
 -11  -6   0    5.45    4.66
 -11   6   0    1.76    7.76
  11  -6   0   10.74    6.90
  11   6   0    1.72    3.45
 -12   6   0   52.77   13.18
  12   6   0   45.02    8.41
 -12  -6   0   40.54    8.67
  12  -6   0   54.43   12.32
  13  -6   0    7.47    7.90
 -13   6   0    6.82    7.63
 -13  -6   0   13.16    7.94
  13   6   0    6.62    4.25
  14  -6   0  114.05   18.44
 -14  -6   0  132.27   16.32
 -14   6   0  148.90   22.06
  14   6   0  115.19   11.97
  15   6   0   10.81    6.13
 -15   6   0   -2.44    7.82
  15  -6   0   10.01    8.82
 -15  -6   0    4.94    7.58
   0  -6  -1  851.82   22.25
   0   6   1  777.81   20.62
   0   6  -1  811.98   20.80
   0  -6   1  783.19   20.59
   0   6   1  805.81   21.89
   0   6  -1  830.89   30.54
   1  -6  -1  992.62   46.28
   1   6   1 1136.26   25.76
   1   6   1 1113.90   22.96
   1  -6  -1 1091.81   27.09
  -1  -6   1 1099.24   23.49
  -1   6  -1 1131.57   26.79
  -1   6  -1 1153.06   39.45
  -1   6   1 1114.77   27.50
   1   6  -1 1092.70   32.35
  -1   6   1 1100.66   27.16
   1  -6   1 1101.82   26.53
  -1  -6  -1 1135.25   25.49
   2   6   1   69.92    4.60
   2  -6  -1   71.83    8.60
  -2  -6   1   70.35    5.16
  -2   6  -1   80.17   13.74
   2   6   1   71.09    6.30
  -2   6  -1   77.27    6.97
   2  -6  -1   58.70   12.06
  -2  -6  -1   64.98    5.81
  -2   6   1   87.04    8.25
   2  -6   1   66.63    6.99
   2   6  -1   73.96    6.95
  -2   6   1   57.38    7.71
   2   6  -1   75.34    5.46
   3   6   1  144.45    8.14
   3   6   1  142.94    5.02
  -3  -6   1  147.01    6.92
  -3   6  -1  166.32   17.19
   3  -6  -1  145.41   16.62
   3   6   1  158.37    6.21
   3  -6  -1  131.35   10.23
   3   6  -1  143.04    8.91
   3   6  -1  143.14    6.88
   3  -6   1  159.11   10.65
  -3   6   1  161.92   11.72
  -3  -6  -1  159.48    8.74
  -3   6   1  168.20   11.21
  -4  -6   1  473.37   12.60
  -4   6  -1  440.05   29.49
  -4   6  -1  463.02   20.94
   4   6   1  461.42   15.06
   4  -6  -1  533.00   32.72
   4  -6  -1  454.04   19.15
   4  -6   1  433.47   18.95
   4   6  -1  492.91   12.64
  -4  -6  -1  510.44   15.96
  -4   6   1  429.93   18.73
   4   6  -1  468.62   15.04
  -4   6   1  479.38   21.25
  -5   6  -1  759.10   28.31
   5   6   1  754.84   20.27
  -5   6  -1  765.64   41.08
   5  -6  -1  787.62   26.73
  -5  -6   1  762.75   16.94
  -5  -6   1  785.08   21.51
  -5   6   1  784.15   29.08
   5   6  -1  779.44   16.80
  -5   6   1  798.71   26.86
  -5  -6  -1  785.22   21.08
   5  -6   1  762.96   26.38
   5   6  -1  723.62   18.80
  -6   6  -1  416.34   22.02
  -6   6  -1  438.10   32.76
   6   6   1  422.84   15.23
  -6  -6   1  408.60   15.81
   6  -6  -1  394.86   19.65
   6   6  -1  415.45   11.99
   6  -6   1  410.13   20.26
  -6  -6  -1  407.75   15.40
   6   6  -1  409.48   13.77
  -6   6   1  385.75   21.39
  -7   6  -1 1858.03   50.83
  -7  -6   1 1781.78   38.09
  -7   6  -1 1762.98   70.34
   7   6   1 1856.60   36.91
   7  -6  -1 1802.58   46.31
   7  -6   1 1822.38   47.06
  -7   6   1 1842.81   51.10
   7   6  -1 1846.48   31.47
  -8  -6   1    0.97    3.60
   8   6   1    2.52    3.17
   8  -6  -1    1.51    4.54
  -8   6  -1    3.29    4.87
  -8   6  -1   -5.16    5.38
   8   6  -1   -2.28    2.71
   8  -6   1    8.29    5.79
  -8  -6  -1    2.57    2.54
  -8   6   1    4.60    6.00
   8   6  -1    1.83    2.38
   9   6   1    9.56    4.20
  -9  -6   1   17.09    5.77
   9  -6  -1   18.50    7.15
  -9   6  -1    4.68    6.26
  -9  -6  -1   11.05    3.64
   9   6  -1   15.57    4.65
  -9   6   1   12.49    7.74
   9   6  -1   10.62    3.98
   9  -6   1   14.81    6.08
  10  -6  -1   31.84    8.78
 -10   6  -1   30.12    9.87
  10   6   1   35.83    6.75
  10  -6   1   50.02   11.09
  10   6  -1   39.68    7.35
 -10  -6  -1   44.33    7.27
  10   6  -1   52.59    6.90
 -10   6   1   44.64   11.29
  11   6   1  626.06   23.58
  11  -6  -1  617.44   30.25
 -11  -6   1  639.86   26.13
  11   6  -1  589.25   22.34
  11  -6   1  548.50   34.71
  11   6  -1  581.72   19.73
 -11   6   1  602.53   33.97
 -11  -6  -1  624.50   22.18
 -12  -6   1   19.71    8.32
  12   6   1   20.12    5.90
 -12   6  -1   11.05    7.86
  12  -6  -1    5.23    6.86
  12   6  -1   23.73    6.66
  12  -6   1   16.50    7.58
 -12  -6  -1   20.62    6.89
 -12   6   1   29.12   10.76
  13  -6  -1  696.21   34.60
  13   6   1  579.79   24.50
 -13  -6   1  678.48   30.15
 -13   6  -1  634.71   36.74
  13  -6   1  652.86   34.49
 -13  -6  -1  645.81   25.85
 -13   6   1  664.83   37.78
  13   6  -1  597.98   22.19
  14  -6  -1   15.53    8.77
 -14  -6   1   10.22    7.79
 -14   6  -1    1.23    7.29
  14  -6   1    0.99    7.19
  14   6  -1    6.30    5.08
 -14   6   1    0.45    8.00
 -15  -6   1    1.19    9.64
  15  -6  -1    7.78    7.94
 -15   6  -1   -6.40    7.99
  15   6  -1    3.53    5.27
 -15  -6  -1    3.81    7.60
  15  -6   1   -7.86    8.05
 -15   6   1   -1.21    8.62
   0   6   2 1208.44   26.90
   0  -6  -2 1170.54   29.97
   0   6   2 1259.33   29.23
   0  -6  -2 1239.55   28.76
   0  -6   2 1247.59   26.68
   1   6   2 1638.11   33.65
   1   6   2 1608.05   29.34
  -1  -6   2 1612.17   29.57
   1  -6  -2 1599.92   34.82
   1  -6  -2 1639.14   34.72
  -1   6   2 1642.06   35.38
  -1  -6  -2 1636.17   33.43
   1   6  -2 1545.71   29.10
   1  -6   2 1633.54   33.55
  -1   6   2 1647.32   35.03
   2  -6  -2 1437.04   34.37
  -2  -6   2 1444.39   25.41
   2  -6  -2 1421.06   33.59
   2   6   2 1434.58   24.07
   2   6   2 1463.92   31.08
  -2   6   2 1465.37   34.90
   2   6  -2 1455.12   34.57
  -2  -6  -2 1472.74   30.91
   2   6  -2 1443.33   25.68
   2  -6   2 1431.02   32.77
  -2   6   2 1396.47   33.63
  -3  -6   2  502.22   11.95
   3   6   2  489.56    8.80
   3  -6  -2  501.23   19.54
   3   6   2  517.34   17.04
   3  -6  -2  533.41   21.04
  -3   6   2  515.46   19.81
  -3   6   2  480.26   20.32
   3   6  -2  499.16   12.21
   3  -6   2  471.56   18.70
  -3  -6  -2  489.01   16.69
   4   6   2   21.38    4.64
   4  -6  -2   10.71    7.18
   4  -6  -2   11.04    4.83
  -4  -6   2   13.39    2.40
   4  -6  -2    7.67    4.04
  -4  -6   2   14.03    4.67
  -4  -6  -2   20.74    4.93
  -4   6   2   15.86    5.40
   4  -6   2    7.23    4.17
   4   6  -2   15.68    2.42
  -4   6   2   10.35    4.49
   5   6   2  478.38   16.80
  -5  -6   2  466.65   18.44
   5  -6  -2  462.19   21.84
   5  -6  -2  475.23   33.44
   5  -6  -2  475.94   20.69
  -5   6  -2  491.82   22.73
  -5   6   2  467.34   22.47
   5   6  -2  465.08   16.96
   5  -6   2  471.28   20.87
   5   6  -2  453.42   10.30
  -5  -6  -2  457.99   16.92
  -5   6   2  438.48   19.90
   6  -6  -2  904.48   32.86
  -6   6  -2  901.51   33.00
   6  -6  -2  944.22   30.65
  -6  -6   2  887.62   27.11
   6   6   2  877.17   24.56
  -6   6  -2  943.24   48.26
   6  -6  -2  843.64   46.38
  -6   6   2  928.61   30.44
   6   6  -2  877.17   24.02
   6   6  -2  903.60   16.16
  -6   6   2  882.74   32.94
   6  -6   2  892.22   30.55
  -6  -6  -2  897.73   25.41
  -7   6  -2  141.65   24.48
  -7   6  -2  125.29   12.99
  -7  -6   2  119.39   10.71
   7   6   2  130.20    9.65
   7  -6  -2  129.39   13.51
   7  -6  -2  115.15   11.68
   7   6  -2  125.15    9.29
   7   6  -2  125.32    5.71
  -7   6   2  129.55   13.88
   7  -6   2  144.19   12.71
  -8  -6   2  421.37   20.05
   8  -6  -2  410.45   21.77
  -8   6  -2  450.58   36.62
  -8   6  -2  452.99   25.26
   8   6   2  399.42   17.51
   8   6  -2  442.52   12.04
  -8   6   2  406.47   24.25
   8   6  -2  453.57   18.03
   8  -6   2  460.28   23.83
  -9   6  -2   11.54    9.86
   9   6   2   -8.50    2.49
  -9  -6   2    1.87    4.17
   9  -6  -2   -6.47    3.92
  -9   6  -2    0.60    5.46
   9  -6   2    1.19    3.58
  -9   6   2    0.80    5.67
  -9  -6  -2    2.15    2.35
   9   6  -2    0.40    1.99
   9   6  -2    0.77    3.05
 -10   6  -2  164.60   30.19
  10   6   2  170.94   14.54
 -10  -6   2  188.33   15.03
 -10   6  -2  234.97   20.38
  10  -6  -2  143.77   14.51
  10  -6   2  208.23   18.49
 -10  -6  -2  189.86   10.30
  10   6  -2  166.96    8.85
  10   6  -2  176.96   12.39
 -10   6   2  132.09   18.71
 -11   6  -2   17.93   13.61
  11  -6  -2   43.33   10.60
  11   6   2   41.58    7.65
 -11  -6   2   53.76   11.75
  11   6  -2   32.65    5.44
  11   6  -2   37.80    5.80
 -11  -6  -2   29.28    6.28
 -11   6   2   41.94   12.46
  11   6  -2   33.18    7.76
  11  -6   2   23.91    9.27
  12   6   2   83.51   11.39
  12  -6  -2  119.58   17.36
 -12   6  -2  123.34   19.10
 -12  -6   2   97.11   14.00
 -12   6   2  132.59   21.30
  12   6  -2  116.08   12.01
  12   6  -2  100.29    7.99
  12  -6   2  102.18   16.81
 -12  -6  -2   98.40    9.81
  12   6  -2   98.58    8.55
  13  -6  -2   64.61   13.93
 -13  -6   2   34.04   10.19
 -13   6  -2   29.95   11.15
  13   6  -2   36.35    6.73
 -13   6   2   26.80   11.51
  13   6  -2   54.44   10.01
  13  -6   2   22.78    9.55
 -13  -6  -2   38.88    8.14
  13   6  -2   35.82    5.90
 -14   6  -2   49.01   13.83
 -14  -6   2   30.21   10.22
  14  -6  -2   30.29   11.06
  14   6  -2   25.03    6.41
 -14   6   2   22.78   11.45
  14   6  -2   31.36    6.58
 -14  -6  -2   25.50    7.92
  14  -6   2   20.82   10.99
 -15   6  -2   -2.53    8.03
  15  -6  -2   -5.89    7.17
 -15  -6   2   -0.28    8.60
 -15   6   2   -3.97    8.60
  15  -6   2  -25.04    7.84
   0   6   3 1602.44   33.15
   0  -6  -3 1621.45   33.00
   0   6   3 1626.83   35.56
   0  -6   3 1633.98   31.79
   0  -6  -3 1646.97   35.48
   1   6   3   27.26    4.50
  -1  -6   3   25.33    4.18
   1  -6  -3   33.86    6.00
   1  -6  -3   34.46    6.32
   1   6   3   32.60    5.89
  -1  -6  -3   30.56    4.71
   1  -6   3   35.24    5.69
  -1   6   3   20.49    5.10
   1   6  -3   25.90    6.89
  -1   6   3   35.56    6.33
  -1  -6  -3   30.76    5.90
   2  -6  -3  374.09   16.36
   2  -6  -3  402.30   17.52
  -2  -6   3  401.05   11.37
   2   6   3  395.42   11.53
   2   6   3  431.93   16.41
  -2   6   3  365.17   16.96
   2  -6   3  366.92   15.77
  -2  -6  -3  379.78   11.03
  -2   6   3  386.03   16.90
   2   6  -3  400.02   18.57
  -2  -6  -3  399.90   15.82
   3  -6  -3  323.79   16.53
  -3  -6   3  308.62    8.41
   3   6   3  304.07   14.10
   3  -6  -3  344.79   16.50
   3   6   3  322.66    8.25
   3  -6   3  329.95   15.82
  -3  -6  -3  308.73   14.18
   3   6  -3  282.95   15.33
  -3   6   3  311.89   15.71
  -3   6   3  324.02   17.04
  -4  -6   3  269.36   15.63
   4  -6  -3  232.80   16.59
   4  -6  -3  261.58   15.69
  -4  -6   3  253.72    5.78
   4   6   3  280.53   13.40
   4   6  -3  252.73   14.06
  -4   6   3  249.83   14.49
  -4  -6  -3  261.48   13.24
   5  -6  -3  255.99   14.99
  -5  -6   3  245.12   15.22
   5  -6  -3  233.35   24.15
   5   6   3  239.34   12.72
   5  -6  -3  239.51   18.40
  -5   6   3  251.76   17.07
   5  -6   3  248.79   15.59
   5   6  -3  235.02   13.49
  -5   6   3  285.87   15.98
  -5  -6  -3  241.07   13.20
   6  -6  -3  625.29   24.92
  -6  -6   3  625.45   24.71
   6   6   3  626.50   21.79
   6  -6  -3  625.51   27.75
   6  -6  -3  579.98   39.39
   6  -6   3  606.06   25.71
  -6  -6  -3  642.43   22.38
   6   6  -3  630.72   22.19
  -6   6   3  632.18   25.11
  -6   6   3  632.79   28.30
   7  -6  -3  799.96   29.40
   7   6   3  763.40   24.96
  -7  -6   3  764.51   28.22
   7  -6  -3  808.68   38.78
   7  -6  -3  872.88   49.51
  -7   6  -3  807.83   32.53
  -7  -6  -3  761.44   26.03
  -7   6   3  784.66   32.97
  -7   6   3  770.06   29.01
   7   6  -3  766.66   25.18
   7  -6   3  773.69   30.56
   8   6   3    5.33    3.66
   8  -6  -3    6.83    8.53
  -8  -6   3    6.55    5.26
   8  -6  -3    7.36    5.21
  -8   6  -3    5.15    5.84
   8   6  -3    5.16    1.39
  -8   6   3    5.97    6.26
   8   6  -3   12.32    1.75
   8  -6   3    5.78    5.71
   8   6  -3    9.59    5.12
  -9   6  -3    3.77    6.20
   9   6   3    6.57    3.77
   9  -6  -3   -0.37    4.10
  -9   6  -3   -9.90    7.88
  -9  -6   3   -4.15    4.26
   9   6  -3    2.50    1.51
  -9   6   3    5.94    6.88
   9  -6   3    3.94    5.43
   9   6  -3    4.16    3.87
   9   6  -3    3.06    1.72
  10   6   3   34.27    7.34
  10  -6  -3   37.49    9.76
 -10   6  -3   50.38   12.14
 -10   6  -3   49.08   16.48
 -10  -6  -3   47.06    5.87
 -10   6   3   57.42   12.91
  10   6  -3   41.29    4.10
  10   6  -3   47.95    4.38
  10  -6   3   48.76   11.34
  10   6  -3   67.32    9.83
 -11   6  -3  123.61   18.72
  11  -6  -3  101.13   15.29
 -11  -6   3   95.11   14.16
  11   6   3   93.45   12.08
 -11   6  -3  139.16   28.33
 -11   6   3  146.42   21.33
 -11  -6  -3  122.32    8.52
  11  -6   3   75.66   14.36
 -11  -6  -3  121.62   13.67
  11   6  -3  131.83   14.29
  11   6  -3  105.51    9.74
  11   6  -3  120.07    7.02
 -12  -6   3   89.85   14.20
 -12   6  -3   71.74   26.59
  12  -6  -3  100.36   14.80
 -12   6  -3  108.85   18.58
  12  -6   3   81.36   14.74
 -12  -6  -3  102.88    9.00
 -12   6   3   53.08   14.88
  12   6  -3   85.93   11.49
  12   6  -3   94.65    6.80
  12   6  -3   93.29    6.89
  13  -6  -3  225.84   20.90
 -13  -6   3  278.18   21.70
 -13   6  -3  251.57   23.44
 -13   6   3  215.88   22.89
 -13  -6  -3  262.34   14.66
  13  -6   3  233.74   21.41
  13   6  -3  231.95   17.93
  13   6  -3  256.98   11.52
  13   6  -3  233.30   11.31
 -14  -6   3    5.75    9.18
  14  -6  -3   23.15    9.67
 -14   6  -3   16.40   10.52
  14   6  -3   17.16    4.92
 -14   6   3    6.09    9.54
 -14  -6  -3   19.84    7.10
  14  -6   3   29.24   10.75
 -15   6  -3   15.16    9.74
 -15  -6   3    8.22   10.03
  15  -6  -3   11.19    9.01
  15  -6   3   12.48    9.21
 -15  -6  -3    4.37    7.37
   0   6   4 2509.48   48.57
   0  -6  -4 2531.16   47.90
   0  -6  -4 2509.50   45.47
   0   6  -4 2528.12   57.49
   0  -6   4 2473.95   42.90
   0   6   4 2466.13   45.79
  -1  -6   4 1507.02   28.65
   1   6   4 1479.68   30.73
   1   6   4 1450.13   34.61
   1  -6  -4 1485.29   35.20
   1  -6  -4 1504.61   35.04
  -1  -6  -4 1496.93   34.51
  -1  -6  -4 1502.67   30.35
   1   6  -4 1570.39   42.08
  -1   6   4 1480.25   35.16
  -1   6   4 1532.47   36.13
   2  -6  -4  344.59   16.34
  -2  -6   4  339.92   10.63
   2   6   4  362.66   12.60
   2  -6  -4  385.94   17.61
   2   6   4  338.45   15.56
  -2  -6  -4  340.83   11.58
   2   6  -4  337.41   18.67
  -2   6   4  349.53   16.37
  -2   6   4  326.65   16.62
  -2  -6  -4  361.11   15.86
   3  -6  -4   -4.29    2.79
   3   6   4    5.01    2.27
   3   6   4    3.06    2.99
  -3  -6   4   -1.19    1.09
   3   6  -4   -1.59    3.20
  -3  -6  -4    0.08    2.89
  -3   6   4    5.95    4.17
  -3   6   4    2.42    3.35
  -3  -6  -4    1.98    1.61
   4  -6  -4  702.83   24.86
  -4  -6   4  710.31   27.48
   4   6   4  639.02   22.22
   4  -6  -4  661.96   26.35
   4   6  -4  692.00   25.51
  -4  -6  -4  724.64   23.80
  -4  -6  -4  662.40   10.67
  -4   6   4  718.12   27.81
  -4   6   4  715.23   25.32
   5  -6  -4  330.09   19.41
   5   6   4  368.99   16.92
   5  -6  -4  351.02   18.24
  -5  -6   4  342.68   19.29
  -5   6   4  341.68   20.29
   5   6  -4  378.30   18.70
  -5  -6  -4  375.57   17.45
  -5   6   4  314.75   20.37
  -6  -6   4  509.24   24.13
   6   6   4  495.36   20.24
   6  -6  -4  481.85   22.07
   6  -6  -4  494.89   24.84
  -6   6   4  526.46   22.84
  -6   6   4  513.54   26.09
   6   6  -4  511.05   21.88
  -6  -6  -4  530.55   21.56
   7  -6  -4  504.60   23.33
   7  -6  -4  541.75   40.36
   7   6   4  486.91   21.16
  -7  -6   4  473.07   23.89
   7   6  -4  505.48   21.77
  -7  -6  -4  493.20   21.53
  -7   6   4  507.08   27.04
  -7   6   4  499.14   23.07
  -8  -6   4  143.86   14.52
   8  -6  -4  144.53   13.48
   8   6   4  140.15   11.65
   8  -6  -4  123.60   24.68
  -8   6  -4  133.96   17.51
   8   6  -4  125.38   11.40
  -8   6   4  135.88   18.55
  -9  -6   4    3.62    5.57
   9  -6  -4   13.00   12.20
   9   6   4    4.38    3.82
  -9   6  -4    5.99    6.03
   9  -6  -4   -2.32    4.37
  -9  -6  -4    4.02    2.17
   9   6  -4   -8.58    3.36
  -9   6   4   -2.51    3.24
 -10  -6   4   32.19    9.75
  10  -6  -4   54.08   10.91
 -10   6  -4   17.48    8.83
 -10  -6  -4   39.98    4.33
 -10  -6  -4   41.26    5.66
 -11  -6   4   41.41   11.37
  11  -6  -4   44.62   10.75
 -11   6  -4   44.87   17.92
 -11   6  -4   58.41   13.24
  11   6  -4   38.78    2.63
  11   6  -4   51.71    9.98
  11  -6   4   20.62    9.79
 -11  -6  -4   42.19    5.77
 -11   6   4   35.01   10.36
 -12  -6   4    4.50    7.62
  12  -6  -4    1.26    5.09
 -12   6  -4   -6.83    9.82
 -12   6  -4    5.53    8.07
  12   6  -4   16.15    6.38
  12   6  -4    1.63    2.02
  12  -6   4    2.92    7.54
  12   6  -4    2.62    2.03
 -12  -6  -4   -1.77    3.58
 -12   6   4    8.43    7.46
  13  -6  -4  255.89   20.89
 -13  -6   4  218.89   20.82
 -13   6  -4  259.98   24.18
 -13   6  -4  204.46   38.86
 -13   6   4  245.43   24.52
  13  -6   4  278.71   24.44
  13   6  -4  262.77    9.23
 -13  -6  -4  255.85   13.53
  13   6  -4  256.95    8.94
 -14  -6   4   29.26   12.07
  14  -6  -4   29.97   10.01
 -14   6  -4   15.49   10.19
 -14  -6  -4   13.77    6.00
 -14   6   4   18.58   10.58
  14   6  -4   19.14    3.66
  14  -6   4   31.70   11.73
 -15  -6   4    9.99   11.09
  15  -6  -4    5.32    6.92
 -15   6  -4   -1.33    8.55
 -15   6   4    8.93   11.28
  15  -6   4    5.97   10.86
   0   6   5  390.06   17.50
   0  -6  -5  395.62   16.34
   0  -6  -5  398.26   17.35
   0   6   5  402.62   17.05
   0   6  -5  415.68   22.59
   1  -6  -5  186.48   12.08
   1   6   5  173.58   11.87
  -1   6  -5  178.41   15.40
   1   6   5  188.49   11.08
   1   6  -5  206.43   15.90
  -1   6   5  204.69   13.20
  -1  -6  -5  176.28   10.23
  -1   6   5  181.43   12.11
  -1  -6  -5  202.58   12.63
  -2  -6   5    4.18    2.23
   2  -6  -5    4.95    3.32
   2   6   5    4.68    3.21
   2   6   5   -0.76    2.20
   2  -6  -5   11.48    4.52
  -2  -6  -5   12.84    4.75
  -2   6   5    3.58    4.13
  -2   6   5    9.26    4.01
  -2  -6  -5    8.33    3.06
   2   6  -5    3.63    4.54
  -3  -6   5    5.93    5.63
  -3  -6   5    6.10    1.82
   3   6   5    8.88    3.82
   3  -6  -5    4.61    3.54
  -3  -6   5    9.47    2.16
   3   6   5    5.65    3.30
   3  -6  -5    5.89    3.93
  -3  -6  -5    5.17    2.61
  -3   6   5    5.52    3.79
  -3   6   5    5.18    4.72
   3   6  -5   11.35    5.31
   4   6   5   71.87    9.75
   4  -6  -5   90.42   12.23
   4  -6  -5   81.86   10.63
  -4  -6   5   66.87   11.13
  -4  -6  -5   75.18    9.83
  -4   6   5   78.91   11.81
   4   6  -5   92.05   12.08
  -4  -6  -5   70.01    4.69
  -5  -6   5  496.40   25.09
   5  -6  -5  468.07   21.05
   5  -6  -5  484.77   24.08
   5   6   5  478.35   20.36
  -5  -6  -5  467.73   10.17
   5   6  -5  452.56   22.11
  -5   6   5  476.42   24.43
  -5  -6  -5  435.76   20.09
  -5   6   5  466.95   21.36
   6  -6  -5  315.37   18.09
  -6  -6   5  336.50   21.05
   6   6   5  321.82   17.07
   6  -6  -5  279.65   19.36
   6   6  -5  331.55   18.79
  -6   6   5  293.85   20.35
  -6  -6  -5  303.26    6.33
  -6   6   5  299.51   17.53
  -6  -6  -5  341.78   18.29
  -7  -6   5  169.25   16.40
   7   6   5  184.91   13.54
   7  -6  -5  173.71   14.31
  -7   6   5  198.48   17.81
  -7  -6  -5  188.60   14.30
  -7   6   5  148.16   13.59
   7   6  -5  179.41   14.39
   8  -6  -5  485.98   23.70
  -8  -6   5  425.35   24.83
   8  -6  -5  503.63   41.46
   8   6   5  488.95   22.45
   8   6  -5  450.82   22.42
  -8   6   5  444.78   26.66
  -8  -6  -5  437.10   10.00
  -8  -6  -5  448.83    9.84
  -9  -6   5   26.74   10.33
   9  -6  -5   38.75    8.67
  -9   6  -5   19.61    8.97
   9  -6  -5   29.88   15.53
  -9   6   5   21.82    9.41
   9   6  -5   20.20    7.69
  -9  -6  -5   25.22    3.91
 -10   6  -5  -12.68    3.83
  10  -6  -5   -9.14    9.13
 -10  -6   5    3.72    6.81
  10  -6  -5   -4.35    4.73
  10   6  -5    5.71    4.99
 -10   6   5   -6.61    4.07
 -10  -6  -5   -1.19    1.96
 -10  -6  -5    3.10    3.12
 -11  -6   5   17.44    9.72
 -11   6  -5   11.68    9.06
  11  -6  -5   47.29   10.66
 -11   6   5   39.45   11.81
 -11  -6  -5   27.24    4.49
 -11  -6  -5   24.44    5.11
 -12   6  -5  390.55   42.08
 -12  -6   5  423.52   28.91
  12  -6  -5  376.76   23.99
 -12   6  -5  449.01   30.27
 -12   6   5  429.46   31.61
  12  -6   5  424.96   28.82
 -12  -6  -5  433.67   15.11
 -13   6  -5  101.89   18.66
  13  -6  -5   78.87   13.95
 -13  -6   5  123.16   21.32
 -13   6   5  137.04   21.57
  13  -6   5   99.28   17.53
 -13  -6  -5   92.27    8.67
 -13  -6  -5   86.83   13.05
 -14   6  -5   81.86   16.82
 -14  -6   5  123.52   21.52
  14  -6  -5   68.62   13.80
 -14   6   5   66.21   17.24
 -14  -6  -5   81.50    9.89
  14  -6   5   78.90   17.68
 -15   6  -5   -2.20    9.37
  15  -6  -5   -9.32    6.90
 -15  -6   5    2.93   12.95
  15  -6   5    5.20   10.04
 -15   6   5    0.02    9.64
   0  -6  -6  116.88    9.73
   0   6   6  129.39   10.85
   0  -6  -6  121.18   10.60
   0   6   6  117.33   10.38
   0   6  -6   98.14   14.30
   1  -6  -6  550.99   21.80
  -1   6  -6  542.11   27.86
   1  -6  -6  558.09   22.05
   1   6   6  587.40   21.53
   1   6   6  563.09   22.19
  -1   6   6  534.04   21.80
  -1   6   6  554.68   22.88
   1   6  -6  513.70   26.14
  -1  -6  -6  521.94   19.07
  -1  -6  -6  495.36   20.71
   2  -6  -6  137.21   11.57
   2  -6  -6  134.68   11.30
   2   6   6  116.69    9.48
  -2  -6   6  142.13    7.59
   2   6   6  134.48   11.00
  -2   6  -6  136.51   19.54
  -2  -6  -6  123.04    8.94
  -2   6   6  127.96   12.46
  -2   6   6  109.24   11.11
  -2  -6  -6  129.25   11.03
   2   6  -6  121.99   15.66
   3  -6  -6  141.73   11.54
  -3  -6   6  122.64    5.99
  -3  -6   6  141.26    6.30
   3  -6  -6  123.82   11.75
   3   6   6  124.58    9.43
  -3   6   6  116.83   11.98
  -3  -6  -6  127.22   10.71
   3   6  -6  136.13   13.49
  -3   6   6  110.26   11.44
  -3  -6  -6  139.72    8.64
  -4  -6   6    8.62    1.27
   4   6   6    7.95    3.87
   4   6   6    6.64    4.48
  -4  -6   6   19.90    7.22
   4  -6  -6   12.17    5.49
   4  -6  -6    7.51    4.85
   4   6  -6   10.81    5.63
  -4  -6  -6   22.56    6.63
  -4  -6  -6    9.07    3.22
  -4   6   6    9.37    5.92
  -4   6   6    8.78    4.50
   5   6   6  235.66   15.14
   5  -6  -6  290.86   17.02
   5  -6  -6  230.83   17.27
  -5  -6   6  270.62   19.99
  -5   6   6  260.51   19.23
  -5  -6  -6  260.71   10.01
  -5  -6  -6  249.69   16.25
   5   6  -6  248.64   17.90
  -5   6   6  261.54   16.43
   6  -6  -6   71.47   10.86
  -6  -6   6   70.87   13.44
   6   6   6   72.83   10.52
  -6   6   6   76.05   11.10
   6   6  -6   98.35   13.75
  -6  -6  -6   76.69    5.48
  -6   6   6   81.40   13.67
  -6  -6  -6  105.58   13.08
  -7  -6   6 1199.05   43.46
   7  -6  -6 1154.89   36.68
   7   6   6 1119.73   36.13
   7   6  -6 1123.53   38.05
  -7   6   6 1105.07   42.62
  -7  -6  -6 1121.25   20.45
  -7  -6  -6 1168.44   37.31
  -7  -6  -6 1120.54   21.60
  -8  -6   6   33.02   10.89
   8  -6  -6   31.89    8.03
  -8  -6  -6   31.48    4.40
   8   6  -6   28.02    7.92
  -8   6   6   47.07   12.14
  -8  -6  -6   31.32    3.80
   9  -6  -6   33.54    9.11
  -9  -6   6   41.33   11.40
   9  -6  -6   42.00   16.80
  -9  -6  -6   23.01    3.56
  -9   6   6   13.88    9.90
  -9  -6  -6   30.62    4.74
   9   6  -6   17.13    7.15
  10  -6  -6   14.85   11.95
 -10  -6   6   21.55    9.03
 -10   6  -6   11.32    8.74
  10  -6  -6    9.02    6.11
 -10  -6  -6   19.77    4.42
 -10   6   6   21.24    9.43
 -10  -6  -6   15.56    3.34
 -11   6  -6   86.19   16.01
 -11  -6   6   91.93   16.58
  11  -6  -6   95.12   14.76
 -11  -6  -6   77.43    6.53
 -11  -6  -6   78.45    7.63
 -11   6   6   79.31   16.64
 -12   6  -6   20.44   10.65
  12  -6  -6   18.33    8.50
 -12  -6   6   26.79   10.97
 -12   6   6   -0.97    7.63
  13  -6  -6  178.56   17.79
 -13   6  -6  211.34   22.81
 -13  -6   6  187.21   25.09
 -13  -6  -6  173.35   10.66
 -13   6   6  155.03   23.83
  14  -6  -6   51.48   11.90
 -14   6  -6   32.22   12.80
 -14  -6   6   12.26   12.00
 -14  -6  -6   22.53    6.18
   0   6  -7 2856.12   70.98
   0   6   7 2825.04   58.25
   0   6   7 2735.03   58.17
   0  -6  -7 2833.09   56.44
   0  -6  -7 2795.09   57.25
   1  -6  -7    6.16    4.64
  -1   6  -7    2.51    4.23
  -1  -6   7   -0.16    2.68
   1   6   7    3.51    3.64
   1  -6  -7    2.25    2.92
   1   6   7   -5.21    3.39
  -1  -6  -7    2.24    3.54
  -1  -6  -7    3.51    4.28
  -1   6   7   -4.41    1.88
  -1   6   7    3.16    3.80
  -2  -6   7  263.54   11.05
   2  -6  -7  257.74   16.50
   2  -6  -7  270.54   15.79
  -2  -6   7  249.65   20.39
  -2   6  -7  259.03   20.64
   2   6   7  251.70   15.58
   2   6   7  257.89   15.52
  -2   6   7  282.04   18.11
  -2  -6  -7  264.06   13.83
  -2  -6  -7  248.77   15.68
  -2   6   7  253.19   15.72
  -3  -6   7   -0.32    2.09
  -3   6  -7   -3.47    3.92
   3  -6  -7   -3.88    3.24
  -3  -6   7   -0.12    5.50
   3   6   7    2.36    3.91
   3   6   7    0.88    3.65
   3  -6  -7   -8.63    3.22
   3   6  -7   10.57    5.67
  -3  -6  -7    2.81    4.04
  -3  -6  -7   -4.07    2.40
  -3   6   7    1.34    3.47
  -3   6   7   -2.19    3.91
   4   6   7  146.66   12.72
   4  -6  -7  172.57   13.44
  -4  -6   7  176.22    6.00
  -4  -6   7  156.66   16.42
   4  -6  -7  159.71   14.32
   4   6   7  148.22   11.07
  -4   6   7  178.25   15.95
  -4   6   7  180.45   13.71
  -4  -6  -7  159.83   13.59
  -4  -6  -7  176.02   10.51
   4   6  -7  175.73   15.59
   5   6   7   -3.07    3.40
  -5  -6   7    3.48    6.07
   5  -6  -7   -1.49    2.85
   5   6  -7    3.19    4.35
  -5  -6  -7    1.59    3.07
  -5   6   7   -3.45    3.05
  -5   6   7   -2.24    3.98
  -5  -6  -7    7.42    5.25
   6  -6  -7  889.01   31.41
  -6  -6   7  948.64   40.51
  -6   6   7  868.25   36.83
  -6  -6  -7  888.08   32.57
  -6  -6  -7  861.94   22.23
   6   6  -7  881.83   35.24
   7  -6  -7   16.81    6.54
  -7  -6   7   17.63    9.16
  -7   6   7   21.42    8.83
  -7  -6  -7   22.73    4.70
   7   6  -7   29.92    8.37
  -7  -6  -7   21.05    7.71
   8  -6  -7  303.57   19.21
  -8  -6   7  259.57   22.18
  -8  -6  -7  263.53   10.49
  -8  -6  -7  290.93   12.21
  -8   6   7  250.65   21.96
   9  -6  -7   54.16   10.34
  -9  -6   7   53.02   13.47
  -9  -6  -7   35.61    4.98
  -9  -6  -7   43.07    6.27
  -9   6   7   73.23   15.54
  10  -6  -7   92.79   24.88
 -10  -6   7   96.07   17.58
  10  -6  -7  117.97   15.98
 -10  -6  -7  114.71    8.95
 -10   6   7   83.60   16.29
 -10  -6  -7  116.43    7.51
 -11  -6   7    0.36    8.25
  11  -6  -7  -15.57   11.14
 -11   6  -7    9.23    8.90
 -11  -6  -7   -0.04    3.08
 -11   6   7   -4.14    6.56
 -12   6  -7  378.10   29.20
  12  -6  -7  422.18   26.26
 -12  -6   7  474.31   33.11
 -12   6   7  467.67   33.01
 -12  -6  -7  416.66   15.07
  13  -6  -7   14.11    8.44
 -13  -6   7   23.22   12.48
 -13   6  -7   10.30   10.45
 -13   6   7   13.95    8.97
 -13  -6  -7   14.43    4.62
 -14  -6   7   32.60   14.03
  14  -6  -7   81.80   15.37
 -14   6  -7   37.53   13.45
 -14   6   7   33.23   13.39
   0   6   8  236.67   16.48
   0   6   8  218.49   14.91
   0  -6   8  246.49   13.48
   0  -6  -8  193.04   14.34
   0   6  -8  216.35   19.12
   0  -6  -8  231.49   14.98
   1  -6  -8 1134.54   36.21
   1  -6  -8 1229.64   36.05
   1   6   8 1248.14   37.67
  -1   6  -8 1216.06   46.06
   1   6   8 1160.15   35.89
  -1  -6   8 1241.38   29.39
  -1  -6  -8 1140.55   33.75
  -1  -6  -8 1195.83   36.12
  -1   6   8 1197.46   39.12
   1   6  -8 1185.01   44.18
  -1   6   8 1214.90   36.74
   2   6   8    7.24    4.52
   2   6   8    1.90    4.42
   2  -6  -8    0.80    4.56
   2  -6  -8    2.81    4.62
  -2  -6   8   -1.02    6.20
  -2   6  -8    9.05    6.00
  -2  -6   8   -1.30    2.47
  -2  -6  -8    0.09    2.76
  -2   6   8   -1.15    3.25
   2   6  -8    7.03    6.39
  -2   6   8    1.71    4.25
  -2  -6  -8   -0.25    3.39
   3   6   8   22.66    6.78
  -3  -6   8   16.72    8.37
   3  -6  -8   20.39    7.28
   3   6   8   20.88    7.22
   3  -6  -8   34.54    7.66
  -3  -6  -8   29.27    7.51
   3   6  -8   21.68    8.31
  -3  -6  -8   14.23    4.96
  -3   6   8   27.35    8.72
  -3   6   8   21.24    6.85
  -4  -6   8  130.31    6.37
  -4  -6   8  157.45   21.07
   4   6   8  132.28   12.34
   4  -6  -8  129.39   12.35
   4   6  -8  142.85   14.94
  -4  -6  -8  148.95   10.85
  -4  -6  -8  139.94   13.24
  -4   6   8  124.37   16.71
  -4   6   8  129.44   11.99
  -5  -6   8  339.67   25.25
  -5  -6   8  306.96    5.87
   5  -6  -8  318.41   18.46
  -5  -6  -8  308.20   14.98
  -5  -6  -8  295.24   19.21
   5   6  -8  290.08   21.31
  -5   6   8  278.63   20.89
   6  -6  -8   17.80    6.29
  -6  -6   8   30.21   11.45
  -6  -6  -8   11.75    7.29
  -6   6   8   19.76    8.79
  -6  -6  -8   12.79    4.65
   7  -6  -8  351.13   20.55
  -7  -6   8  323.64   25.14
  -7  -6  -8  365.85   22.39
  -7   6   8  364.31   26.05
  -7  -6  -8  307.24   14.48
   8  -6  -8   11.78    6.34
  -8  -6   8    5.37    7.06
  -8  -6  -8    8.75    4.35
  -8   6   8   11.61    7.37
  -9  -6   8   -2.31    7.06
   9  -6  -8    0.01    4.86
  -9   6   8    1.56    7.63
  -9  -6  -8    3.91    3.06
  -9  -6  -8   -0.99    4.58
  10  -6  -8   45.32   10.24
 -10  -6   8   35.15   13.48
 -10  -6  -8   52.44   10.78
 -10  -6  -8   31.98    5.57
 -10   6   8   44.57   12.77
 -11  -6   8   79.40   18.27
  11  -6  -8   68.33   13.15
 -11   6  -8   56.99   14.57
 -11  -6  -8   78.73   10.29
 -11   6   8   55.66   14.89
 -11  -6  -8   67.23    7.71
 -12   6  -8   71.02   15.74
  12  -6  -8   61.44   12.52
 -12  -6   8   63.10   17.67
 -12   6   8   99.73   21.22
 -12  -6  -8   56.77    7.28
 -12  -6  -8   52.70    8.48
 -13  -6   8   92.22   18.97
 -13   6  -8  114.91   20.44
  13  -6  -8   85.16   14.81
 -13  -6  -8  103.06    8.93
 -14   6  -8   16.46   11.21
  14  -6  -8   24.51    9.96
 -14   6   8   31.52   13.07
   0  -6  -9  789.65   29.61
   0  -6  -9  765.12   29.92
   0  -6   9  769.74   25.09
   0   6   9  770.64   32.10
  -1  -6   9  943.50   26.39
   1   6   9  961.21   42.37
   1  -6  -9  961.68   34.31
   1  -6  -9  963.20   32.98
  -1  -6  -9  996.42   33.01
  -1   6   9 1025.78   37.72
   1  -6   9  922.55   29.09
  -1  -6  -9  897.91   32.69
  -2  -6   9   34.28    6.01
   2  -6  -9   31.06    9.14
   2   6   9   27.06    8.85
   2  -6  -9   29.61    8.01
  -2  -6   9   33.62   11.75
  -2  -6  -9   26.02    8.02
  -2   6   9   30.48    9.34
   2  -6   9   32.33    6.67
  -2  -6  -9   38.15    8.13
   3   6   9   34.44    8.82
  -3  -6   9   34.71   11.54
   3  -6  -9   25.41    7.78
  -3  -6   9   31.49    5.04
  -3  -6  -9   33.68    7.62
  -3  -6  -9   44.86    9.34
  -3   6   9   32.77    9.66
   4  -6  -9   11.48    5.12
   4   6   9   26.06    7.95
  -4  -6   9   17.47    9.27
  -4  -6   9   21.18    3.88
  -4   6   9   16.46    8.56
  -4  -6  -9   20.61    6.24
  -4  -6  -9   21.14    7.53
   5  -6  -9  479.22   23.34
  -5  -6   9  464.08   30.89
  -5  -6   9  428.72   10.79
  -5  -6  -9  426.78   19.44
  -5   6   9  421.19   27.47
  -5  -6  -9  428.94   24.03
  -6  -6   9  517.68   33.07
   6  -6  -9  528.09   25.26
  -6   6   9  506.36   30.76
  -6  -6  -9  486.87   20.20
  -6  -6  -9  525.67   26.96
  -7  -6   9  234.85   23.39
   7  -6  -9  266.43   18.51
  -7  -6  -9  250.63   14.48
  -7  -6  -9  277.97   20.59
   8  -6  -9  304.26   20.01
  -8  -6   9  284.17   26.87
  -8  -6  -9  274.45   15.30
  -8   6   9  281.23   24.39
   9  -6  -9    2.85    6.37
  -9  -6   9   -1.65    6.51
  -9   6   9    3.04    9.87
  -9  -6  -9    2.11    4.52
 -10  -6  -9   59.73    8.44
 -10  -6  -9   56.08    7.74
 -10   6   9   75.00   17.26
  11  -6  -9  217.43   19.21
 -11  -6   9  173.67   24.92
 -11  -6  -9  170.20   12.09
 -11  -6  -9  180.44   11.51
 -11   6   9  150.98   24.28
 -12   6  -9  279.87   25.97
 -12  -6   9  179.29   26.26
  12  -6  -9  260.66   20.39
 -12  -6  -9  281.90   19.32
 -12  -6  -9  284.40   13.91
  13  -6  -9   51.54   12.20
 -13  -6   9   18.68   13.30
 -13   6  -9   52.42   15.00
 -13  -6  -9   33.63    8.69
 -13   6   9   33.04   15.39
   0  -6 -10  244.29   16.85
   0   6  10  216.66   18.99
   0  -6  10  238.76   14.48
   0  -6 -10  224.25   16.87
   1  -6 -10  552.21   26.97
  -1  -6  10  620.84   21.88
   1  -6 -10  596.70   26.55
   1   6  10  616.11   30.52
  -1  -6 -10  610.57   31.79
  -1  -6 -10  575.72   26.88
   1  -6  10  593.97   23.81
  -1   6  10  583.08   29.95
   2   6  10  109.78   15.33
   2  -6 -10  113.81   14.31
  -2  -6  10  111.36   19.22
  -2  -6  10  101.63    8.67
   2  -6  10  112.41   11.28
  -2   6  10  122.39   17.19
  -2  -6 -10  116.34   14.43
  -2  -6 -10  139.57   14.00
  -3  -6  10   -1.56    7.27
   3  -6 -10    5.36    5.68
  -3  -6  10    6.67    3.57
  -3  -6 -10   10.02    6.38
  -3  -6 -10    7.27    5.73
  -3   6  10    2.57    6.28
   4   6  10  145.99   15.11
   4  -6 -10  165.00   14.50
  -4  -6  10  167.70   23.99
  -4  -6  10  143.53    8.51
  -4  -6 -10  147.07   18.10
  -4   6  10  127.70   18.96
  -4  -6 -10  164.81   13.44
  -5  -6  10  304.46   10.55
   5  -6 -10  356.11   20.97
  -5  -6  10  333.58   27.85
  -5  -6 -10  295.07   21.16
  -5  -6 -10  309.13   17.93
  -5   6  10  354.62   26.29
  -6  -6  10  294.24   26.63
  -6  -6  10  295.75    7.08
   6  -6 -10  304.13   19.57
  -6  -6 -10  270.74   21.27
  -6   6  10  277.78   28.22
  -6  -6 -10  247.51   16.02
   7  -6 -10  255.89   18.94
  -7  -6  10  260.96   25.57
  -7   6  10  275.54   24.79
  -7  -6 -10  273.53   16.42
  -7  -6 -10  273.25   21.00
   8  -6 -10   36.12   10.02
  -8  -6  10   30.97   13.00
  -8   6  10   30.96   11.90
  -8  -6 -10   44.02    8.57
  -9  -6  10    5.23    9.42
  -9   6  10    4.59    9.57
  -9  -6 -10   -1.30    4.79
 -10  -6  10   21.04   11.96
  10  -6 -10   -9.02    4.97
 -10  -6 -10   -1.36    4.07
 -10   6  10   -9.86    6.90
 -10  -6 -10    0.99    5.37
  11  -6 -10   40.01   10.36
 -11  -6  10   60.52   18.21
 -11  -6 -10   39.16    7.45
 -11  -6 -10   27.95    7.64
 -11   6  10   38.20   13.65
 -12   6 -10  219.98   23.78
  12  -6 -10  180.67   18.31
 -12  -6  10  192.40   27.46
 -12  -6 -10  198.88   13.00
 -12   6  10  109.48   25.72
  13  -6 -10   50.66   11.79
 -13  -6  10   54.50   17.63
 -13   6 -10   38.14   13.23
 -13   6  10   69.53   18.08
   0   6  11   38.25   11.11
   0  -6 -11   29.15    7.64
   0  -6 -11   41.58    9.75
   0  -6  11   25.07    6.80
   1   6  11  316.03   23.73
  -1  -6  11  302.21   15.95
   1  -6 -11  277.66   19.18
   1  -6  11  331.75   18.58
  -1  -6 -11  305.42   20.38
  -1  -6 -11  279.44   19.56
  -1   6  11  314.77   23.44
   2   6  11    5.58    7.18
   2  -6 -11    6.56    5.97
  -2  -6  11    7.73    4.21
  -2  -6  11   15.91    8.65
  -2   6  11    7.49    6.87
  -2  -6 -11   11.77    5.72
  -2  -6 -11   11.23    6.54
   3   6  11    7.22    6.89
   3  -6 -11    4.53    5.60
  -3  -6  11   -0.75    7.04
  -3  -6  11    0.68    3.51
  -3  -6 -11    2.60    4.90
  -3   6  11   -3.41    5.37
  -3  -6 -11   -2.97    5.08
  -4  -6  11   62.62   16.35
   4   6  11   64.30   12.99
  -4  -6  11   50.81    6.86
   4  -6 -11   83.47   13.01
  -4   6  11   53.49   13.34
  -4  -6 -11   66.68   12.76
  -4  -6 -11   57.53   10.44
  -5  -6  11  459.39   14.73
  -5  -6  11  508.38   35.56
   5  -6 -11  479.92   25.01
  -5  -6 -11  424.81   22.14
  -5  -6 -11  449.87   27.08
  -6  -6  11   73.09    5.20
   6  -6 -11   88.40   13.62
  -6  -6 -11   74.77   14.20
  -6   6  11   95.06   17.72
  -6  -6 -11   71.31   11.29
  -7  -6  11  275.48   28.00
   7  -6 -11  267.78   19.39
  -7  -6 -11  255.79   16.98
  -7   6  11  262.24   25.24
  -7  -6 -11  276.03   22.75
  -8  -6  11  304.11   29.12
   8  -6 -11  285.93   24.03
  -8   6  11  319.93   28.71
  -8  -6 -11  323.17   19.50
  -9  -6  11    4.80   10.40
   9  -6 -11   55.35   11.66
  -9   6  11   18.75   11.00
  -9  -6 -11   24.80    7.93
 -10  -6  11   25.02   13.06
  10  -6 -11    4.92    6.54
 -10  -6 -11   -8.35    6.53
 -10   6  11    7.52   10.67
 -11  -6  11  102.29   21.43
  11  -6 -11  122.58   17.08
 -11  -6 -11  122.05   11.91
 -11   6  11   99.21   21.58
  12  -6 -11  216.76   19.50
 -12  -6  11  220.51   32.22
 -12   6  11  159.02   24.73
 -12  -6 -11  199.54   13.91
   0  -6 -12  738.27   32.41
   0  -6  12  668.76   26.55
   0   6  12  694.50   36.65
  -1  -6  12  114.47   10.62
   1   6  12  119.67   18.47
   1  -6 -12  151.68   15.37
  -1  -6 -12  135.00   19.88
  -1   6  12  147.30   22.15
   2  -6 -12  111.51   15.25
   2   6  12   80.08   15.27
  -2  -6  12  106.60    9.60
  -2  -6 -12   81.19   14.55
  -2   6  12  139.09   20.59
  -2  -6 -12  100.35   18.22
   3  -6 -12   10.40    6.06
   3   6  12    7.70    7.42
  -3  -6  12    3.47    8.32
  -3  -6  12   -6.90    3.36
  -3  -6 -12    0.11    6.23
  -3  -6 -12   -3.41    5.00
  -3   6  12  -10.87    5.07
  -4  -6  12  155.33   25.62
   4  -6 -12  187.98   16.50
  -4  -6  12  222.44   12.03
   4   6  12  221.12   20.57
  -4  -6 -12  185.93   18.13
  -4  -6 -12  174.49   16.12
  -4   6  12  168.91   28.14
  -5  -6  12   32.68    5.63
   5  -6 -12   33.03   10.26
  -5  -6  12   25.37   12.46
  -5  -6 -12   45.62   11.19
  -5   6  12   33.14   11.38
  -5  -6 -12   35.99    8.72
  -6  -6  12  129.53   23.36
  -6   6  12  144.08   23.57
  -6  -6 -12  127.94   18.21
  -6  -6 -12  120.05   15.03
  -7  -6  12    4.38   10.12
   7  -6 -12    9.80    6.30
  -7  -6  12    1.33    1.68
  -7  -6 -12   -1.10    6.41
  -7   6  12    1.82    7.98
   8  -6 -12   15.73    7.97
  -8  -6  12    0.00   10.49
  -8  -6 -12   19.08    9.13
  -8   6  12   15.21   10.50
  -9  -6  12    7.01   10.47
   9  -6 -12    0.62    7.18
  -9   6  12    0.65    7.98
  -9  -6 -12  -15.92    6.67
 -10  -6  12    3.93   10.25
  10  -6 -12   10.85    6.63
 -10  -6 -12    1.31   13.39
 -10   6  12   20.63   10.98
 -11  -6  12   11.89   13.51
  11  -6 -12   20.54    8.62
 -11  -6 -12    8.44    6.65
 -11   6  12   13.90   11.95
   0  -6 -13   70.01   13.36
   0   6  13   76.11   16.56
   1  -6 -13  369.64   23.58
  -1  -6  13  436.62   21.11
   1   6  13  443.19   31.29
  -1   6  13  395.40   30.59
  -1  -6 -13  429.47   26.13
  -2  -6  13   -6.23    7.91
   2  -6 -13    2.19    4.70
   2   6  13   -7.45    6.49
  -2  -6  13    4.53    4.81
  -2  -6 -13   -6.38    4.68
  -2   6  13   -4.90    7.53
   3  -6 -13   44.01   10.66
   3   6  13   41.02   12.32
  -3  -6  13   34.36    7.46
  -3  -6  13   35.34   13.62
  -3   6  13   46.30   12.61
  -3  -6 -13   32.11   10.19
  -4  -6  13   -5.64    9.32
   4   6  13    1.74    7.79
  -4  -6  13    3.95    4.73
   4  -6 -13    4.46    6.75
  -4   6  13  -12.86    7.02
  -4  -6 -13    7.52    8.13
  -5  -6  13  576.88   19.50
   5  -6 -13  560.18   29.03
  -5  -6  13  593.26   41.47
  -5   6  13  596.46   38.21
  -5  -6 -13  533.84   28.61
  -5  -6 -13  600.21   33.52
   6  -6 -13   17.76    8.18
  -6  -6  13   25.24   12.91
  -6  -6  13   21.02    4.92
  -6  -6 -13   18.05    7.37
  -6   6  13    5.86   10.04
  -6  -6 -13    8.20    7.92
   7  -6 -13  122.02   16.64
  -7  -6  13  135.16    7.08
  -7  -6  13  131.69   24.86
  -7   6  13   95.03   19.31
  -7  -6 -13  122.35   16.23
  -7  -6 -13  151.98   21.56
  -8  -6  13   29.66   14.60
   8  -6 -13    4.73    6.63
  -8  -6 -13   24.12    9.13
  -8   6  13    8.15    8.81
   9  -6 -13    3.03    5.47
  -9  -6  13   11.69   11.19
  -9  -6 -13    7.24    8.83
  -9   6  13    2.14    9.58
 -10  -6  13   10.07   13.80
  10  -6 -13   23.93   10.64
 -10   6  13   34.97   15.49
   0  -6 -14  139.28   18.70
   0   6  14  115.87   20.84
   1  -6 -14   18.42    8.91
   1   6  14   14.13   10.79
  -1  -6 -14   18.90    8.82
  -1   6  14    6.34    9.54
   2  -6 -14   45.88   11.49
  -2  -6  14   45.52   15.72
   2   6  14   56.39   15.39
  -2  -6  14   31.78    8.20
  -2  -6 -14   45.53   11.70
  -2   6  14   84.61   19.51
   3   6  14   85.78   17.78
  -3  -6  14   64.34    9.26
   3  -6 -14   44.99   11.55
  -3  -6  14   66.95   17.75
  -3  -6 -14   44.17   11.42
  -3   6  14   53.70   16.06
   4  -6 -14    7.57    6.94
  -4  -6  14   13.80   11.60
  -4  -6  14   -2.94    4.35
   4   6  14   15.23    8.83
  -4   6  14   -8.35    7.26
  -4  -6 -14    7.01    7.87
  -5  -6  14   11.00   10.77
   5  -6 -14    8.76    8.14
  -5  -6  14    8.12    4.93
  -5  -6 -14   14.16    9.23
  -5   6  14   23.69   12.51
  -6  -6  14   83.92   20.18
  -6  -6  14  101.45    8.63
   6  -6 -14   92.31   15.32
  -6  -6 -14  118.48   19.04
  -6   6  14   87.42   19.27
  -7  -6  14   29.33   14.48
   7  -6 -14   14.36    8.46
  -7  -6 -14   31.75   11.13
  -7   6  14   27.62   14.33
  -8  -6  14  189.77   30.70
   8  -6 -14  213.79   19.38
  -8   6  14  231.48   33.22
  -9  -6  14    6.73   13.06
   9  -6 -14   18.82    8.03
  -9   6  14   -7.01    7.39
  10  -6 -14   -8.15    6.78
 -10  -6  14    9.98   12.46
 -10   6  14    3.94   10.72
   0   6  15  299.81   29.22
   0  -6 -15  226.85   20.54
   1   6  15  305.35   29.25
   1  -6 -15  351.22   25.12
  -1  -6 -15  330.69   25.01
   2  -6 -15   42.68   11.06
  -2  -6  15   33.19   15.36
  -2   6  15   43.13   14.10
  -2  -6 -15   19.73    9.45
  -3  -6  15    7.71    6.15
   3   6  15    0.58    9.49
   3  -6 -15    0.08    6.29
  -3  -6  15    2.08    9.73
  -3  -6 -15    4.42    7.74
  -3   6  15    5.20   10.51
   4   6  15  113.35   19.87
   4  -6 -15   86.71   15.59
  -4  -6  15   73.68   20.91
  -4  -6  15   92.72   11.54
  -4  -6 -15   90.63   16.51
  -4   6  15   77.51   19.33
  -5  -6  15  502.97   21.25
  -5  -6  15  484.40   40.23
  -5  -6 -15  552.78   33.91
  -5   6  15  536.59   39.81
   6  -6 -15    6.80    7.43
  -6  -6  15   -2.94    7.99
  -6  -6  15    5.33    8.31
  -6  -6 -15   17.23    9.16
  -6   6  15   -4.38   10.04
   7  -6 -15   63.00   14.17
  -7  -6  15   47.93   16.84
  -8  -6  15   -0.55   13.23
   8  -6 -15    6.93    7.85
  -8   6  15   13.41   13.10
   0   6  16  205.20   30.06
   0  -6 -16  239.06   22.10
   1   6  16    8.42   12.81
   1  -6 -16   26.05   10.69
  -1   6  16   18.22   13.22
  -1  -6 -16   34.99   11.02
   2   6  16   56.19   15.81
   2  -6 -16   57.27   14.18
  -2   6  16   87.60   20.64
  -2  -6 -16   64.95   15.29
   3  -6 -16    1.63    6.98
   3   6  16  -10.11    7.43
  -3  -6  16   -1.32   11.19
  -3   6  16  -13.39    8.42
  -3  -6 -16    2.46    7.72
   4  -6 -16   70.85   13.99
  -4  -6  16   44.06   10.54
  -4  -6  16   58.44   21.29
  -4  -6 -16   69.62   16.03
  -4   6  16   50.62   17.18
   5  -6 -16   80.69   14.85
  -5   6  16   83.74   20.96
  -5  -6 -16   40.30   14.31
   6  -6 -16  223.53   21.21
  -6  -6  16  243.13   36.23
  -6  -6 -16  203.94   26.76
  -6   6  16  190.92   30.04
   7  -6 -16   34.47   11.13
  -7  -6  16   30.76   16.58
  -7   6  16   33.63   15.79
   0  -6 -17  200.59   20.66
   0   6  17  192.65   28.64
   1  -6 -17   89.36   17.44
   1   6  17   66.24   18.99
  -1  -6 -17  102.05   18.20
  -1   6  17   90.51   21.00
   2  -6 -17   20.35    9.93
   2   6  17   27.72   13.71
  -2   6  17   31.87   14.54
   3  -6 -17    9.02    9.04
   3   6  17   11.18   11.23
  -3  -6  17    3.58   12.64
  -3   6  17   -0.01   11.05
  -3  -6 -17   -8.36    7.71
  -4  -6  17   10.99   15.53
   4  -6 -17   17.22    9.33
  -4  -6 -17   32.45   12.10
   5  -6 -17  120.58   19.00
  -5  -6  17   99.16   26.65
  -5   6  17  105.20   23.25
  -5  -6 -17  111.77   19.03
   0  -6 -18   40.24   12.30
   0   6  18   62.79   18.10
   1   6  18   39.36   18.02
   1  -6 -18   33.19   11.67
  -1  -6 -18   46.98   13.15
  -1   6  18   43.37   18.06
   2  -6 -18   12.70    9.38
   2   6  18  -20.61   12.18
  -2  -6 -18   15.39    9.63
   0   7   0    4.09    3.14
   0  -7   0    7.39    3.57
  -1  -7   0  417.26   15.10
   1  -7   0  415.64   16.67
  -1   7   0  405.36   16.42
  -1   7   0  427.92   17.19
   1   7   0  429.68   15.45
   2   7   0    0.47    1.93
   2  -7   0    1.70    3.17
  -2   7   0    0.05    2.86
  -2   7   0    1.80    3.26
  -2  -7   0    0.58    2.28
  -3   7   0 4399.85   76.76
  -3  -7   0 4514.19   64.02
   3  -7   0 4467.96   74.43
   3   7   0 4415.13   64.33
  -3   7   0 4569.93   74.84
   3   7   0 4376.02   64.04
  -4   7   0   -2.01    3.31
  -4  -7   0   -1.32    1.90
   4   7   0    0.19    1.94
   4  -7   0   -1.37    2.93
  -4   7   0    1.26    2.28
   4   7   0    1.98    1.89
   5   7   0 2288.98   33.69
   5   7   0 2301.39   39.04
  -5   7   0 2274.44   54.37
  -5  -7   0 2247.73   39.13
   5  -7   0 2242.33   50.88
  -6  -7   0   -0.78    2.27
   6   7   0   -1.08    1.43
  -6   7   0    0.79    3.77
   6  -7   0   -1.97    3.55
   6   7   0    4.44    2.67
  -7  -7   0  979.64   22.01
   7  -7   0  982.84   34.28
   7   7   0  978.66   19.63
   7   7   0 1009.96   23.89
  -7   7   0 1037.34   38.22
   8  -7   0    4.46    4.88
   8   7   0    1.29    1.94
  -8  -7   0    4.86    2.84
  -8   7   0   -4.27    3.91
   8   7   0   -0.12    2.52
   9   7   0 2246.96   42.35
   9  -7   0 2237.45   58.26
  -9  -7   0 2268.63   42.27
  -9   7   0 2252.37   63.43
   9   7   0 2231.33   38.18
  10  -7   0   -7.97    4.73
  10   7   0   -2.80    2.88
 -10  -7   0    0.51    3.61
 -10   7   0   -1.93    4.78
 -11  -7   0  404.66   18.41
  11  -7   0  406.92   25.78
 -11   7   0  391.42   27.76
  11   7   0  395.57   17.00
  12  -7   0   -7.01    5.16
  12   7   0   -5.17    3.62
 -12  -7   0   -0.15    5.22
 -12   7   0   17.63    9.97
  13  -7   0  508.33   30.92
 -13  -7   0  501.95   23.13
 -13   7   0  502.74   33.27
  14   7   0   13.70    7.06
 -14   7   0    0.27    7.05
 -14  -7   0   -9.95    6.16
  14  -7   0   -4.03    6.15
  15  -7   0  357.66   28.58
   0  -7   1   -0.46    2.57
   0   7   1    2.38    2.68
   0   7  -1    0.40    3.26
   0  -7  -1    0.05    3.19
   0   7  -1   -0.34    1.90
   0  -7  -1   -0.38    2.39
   0   7   1    0.53    2.29
  -1  -7   1    8.92    3.45
  -1   7  -1    8.67    5.68
   1   7   1    2.15    2.19
   1   7   1    4.26    3.04
   1  -7  -1    6.27    3.32
  -1   7  -1    5.47    3.28
  -1  -7  -1   -2.96    2.98
  -1   7   1    2.07    3.01
   1  -7   1    3.67    3.16
   1   7  -1    1.43    2.00
  -1   7   1    9.48    3.71
  -1  -7  -1    7.01    3.56
   2  -7  -1    6.81    3.86
   2  -7  -1   12.84    6.57
  -2   7  -1   12.02    6.50
  -2   7  -1    9.02    3.83
   2   7   1    6.00    2.44
   2   7   1    3.30    2.54
  -2  -7   1    6.27    2.64
  -2   7   1    8.57    3.64
   2  -7   1   10.92    4.42
   2   7  -1    5.54    2.60
  -2   7   1    3.93    3.68
  -2  -7  -1    6.53    3.06
   3  -7  -1   24.09    8.74
  -3   7  -1   15.30    7.96
   3  -7  -1    6.89    4.20
  -3   7  -1   14.60    5.29
  -3  -7   1   16.21    3.40
   3   7   1   21.12    4.29
   3   7   1   11.37    2.69
   3   7  -1   12.39    3.71
   3  -7   1   18.90    5.14
  -3  -7  -1   10.53    3.57
  -3   7   1   15.89    4.87
  -3   7   1   23.70    5.35
   3   7  -1    9.23    3.18
  -4   7  -1    1.28    2.46
   4   7   1   -0.69    1.13
  -4   7  -1   -2.35    5.37
   4  -7  -1   -1.12    2.91
  -4  -7   1    4.44    2.31
   4   7   1    0.40    0.86
   4   7   1   -0.05    1.87
  -4   7   1    2.43    3.82
  -4  -7  -1    2.73    2.78
   4  -7   1    5.95    4.15
   4   7  -1    0.13    1.68
  -4   7   1    2.29    2.22
   4   7  -1    0.79    2.47
   5   7   1    9.57    3.59
  -5  -7   1   15.76    3.31
  -5   7  -1   23.90    9.50
  -5   7  -1   21.51    6.89
   5  -7  -1    9.54    5.34
   5   7  -1   23.10    4.19
  -5   7   1   34.05    8.07
   5   7  -1   12.84    2.98
   5  -7   1   19.35    6.03
  -5   7   1   21.78    6.20
  -5  -7  -1   22.24    4.60
  -6  -7   1  362.18   12.03
  -6   7  -1  370.48   31.99
  -6  -7   1  372.74   15.02
  -6   7  -1  331.33   20.64
   6   7   1  384.08   14.77
   6  -7  -1  382.00   19.83
  -6  -7  -1  396.34   15.44
  -6   7   1  371.83   21.77
   6   7  -1  363.35   11.77
   6  -7   1  369.24   19.92
   6   7  -1  373.34   13.13
  -7  -7   1    4.37    3.70
   7   7   1    9.02    3.70
  -7   7  -1    7.91    5.10
  -7   7  -1   17.17   10.07
   7  -7  -1   13.88    6.47
   7   7  -1    9.62    3.57
   7  -7   1    9.82    5.14
  -7   7   1   15.82    6.88
   8  -7  -1    2.11    4.67
  -8  -7   1    0.72    3.31
  -8   7  -1    5.73    5.80
   8   7   1   -5.71    2.47
  -8   7   1    3.21    5.24
   8  -7   1    5.65    4.82
   8   7  -1    2.74    2.54
   8   7  -1    4.54    2.46
  -9  -7   1   29.49    6.57
   9  -7  -1   17.23    7.75
  -9   7  -1    6.52    6.62
   9   7   1   18.25    4.96
  -9  -7  -1   22.00    3.85
   9  -7   1   24.54    8.21
   9   7  -1   21.58    4.45
   9   7  -1   29.34    5.56
  -9   7   1   17.35    8.12
  10   7   1   -5.20    3.18
  10  -7  -1    8.10    7.25
 -10   7  -1    8.17    6.57
 -10  -7   1    8.50    5.23
 -10  -7  -1   -1.93    2.81
  10   7  -1    7.75    3.83
  10   7  -1    9.05    3.85
  10  -7   1    6.87    6.18
 -10   7   1    0.71    6.77
  11  -7  -1   10.32    7.29
  11   7   1   -1.00    3.98
 -11  -7   1   -1.79    4.31
 -11   7  -1    6.41    7.16
  11   7  -1   -2.01    3.33
 -11  -7  -1    7.08    3.81
  11  -7   1    5.80    6.47
  11   7  -1    6.61    4.23
 -11   7   1   -3.01    5.98
  12   7   1  198.57   14.17
 -12  -7   1  228.98   16.85
 -12   7  -1  215.63   21.90
  12  -7  -1  222.08   19.93
  12   7  -1  233.30   12.36
 -12   7   1  210.68   21.60
 -12  -7  -1  209.72   13.11
  12  -7   1  247.84   21.33
 -13   7  -1   31.98   12.77
  13   7   1   23.51    7.38
  13  -7  -1   13.54    9.21
 -13  -7   1   15.41    9.63
 -13   7   1   54.51   14.48
 -13  -7  -1   19.96    7.05
  13  -7   1   10.03    8.51
  13   7  -1   30.61    6.10
 -14  -7   1    8.69    8.16
  14  -7  -1   22.26    9.83
 -14   7  -1   20.12    9.96
 -14  -7  -1   27.46    7.84
 -14   7   1   23.68   11.50
  14  -7   1   14.04    9.79
  15  -7  -1   -0.92    8.35
 -15  -7   1    2.44    9.36
 -15   7   1   23.93   13.79
  15   7  -1   15.29    6.63
  15  -7   1   -4.74    8.25
 -15  -7  -1    6.02    7.78
   0  -7   2    0.22    2.34
   0   7   2   -0.52    2.63
   0   7  -2    4.12    2.57
   0   7   2    0.13    2.21
   0  -7  -2    1.58    2.81
   1   7   2  643.48   17.97
  -1  -7   2  653.74   18.32
   1   7   2  650.39   20.95
   1  -7  -2  651.87   21.93
   1   7  -2  674.78   18.53
   1  -7   2  632.52   20.58
  -1   7   2  670.64   22.35
  -1   7   2  616.09   21.12
  -1  -7  -2  642.29   20.54
   2  -7  -2 2905.79   54.93
   2   7   2 2920.33   43.22
  -2  -7   2 2928.94   44.82
   2   7   2 2957.94   51.44
   2  -7  -2 2885.35   55.07
  -2   7   2 3002.83   56.45
   2  -7   2 2886.71   53.56
   2   7  -2 3008.02   56.98
  -2  -7  -2 2994.70   51.08
   2   7  -2 2751.96   48.76
  -2   7   2 2874.91   55.00
   3   7   2 2672.46   47.68
   3   7   2 2612.18   37.40
   3  -7  -2 2707.86   54.75
  -3  -7   2 2614.86   39.60
   3  -7  -2 2790.95   79.37
  -3  -7  -2 2613.07   47.16
   3   7  -2 2633.57   40.23
   3   7  -2 2625.98   48.31
   3   7  -2 2634.34   51.23
   3  -7   2 2570.55   51.75
  -3   7   2 2590.89   54.59
  -3   7   2 2580.63   52.76
   4  -7  -2  314.84   26.85
   4   7   2  332.39   14.27
   4  -7  -2  339.58   18.14
  -4  -7   2  322.14    9.87
   4  -7  -2  320.45   17.15
  -4  -7  -2  344.02   14.70
   4   7  -2  315.82   10.01
  -4   7   2  323.83   17.07
   4   7  -2  323.50   15.06
  -4   7   2  309.35   18.00
   4  -7   2  356.83   17.89
   5   7   2  671.33   21.01
   5  -7  -2  753.67   43.06
   5  -7  -2  665.13   25.67
  -5  -7   2  659.78   22.94
  -5  -7   2  664.13   14.47
   5  -7  -2  724.77   28.38
  -5   7  -2  647.15   27.49
  -5   7  -2  642.61   39.68
  -5   7   2  722.87   26.83
  -5  -7  -2  658.90   21.33
  -5   7   2  695.67   28.25
   5  -7   2  673.39   26.09
   5   7  -2  672.34   21.29
   5   7  -2  669.28   14.57
   6  -7  -2  102.60   13.71
  -6   7  -2  157.15   24.93
   6  -7  -2  158.28   25.89
   6   7   2   91.22    8.01
  -6  -7   2  114.77   10.12
   6  -7  -2  120.07   11.75
  -6   7  -2  120.40   13.12
   6   7  -2  111.39    8.62
   6  -7   2  118.18   12.07
  -6   7   2  143.51   14.00
  -6  -7  -2  114.30    9.29
   6   7  -2  110.77    5.43
  -6   7   2  117.82   11.39
  -7   7  -2  386.30   33.91
   7   7   2  404.90   17.08
  -7   7  -2  423.65   24.09
  -7  -7   2  481.67   20.04
   7  -7  -2  429.72   22.15
   7  -7   2  393.60   22.06
   7   7  -2  438.10   16.76
  -7  -7  -2  441.66   18.33
   7   7  -2  418.58   10.94
  -7   7   2  432.34   24.83
  -8  -7   2  281.26   16.11
   8   7   2  274.73   14.46
  -8   7  -2  255.59   29.77
   8  -7  -2  252.47   17.96
  -8   7  -2  312.84   22.02
   8  -7   2  275.55   19.19
   8   7  -2  267.42    8.94
   8   7  -2  282.62   14.04
  -8   7   2  302.01   21.84
   9  -7  -2 1220.96   40.95
   9   7   2 1229.15   33.08
  -9   7  -2 1237.75   45.63
  -9   7  -2 1192.72   65.18
  -9  -7   2 1231.87   35.82
   9   7  -2 1260.27   31.98
  -9  -7  -2 1200.21   30.39
   9  -7   2 1242.03   42.68
   9   7  -2 1199.68   22.93
  -9   7   2 1274.98   46.74
 -10   7  -2  158.98   20.93
 -10  -7   2  124.93   12.86
 -10   7  -2  125.14   27.22
  10  -7  -2  111.27   15.44
  10  -7   2  148.19   21.09
  10   7  -2  129.34   10.72
 -11   7  -2  371.95   27.05
  11   7   2  347.87   18.27
 -11  -7   2  300.40   19.54
  11  -7  -2  395.36   24.83
 -11  -7  -2  348.11   12.41
  11   7  -2  359.19   12.79
  11   7  -2  341.80   17.38
  11  -7   2  381.90   25.77
 -11   7   2  344.12   25.90
 -12   7  -2   11.06    7.45
  12   7   2    5.50    5.15
  12  -7  -2   -7.72    5.73
 -12  -7  -2    5.25    3.83
  12   7  -2    9.78    3.64
  12   7  -2   -1.66    4.63
  12   7  -2    0.28    2.87
 -12   7   2    1.07    7.47
  12  -7   2    1.49    7.35
  13  -7  -2  286.94   23.27
 -13   7  -2  288.44   25.80
 -13  -7   2  204.15   19.16
  13   7  -2  241.46   12.11
  13  -7   2  286.92   24.00
 -13  -7  -2  254.41   13.26
 -13   7   2  215.74   23.37
  13   7  -2  273.43   12.98
 -14   7  -2   23.99   11.01
 -14  -7   2   44.25   12.18
  14  -7  -2   39.47   12.81
  14   7  -2   31.67    6.41
  14  -7   2   13.44   10.01
 -14  -7  -2   41.33    8.06
 -14   7   2   47.56   15.01
 -15  -7   2  131.80   19.36
  15  -7  -2  170.18   22.32
 -15   7   2  106.56   20.62
   0  -7  -3    0.30    2.69
   0   7   3   -1.73    2.33
   0   7   3   -1.01    1.82
   0  -7   3    0.78    2.24
   0  -7  -3    1.14    2.83
  -1  -7   3   77.14    6.42
   1  -7  -3   75.46    7.67
   1  -7  -3   81.99    8.38
   1   7   3   85.04    8.03
   1   7   3   92.02    7.10
   1   7  -3  102.81   10.68
   1  -7   3   80.12    7.60
  -1  -7  -3   96.07    8.47
  -1   7   3   88.43    8.52
  -1   7   3   76.45    7.90
  -1  -7  -3   77.38    6.54
   2   7   3    4.07    2.39
  -2  -7   3    3.04    2.07
   2  -7  -3    0.63    3.13
   2  -7  -3    1.14    2.83
   2   7   3    5.80    3.33
  -2   7   3   -0.37    3.05
   2  -7   3    1.61    2.55
  -2   7   3    0.08    2.96
   2   7  -3   -4.52    2.66
  -2  -7  -3    1.02    2.93
  -3  -7   3  243.65    8.54
   3  -7  -3  237.28   14.43
   3  -7  -3  235.22   15.03
   3   7   3  229.70   12.64
   3  -7   3  226.90   14.22
   3   7  -3  224.86   14.54
  -3   7   3  223.77   14.91
  -3  -7  -3  231.04   12.70
  -3   7   3  226.78   13.81
   4  -7  -3    2.61    3.18
   4  -7  -3    2.09    3.71
  -4  -7   3    2.63    1.44
   4   7   3    0.01    2.42
   4  -7   3    7.58    4.50
  -4   7   3    3.09    3.51
  -4  -7  -3   -0.59    2.59
   4   7  -3    2.56    3.70
   5  -7  -3    4.69    7.36
  -5  -7   3    2.36    4.00
   5   7   3    1.21    2.34
   5  -7  -3   -1.42    3.79
   5  -7  -3    5.36    4.54
  -5  -7  -3    1.13    3.63
   5  -7   3    2.49    4.16
   5   7  -3    4.83    3.74
  -5   7   3    2.00    3.90
  -5   7   3    2.23    4.35
   6  -7  -3  549.40   24.41
  -6   7  -3  559.96   26.84
   6  -7  -3  549.89   26.22
  -6  -7   3  561.95   23.54
   6   7   3  576.10   21.03
   6  -7  -3  564.80   40.40
  -6  -7  -3  556.82   21.18
  -6   7   3  651.55   26.45
   6   7  -3  566.90   21.43
   6  -7   3  574.95   25.52
  -6   7   3  555.50   26.91
   7  -7  -3   17.22   10.57
   7  -7  -3   -0.27    3.29
  -7   7  -3    7.52    6.45
  -7  -7   3   -0.36    4.54
   7   7   3    0.17    2.67
  -7   7   3   -3.59    2.65
   7  -7   3    0.67    4.82
   7   7  -3   -2.14    2.52
  -7  -7  -3   -2.93    3.91
  -8  -7   3   32.82    8.56
  -8   7  -3   24.27    8.89
  -8   7  -3   28.99   13.94
   8   7   3   18.47    5.09
   8  -7  -3   23.48    7.78
  -8   7   3   30.11    9.43
   8   7  -3   37.37    7.21
   8  -7   3   26.33    8.36
  -9   7  -3    4.44    6.09
  -9   7  -3  -10.87    6.72
  -9  -7   3    7.40    5.79
   9  -7  -3    3.11    5.91
  -9   7   3   -3.87    5.43
   9   7  -3    2.10    1.02
   9   7  -3    0.76    0.91
   9   7  -3   -6.14    3.58
   9  -7   3    2.22    5.63
  10   7   3   19.82    6.38
 -10  -7   3   24.04    8.68
 -10   7  -3   30.02   13.44
  10  -7  -3   17.88    7.62
  10  -7   3   26.59    8.73
  10   7  -3    6.90    5.07
 -10   7   3   44.96   12.89
  10   7  -3   21.52    2.61
 -11  -7   3    6.19    6.85
 -11   7  -3   14.82   13.60
 -11   7  -3   26.36   10.67
  11   7   3   10.87    6.59
  11  -7  -3   13.19    7.45
  11   7  -3    9.77    5.67
  11   7  -3   14.79    2.59
 -11   7   3    9.91    7.33
 -11  -7  -3   18.62    6.72
  11   7  -3    8.70    2.50
  11  -7   3   12.08    7.10
 -12   7  -3  106.19   18.31
  12  -7  -3  140.34   18.74
 -12   7  -3   96.33   29.08
 -12  -7   3   86.75   14.77
  12   7  -3  102.81   13.11
  12  -7   3   87.94   15.92
  12   7  -3   93.70    5.66
 -12   7   3   81.26   17.27
  12   7  -3  101.37    5.81
  13  -7  -3    9.31    7.61
 -13   7  -3   15.69    9.88
 -13  -7   3    3.04    8.09
  13   7  -3    8.24    2.97
 -13  -7  -3   11.08    4.01
 -13   7   3    9.61    7.81
  13   7  -3   17.99    7.45
  13  -7   3   25.03   10.61
 -14   7  -3   16.11   11.53
 -14  -7   3   16.21   10.66
  14  -7  -3    2.21    7.34
  14  -7   3   37.32   12.79
  14   7  -3   23.52    4.19
 -14   7   3   15.65    9.37
 -14  -7  -3    3.64    4.80
  15  -7  -3   12.73    8.43
 -15  -7   3    6.33   10.37
  15  -7   3   -5.21    8.33
 -15   7   3   22.66   11.15
   0   7   4    2.49    2.78
   0  -7  -4   -3.69    2.53
   0  -7   4   -3.74    1.82
   0   7   4    2.90    3.08
   0   7  -4    4.99    4.85
   0  -7  -4    0.54    2.46
   1   7   4  740.92   24.43
   1  -7  -4  740.64   28.72
  -1  -7   4  744.84   19.74
   1  -7  -4  737.15   24.02
   1   7   4  732.41   20.93
  -1  -7  -4  745.17   24.14
  -1  -7  -4  692.89   20.03
  -1   7   4  735.57   24.37
   1  -7   4  688.77   22.08
  -1   7   4  730.52   24.94
   1   7  -4  734.52   29.11
   2   7   4  273.40   14.63
   2  -7  -4  281.03   15.42
   2  -7  -4  262.95   14.78
  -2  -7   4  267.30   10.24
   2   7   4  273.53   11.30
   2  -7   4  265.66   14.07
  -2   7   4  269.64   15.61
  -2   7   4  282.06   15.54
   2   7  -4  266.38   17.39
  -2  -7  -4  265.01   14.35
  -2  -7  -4  256.34   10.49
   3   7   4  996.57   20.39
  -3  -7   4  975.24   18.67
   3  -7  -4  979.52   31.63
   3   7   4  955.96   28.25
   3  -7  -4  949.36   30.04
   3   7  -4  987.10   32.62
  -3   7   4 1011.06   35.43
  -3  -7  -4 1008.19   28.94
  -3  -7  -4  973.76   18.69
   3  -7   4  960.66   34.38
   4   7   4  459.97   18.96
  -4  -7   4  437.18    8.88
   4  -7  -4  466.10   21.07
   4  -7  -4  493.83   26.64
  -4  -7   4  443.63   22.75
  -4   7   4  443.07   22.54
   4  -7   4  434.90   20.53
   4   7  -4  448.03   21.14
  -4   7   4  451.26   20.88
  -5  -7   4   95.09   12.96
   5  -7  -4  103.06   11.26
   5  -7  -4   97.92   10.24
   5   7   4   83.29    8.51
  -5   7   4   95.13   13.59
  -5  -7  -4   92.08    9.42
   5   7  -4   82.87   11.13
  -5   7   4   85.90   11.56
   5  -7   4  104.75   13.13
   6  -7  -4   95.88   16.15
   6  -7  -4   98.95   13.14
  -6  -7   4   97.57   13.07
   6  -7  -4  124.70   24.27
   6   7   4   82.14   10.29
  -6  -7  -4   92.31   11.25
   6   7  -4   79.54   10.83
   6  -7   4  110.70   14.46
  -6   7   4   85.77   11.82
  -6   7   4   90.90   14.13
   7   7   4   52.09    9.47
   7  -7  -4   53.17   18.15
   7  -7  -4   52.14   10.31
  -7  -7   4   54.96   10.31
   7   7  -4   63.64    9.70
   7  -7   4   70.02   12.29
  -7  -7  -4   56.90    9.75
  -7   7   4   39.95    9.93
   8  -7  -4  169.96   29.83
   8  -7  -4  203.20   16.38
  -8  -7   4  184.89   16.15
  -8   7  -4  213.21   18.91
   8   7   4  193.89   13.87
   8  -7   4  216.02   18.01
   8   7  -4  179.24   13.20
  -8   7   4  163.66   17.40
  -9   7  -4  265.89   21.77
   9   7   4  236.09   15.57
   9  -7  -4  312.47   34.55
  -9  -7   4  252.75   19.08
   9  -7  -4  268.25   19.18
  -9   7   4  212.76   20.39
   9  -7   4  252.30   19.76
   9   7  -4  266.64   16.50
 -10  -7   4  433.67   25.51
  10  -7  -4  466.95   25.68
 -10   7  -4  516.13   31.35
 -10   7  -4  418.72   40.63
 -10   7   4  496.20   31.05
  10  -7   4  484.22   28.19
  10   7  -4  373.49   23.05
 -11   7  -4  175.52   22.89
  11  -7  -4  202.22   18.17
 -11  -7   4  179.07   18.06
 -11   7  -4  133.32   26.53
  11  -7   4  195.85   18.83
  11   7  -4  181.29   14.56
 -11   7   4  174.69   22.83
 -12   7  -4  134.49   29.90
  12  -7  -4  140.41   18.45
 -12   7  -4  147.17   22.38
 -12  -7   4  149.53   19.75
 -12   7   4  138.05   21.55
  12   7  -4  111.36   14.51
  12  -7   4  150.91   21.44
  13  -7  -4   49.01   12.78
 -13   7  -4   34.12   12.60
 -13  -7   4   80.89   15.34
 -13   7  -4   49.50   22.48
 -13  -7  -4   54.77    4.69
 -13   7   4   41.96   14.36
  13  -7   4   54.27   13.48
  14  -7  -4   97.62   16.56
 -14   7  -4   43.46   14.47
 -14  -7   4   83.80   16.64
 -14   7   4   80.65   19.33
  14  -7   4  111.68   19.13
  15  -7  -4   49.83   13.55
 -15  -7   4   45.25   14.46
 -15   7  -4   49.45   15.31
  15  -7   4   54.00   15.29
 -15   7   4   51.74   16.77
   0   7   5   -0.89    2.15
   0  -7   5    4.89    3.01
   0  -7  -5    4.13    3.86
   0   7   5    0.46    2.39
   0  -7  -5   -1.71    2.14
   0   7  -5   -0.20    4.39
   1  -7  -5  219.89   13.47
   1   7   5  227.17   13.96
  -1  -7   5  229.89   10.88
   1  -7  -5  214.27   13.78
   1   7   5  227.50   12.41
  -1  -7  -5  207.08   13.43
  -1   7   5  229.10   14.07
  -1  -7  -5  229.14   11.82
   1   7  -5  238.13   17.32
  -1   7   5  211.91   13.94
   2  -7  -5   29.26    6.90
   2   7   5   22.28    5.44
  -2  -7   5   30.31    4.50
   2   7   5   27.40    5.27
   2  -7  -5   23.67    6.14
  -2  -7  -5   30.67    5.85
  -2   7   5   36.38    7.61
   2   7  -5   24.93    7.02
  -2  -7  -5   39.03    7.26
  -3  -7   5    6.56    2.24
   3  -7  -5   13.68    5.18
   3  -7  -5   24.15    6.68
   3   7   5   23.48    5.88
   3   7   5   18.73    4.34
  -3  -7  -5   13.42    5.20
  -3  -7  -5    8.57    2.92
  -3   7   5    8.57    4.31
   3   7  -5   18.01    5.76
  -3   7   5   10.27    5.51
  -4  -7   5    3.49    1.18
   4   7   5    2.80    2.47
   4   7   5    2.10    3.77
  -4  -7   5    5.65    1.07
   4  -7  -5    7.30    4.29
   4  -7  -5    4.36    4.51
  -4  -7   5    6.87    6.57
  -4  -7  -5    2.43    4.16
  -4   7   5    7.38    5.47
  -4   7   5    3.91    3.66
  -4  -7  -5    2.89    1.93
   4   7  -5    0.70    3.65
   5  -7  -5  183.63   14.19
   5   7   5  214.51   13.70
   5  -7  -5  183.15   15.20
  -5  -7   5  175.61   15.97
  -5   7   5  223.40   17.17
  -5  -7  -5  197.04   13.87
   5   7  -5  201.38   15.36
  -5   7   5  201.19   14.38
   6   7   5   30.03    7.40
   6  -7  -5   24.80    7.29
  -6  -7   5   26.86   10.06
  -6  -7  -5   28.22    7.35
   6   7  -5   23.93    7.01
  -6   7   5   33.97    8.57
   7  -7  -5   19.77    7.43
  -7  -7   5   24.80    8.32
   7   7   5   25.46    7.17
  -7   7   5   30.40    8.57
  -7  -7  -5   21.90    7.12
   7   7  -5   14.86    6.67
  -8  -7   5   16.80    8.43
   8  -7  -5   40.50    9.48
   8   7   5   29.27    7.29
   8  -7  -5   19.80   13.05
  -8  -7  -5   20.34    6.73
   8   7  -5   17.26    6.53
  -8   7   5   17.97    8.69
   9  -7  -5   -0.01    5.35
  -9  -7   5   17.83    7.82
  -9   7  -5   -0.51    6.15
   9  -7  -5    8.78   11.93
   9   7  -5    0.58    4.17
 -10  -7   5    9.82    7.98
  10  -7  -5    1.56    5.34
  10  -7  -5   12.44   12.37
 -10   7  -5   -7.35    5.51
  10  -7   5    4.81    6.96
  10   7  -5   -7.64    4.89
 -10   7   5    1.15    6.76
 -11  -7   5   34.08   11.18
 -11   7  -5   30.27   15.34
 -11   7  -5   49.37   13.20
  11  -7  -5   40.35   10.38
  11   7  -5   28.92    8.69
 -11   7   5   47.58   13.32
  11  -7   5   34.05   11.78
 -12  -7   5  130.31   19.09
 -12   7  -5   84.35   16.70
 -12   7  -5   90.26   24.50
  12  -7  -5  100.76   15.77
  12  -7   5  107.51   18.52
 -12   7   5  129.21   21.34
  13  -7  -5   -5.72    5.74
 -13  -7   5   10.18    9.33
 -13   7  -5   10.69    9.23
 -13   7   5   -4.35    7.90
  13  -7   5  -10.45    6.94
 -14   7  -5   15.42   10.44
  14  -7  -5   39.10   11.17
 -14  -7   5   13.31   12.13
   0  -7  -6   -2.93    3.04
   0   7   6   -1.13    3.03
   0   7   6   -1.65    3.22
   0  -7  -6   -2.39    2.84
   0   7  -6    6.69    4.63
   1  -7  -6  166.92   12.49
  -1   7  -6  152.34   15.59
   1   7   6  158.76   12.10
   1  -7  -6  135.54   11.46
   1   7   6  159.01   11.50
  -1  -7  -6  153.09   10.58
  -1   7   6  160.19   12.64
  -1  -7  -6  184.51   12.94
  -1   7   6  143.70   12.26
   1   7  -6  123.16   16.39
   2   7   6  346.91   18.12
   2  -7  -6  336.84   18.33
   2  -7  -6  346.37   18.00
  -2  -7   6  338.04   12.30
   2   7   6  321.19   15.43
  -2   7   6  337.83   18.32
  -2  -7  -6  336.83   17.56
  -2  -7  -6  333.26   14.18
  -2   7   6  304.06   20.98
   2   7  -6  359.65   22.18
  -3  -7   6  114.50   16.13
  -3  -7   6  126.89    6.42
   3   7   6  124.27    9.38
  -3  -7   6  127.43    6.49
   3   7   6  136.63   11.60
   3  -7  -6  125.31   11.51
   3   7  -6  153.17   14.41
  -3   7   6  101.14   10.80
  -3  -7  -6  115.84   11.13
  -3  -7  -6  132.93    8.39
  -3   7   6  133.15   13.07
   4  -7  -6 1638.12   46.63
  -4  -7   6 1612.76   21.92
   4  -7  -6 1560.96   42.21
  -4  -7   6 1596.16   21.90
   4   7   6 1614.83   32.95
   4   7   6 1620.80   41.95
  -4  -7   6 1663.92   51.30
  -4  -7  -6 1590.76   29.12
  -4   7   6 1598.02   43.44
   4   7  -6 1603.40   47.24
  -4   7   6 1602.88   46.90
  -4  -7  -6 1613.98   42.22
  -5  -7   6    8.59    7.01
   5  -7  -6   10.22    5.05
   5   7   6   -3.76    3.56
  -5  -7  -6    7.20    2.26
  -5   7   6    3.48    5.43
  -5  -7  -6    6.70    4.89
  -5   7   6   10.03    5.95
   5   7  -6   19.14    7.02
   6  -7  -6  121.17   12.56
  -6  -7   6  104.73   15.75
   6   7   6  133.37   12.04
  -6   7   6  149.31   18.89
  -6  -7  -6  150.63   13.20
  -7  -7   6  106.71   16.89
   7  -7  -6   71.76   11.76
  -7  -7  -6   69.05   11.51
  -7   7   6   91.18   15.21
   7   7  -6   86.50   13.20
   8  -7  -6  636.84   28.35
  -8  -7   6  582.94   31.85
   8   7  -6  544.98   26.55
  -8   7   6  595.21   32.87
  -8  -7  -6  545.22   26.29
  -9  -7   6   70.86   13.92
   9  -7  -6   83.51   13.26
   9  -7  -6   52.93   20.51
  -9   7   6   97.74   17.46
   9   7  -6   56.37   10.56
 -10  -7   6  707.58   35.43
 -10   7  -6  659.43   36.19
  10  -7  -6  686.61   54.02
  10  -7  -6  615.06   34.42
 -10   7   6  705.59   38.62
 -11  -7   6   10.89    9.82
  11  -7  -6   -4.60    5.74
 -11   7  -6    4.20    7.08
 -11   7   6   11.37    9.47
 -12   7  -6   60.22   14.76
 -12  -7   6   43.15   13.89
  12  -7  -6   50.61   12.13
  12  -7   6   37.63   12.56
 -12   7   6   54.46   14.84
 -13   7  -6    5.81    9.48
  13  -7  -6   12.52    7.76
 -13  -7   6   -1.37    9.76
 -13   7   6   10.92   10.77
  13  -7   6    2.52    8.17
 -14   7  -6  157.46   23.53
 -14  -7   6  188.11   30.43
  14  -7  -6  189.75   19.48
  14  -7   6  153.27   23.68
 -14   7   6  158.54   25.31
   0  -7  -7   -0.96    3.45
   0   7  -7   -0.16    4.79
   0   7   7   -0.87    3.45
   0  -7  -7    3.53    3.68
   0   7   7    3.06    4.55
  -1   7  -7   78.35   13.28
   1  -7  -7   58.03    9.64
   1  -7  -7   65.83   10.11
   1   7   7   83.73   11.46
   1   7   7   66.34   10.03
  -1  -7  -7   73.84   10.59
  -1  -7  -7   71.93   10.02
  -1   7   7   80.39   11.34
   1   7  -7   53.16   11.12
   2   7   7    7.39    4.72
   2  -7  -7   12.01    5.40
   2   7   7   12.35    5.16
  -2   7  -7    3.61    6.63
   2  -7  -7    6.25    4.40
  -2  -7   7    3.01    2.79
   2   7  -7   16.86    7.65
  -2  -7  -7    8.38    4.06
  -2   7   7    2.19    3.79
  -2   7   7   -2.75    4.22
  -2  -7  -7    2.39    4.17
   3   7   7   74.27    9.97
  -3  -7   7   82.92    5.79
  -3  -7   7   80.18   14.36
   3  -7  -7   86.68   12.37
   3  -7  -7   81.52   11.78
  -3  -7   7   80.29    5.73
   3   7   7   79.09   11.20
  -3   7   7   80.89   11.60
   3   7  -7   80.15   13.26
  -3  -7  -7   74.41    7.52
  -3   7   7   88.42   13.57
  -3  -7  -7   86.57   11.89
   4  -7  -7   87.47   12.16
  -4  -7   7   85.03    4.34
   4   7   7   81.36   11.51
   4  -7  -7   84.77   12.98
  -4  -7   7   97.99   16.29
  -4  -7   7   91.88    4.91
   4   7   7   97.27    9.02
  -4  -7  -7   75.55   11.54
   4   7  -7   88.99   13.75
  -4   7   7   99.57   14.28
  -5  -7   7   29.34   10.08
   5  -7  -7   25.24    7.78
  -5   7   7   26.91    8.24
   5   7  -7   12.79    6.84
  -5  -7  -7   21.99    7.04
  -5  -7  -7   14.91    3.94
  -6  -7   7   57.92   12.69
   6  -7  -7   63.53   11.02
  -6  -7  -7   54.16    4.96
  -6  -7  -7   79.79   11.97
   6   7  -7   45.17   11.56
  -6   7   7   50.16   10.84
   7  -7  -7    1.62    4.56
  -7  -7   7   -7.79    4.97
  -7  -7  -7   -4.16    4.89
  -7  -7  -7    1.72    1.90
   7   7  -7   -1.05    5.41
  -7   7   7   -2.53    5.28
   8  -7  -7   -1.22    4.01
  -8  -7   7   -6.06    5.79
  -8  -7  -7   -1.12    5.16
  -9  -7   7   22.01   10.11
   9  -7  -7    0.08    5.27
  -9   7   7    0.65    7.76
 -10  -7   7   13.37    9.18
  10  -7  -7   29.09   10.29
 -10   7  -7   17.46    9.30
  10  -7  -7   20.62   12.29
 -10   7   7    7.89    9.18
  10   7  -7    6.45    5.70
  11  -7  -7  -12.96   11.90
 -11   7  -7    7.72    6.82
  11  -7  -7   -2.98    5.15
 -11  -7   7    3.51    8.93
 -11   7   7    3.34    7.22
  12  -7  -7    5.35    7.42
 -12   7  -7  -17.10    6.76
 -12  -7   7   -0.63    9.44
 -12   7   7   -1.28    8.25
  13  -7  -7   14.47    9.19
 -13   7  -7   19.84   11.24
 -13   7   7    1.91   10.70
  14  -7  -7   29.78   10.98
 -14  -7   7   38.35   15.56
 -14   7   7   34.85   14.47
  14  -7   7   29.03   13.63
   0  -7  -8    5.69    5.09
   0  -7  -8    1.71    3.73
   0   7  -8    0.44    4.53
   1  -7  -8  428.79   21.30
   1  -7  -8  451.95   22.27
  -1  -7   8  420.15   16.69
   1   7   8  470.27   22.63
  -1  -7  -8  407.35   19.80
  -1  -7  -8  390.40   20.98
  -1   7   8  445.48   23.45
   1   7  -8  455.11   27.98
   2  -7  -8 1504.83   42.06
   2   7   8 1520.22   41.65
  -2  -7   8 1483.68   31.23
   2  -7  -8 1457.48   43.55
   2   7  -8 1431.09   50.02
  -2  -7  -8 1511.65   42.82
  -2  -7  -8 1500.38   37.62
  -2   7   8 1503.70   45.84
   3  -7  -8 1006.24   36.54
   3  -7  -8  965.80   33.15
   3   7   8  951.73   31.32
  -3  -7   8  975.11   42.86
  -3  -7  -8  960.69   33.87
   3   7  -8  941.52   39.87
  -3  -7  -8  992.10   28.25
  -3   7   8 1015.94   38.23
  -4  -7   8 1531.56   26.00
  -4  -7   8 1655.18   56.69
   4  -7  -8 1533.19   43.75
  -4  -7   8 1581.32   25.84
   4   7   8 1600.52   40.32
  -4   7   8 1588.95   50.62
  -4  -7  -8 1587.70   35.62
  -4  -7  -8 1641.01   46.07
   4   7  -8 1541.61   50.79
   5  -7  -8    2.58    4.85
  -5  -7   8    1.37    6.89
  -5   7   8    2.37    6.36
  -5  -7  -8   -2.89    4.46
  -5  -7  -8    9.69    3.70
  -6  -7   8   62.91   14.72
   6  -7  -8   50.46   10.09
  -6  -7  -8   60.37   11.66
  -6   7   8   55.63   12.98
  -7  -7   8  181.24   19.82
   7  -7  -8  175.79   15.76
  -7   7   8  176.96   18.96
  -7  -7  -8  212.63   17.67
  -7  -7  -8  190.66    9.61
   8  -7  -8  919.34   35.52
  -8  -7   8  924.67   43.69
  -8  -7  -8  878.02   36.38
  -8  -7  -8  925.05   20.51
  -8   7   8  908.15   42.63
   9  -7  -8  107.83   17.45
  -9  -7   8  103.03   18.82
  -9  -7  -8  103.59    5.64
  -9   7   8  119.95   19.63
  -9  -7  -8   98.52    6.13
 -10  -7   8  555.23   35.95
  10  -7  -8  569.86   29.41
 -10  -7  -8  570.14   12.41
 -10   7   8  571.83   36.25
 -11   7  -8   -2.26    7.91
 -11  -7   8    5.25    9.20
  11  -7  -8    0.58   12.50
  11  -7  -8    4.02    7.23
 -11   7   8   -2.03    6.27
  12  -7  -8   -4.20    5.65
 -12   7  -8   -4.73    7.41
 -12  -7   8    7.90    9.88
 -12   7   8    1.71    6.23
  13  -7  -8   34.26   11.22
 -13  -7   8   35.17   13.18
 -13   7  -8    3.15    9.20
 -13   7   8   -0.71    9.39
   0  -7  -9    2.04    3.67
   0  -7  -9   -1.50    3.95
   0  -7   9   -1.71    3.21
   0   7   9    8.99    6.32
   1  -7  -9   15.20    6.19
   1   7   9   20.46    7.92
  -1  -7   9   22.04    5.52
   1  -7  -9   48.22    9.60
  -1   7   9   16.17    8.45
  -1  -7  -9   28.99    7.71
  -1  -7  -9   25.82    7.62
   1  -7   9   13.72    6.22
   2  -7  -9    4.95    4.23
   2   7   9    2.70    5.23
   2  -7  -9    0.16    3.95
  -2  -7   9   -4.60    2.57
  -2   7   9   -3.02    4.84
  -2  -7  -9   -0.53    3.51
  -2  -7  -9    1.23    3.48
  -3  -7   9   -1.36    6.58
   3   7   9    5.78    5.44
  -3  -7   9    0.59    2.77
   3  -7  -9    7.18    4.74
  -3   7   9    2.97    5.61
  -3  -7  -9    1.11    4.03
  -3  -7  -9    2.02    5.36
   4  -7  -9   23.52    7.59
  -4  -7   9   19.63    3.79
  -4  -7   9   20.06   10.43
   4   7   9   20.05    6.98
  -4  -7  -9   13.35    5.11
  -4   7   9    5.24    7.11
  -4  -7  -9    5.46    5.92
  -5  -7   9   70.44   16.19
  -5  -7   9   75.95    3.54
   5  -7  -9   84.79   13.24
  -5   7   9   96.14   16.31
  -5  -7  -9   94.30   14.50
  -5  -7  -9   75.89    8.18
  -6  -7   9   -3.76    6.67
   6  -7  -9    7.25    4.77
  -6  -7  -9    8.23    4.02
  -6  -7  -9    4.29    6.59
  -6   7   9    9.73    7.23
   7  -7  -9   59.32   11.30
  -7  -7   9   48.82   15.39
  -7   7   9   50.86   12.81
  -7  -7  -9   39.16    6.75
  -7  -7  -9   54.32   12.06
  -8  -7   9   41.57   13.39
   8  -7  -9   63.43   12.08
  -8  -7  -9   60.02   12.85
  -8   7   9   36.20   11.85
   9  -7  -9    9.29    6.54
  -9  -7   9   20.93   10.93
  -9  -7  -9    5.55    5.70
  -9   7   9   21.66   10.35
  -9  -7  -9   13.74    3.54
  10  -7  -9    9.60    7.46
 -10   7   9    5.07    8.99
 -10  -7  -9   12.32    3.60
 -10  -7  -9    7.68    4.01
  11  -7  -9   15.31    8.57
 -11  -7   9   24.51   13.47
 -11  -7  -9   12.12    3.13
 -11   7   9    2.84    7.46
 -12  -7   9   29.53   14.76
  12  -7  -9   23.77   10.30
 -12   7  -9   33.05   12.51
 -13   7  -9   -4.79   10.06
  13  -7  -9  -12.19    6.46
 -13  -7   9   -3.03    9.72
 -13   7   9   -2.74    9.77
   0  -7  10    3.80    4.23
   0   7  10    0.14    5.17
   0  -7 -10    5.37    5.02
   0  -7 -10   -2.92    4.56
  -1  -7  10  522.32   20.27
   1   7  10  464.52   26.67
   1  -7 -10  550.01   26.06
   1  -7 -10  489.53   25.84
  -1   7  10  493.88   27.92
  -1  -7 -10  508.74   24.54
   1  -7  10  480.41   21.83
  -1  -7 -10  487.19   25.14
   2   7  10  347.77   22.42
   2  -7 -10  321.66   20.12
  -2  -7  10  339.03   15.17
  -2   7  10  325.79   23.17
  -2  -7 -10  332.42   21.28
  -2  -7 -10  343.67   19.59
   2  -7  10  293.82   18.13
  -3  -7  10 1381.04   30.28
  -3  -7  10 1366.43   56.02
   3  -7 -10 1318.50   41.84
  -3  -7 -10 1360.71   44.24
  -3   7  10 1379.53   49.33
  -3  -7 -10 1335.95   38.65
   4   7  10  707.36   30.64
  -4  -7  10  739.36   18.89
  -4  -7  10  756.24   41.05
   4  -7 -10  693.28   30.24
  -4  -7 -10  712.71   31.94
  -4   7  10  716.01   36.11
  -4  -7 -10  692.75   26.34
  -5  -7  10   82.08   18.02
  -5  -7  10   84.71    5.11
   5  -7 -10   83.61   13.36
  -5  -7 -10   82.31   10.79
  -5  -7 -10   98.88   15.45
  -5   7  10   85.85   16.52
   6  -7 -10    2.83    4.87
  -6  -7  10    8.05    8.29
  -6  -7 -10    6.61    6.89
  -6  -7 -10    1.76    4.19
  -6   7  10    2.43    5.84
  -7  -7  10  265.37   26.13
   7  -7 -10  263.91   22.29
  -7   7  10  201.84   22.16
  -7  -7 -10  276.65   21.97
  -7  -7 -10  262.42   15.11
   8  -7 -10  133.40   17.01
  -8   7  10  140.73   23.01
  -8  -7 -10  122.98   17.39
  -8  -7 -10  131.26   10.84
  -9  -7  10  395.57   33.33
   9  -7 -10  379.75   24.04
  -9   7  10  356.10   29.74
  -9  -7 -10  365.75   16.12
 -10  -7  10  257.77   27.18
  10  -7 -10  219.16   19.25
 -10   7  10  179.49   26.22
 -10  -7 -10  241.20   14.13
 -10  -7 -10  196.15   10.71
 -11  -7  10   40.72   14.95
  11  -7 -10   29.82   10.57
 -11   7  10   32.57   13.76
 -11  -7 -10   33.08    5.48
 -12  -7  10    5.03   12.77
 -12   7 -10   11.10    8.54
  12  -7 -10   12.30    7.61
 -12   7  10   -1.34    9.72
   0   7  11  -11.53    5.15
   0  -7 -11   -4.17    4.20
   0  -7  11    2.82    3.91
   0  -7 -11   -0.79    4.47
   1  -7 -11    3.48    5.87
   1   7  11   14.55    7.29
  -1  -7  11   22.93    6.12
   1  -7  11    9.59    5.41
  -1  -7 -11   22.18    7.81
  -1   7  11    8.47    7.32
  -1  -7 -11   24.49    8.24
   2   7  11   60.20   12.81
  -2  -7  11   39.07    6.91
   2  -7 -11   38.79   10.23
  -2   7  11   43.89   11.94
  -2  -7 -11   34.03    9.03
  -2  -7 -11   39.98   10.15
   3   7  11  101.56   15.91
  -3  -7  11  135.15   22.93
   3  -7 -11  119.87   15.98
  -3  -7  11  117.15    9.07
  -3   7  11  139.25   20.56
   4  -7 -11    8.16    6.13
   4   7  11    2.07    6.62
  -4  -7  11    3.98    9.28
  -4  -7  11    6.89    3.79
  -4   7  11   17.68    9.71
  -4  -7 -11   15.30    6.93
  -4  -7 -11    6.11    7.36
  -5  -7  11  186.72   12.86
  -5  -7  11  192.32   31.96
   5  -7 -11  185.97   16.74
  -5  -7 -11  198.36   15.00
  -5   7  11  183.64   24.10
  -5  -7 -11  207.97   18.72
  -6  -7  11   -6.50    6.41
   6  -7 -11   13.13    7.55
  -6  -7 -11   11.82    5.51
  -6  -7 -11   -8.86    6.40
  -6   7  11    6.29    8.45
   7  -7 -11   45.12   10.41
  -7  -7  11   26.94   12.43
  -7  -7 -11   35.61    7.80
  -7   7  11   38.14   13.43
  -7  -7 -11   13.78    9.34
  -8  -7  11    9.69    9.92
   8  -7 -11    3.37    5.87
  -8  -7 -11    6.67    8.14
  -8  -7 -11   14.63    5.98
  -8   7  11    0.79    9.16
  -9  -7  11   15.76   13.25
   9  -7 -11   21.80    8.50
  -9  -7 -11   31.04    7.54
  -9   7  11   16.39   10.28
  10  -7 -11   24.28    9.01
 -10  -7  11   18.79   13.24
 -10  -7 -11   22.33    5.81
 -10  -7 -11   17.25    6.34
 -10   7  11   13.81   11.62
 -11  -7  11   13.09   12.01
  11  -7 -11   11.19    8.31
 -11  -7 -11    7.57    4.79
 -11   7  11   20.96   13.14
  12  -7 -11  -13.32    5.84
 -12  -7  11    0.52   11.57
 -12   7  11  -16.95    9.01
   0  -7 -12    9.70    6.47
   0  -7  12   -1.51    4.76
   0   7  12   -9.88    5.04
  -1  -7  12  308.46   16.98
   1  -7 -12  354.16   22.72
   1   7  12  333.67   25.24
  -1   7  12  281.77   24.16
  -1  -7 -12  321.29   21.95
   2   7  12  218.92   21.47
  -2  -7  12  268.60   14.88
   2  -7 -12  241.64   18.78
  -2   7  12  312.28   25.21
  -2  -7 -12  262.06   19.55
  -2  -7 -12  308.42   22.08
  -3  -7  12  543.49   38.66
  -3  -7  12  536.05   19.98
   3   7  12  551.80   31.20
   3  -7 -12  547.76   28.06
  -3   7  12  557.54   34.20
  -3  -7 -12  532.26   26.67
  -3  -7 -12  527.88   28.95
  -4  -7  12  201.39   28.61
  -4  -7  12  198.38   11.32
   4  -7 -12  210.32   17.75
   4   7  12  192.60   19.15
  -4   7  12  196.60   25.78
  -4  -7 -12  195.92   18.11
  -4  -7 -12  214.34   16.79
  -5  -7  12  132.10    8.21
   5  -7 -12  106.05   15.45
  -5  -7  12  157.30   25.67
  -5   7  12  133.46   21.20
  -5  -7 -12  132.54   18.70
  -5  -7 -12  128.25   16.87
  -6  -7  12  200.49   28.50
   6  -7 -12  173.84   16.84
  -6  -7  12  178.63    7.30
  -6  -7 -12  175.50   15.14
  -6   7  12  211.22   27.70
  -6  -7 -12  209.95   20.29
  -7  -7  12  145.84   27.15
  -7   7  12    9.77    9.44
  -7  -7 -12   13.42    8.99
  -7  -7 -12   14.83    6.14
   8  -7 -12   76.10   14.22
  -8  -7  12   80.94   19.96
  -8  -7 -12   38.92   11.05
  -8   7  12   36.90   13.52
  -8  -7 -12   51.44    9.20
  -9  -7  12  424.07   36.53
   9  -7 -12  395.20   25.64
  -9   7  12  423.88   34.09
  -9  -7 -12  369.87   19.88
 -10  -7  12    4.67   12.32
  10  -7 -12    6.52    6.95
 -10   7  12   -4.47    8.48
  11  -7 -12  113.79   16.88
 -11  -7  12  151.60   28.52
 -11   7  12   85.35   20.09
   0   7  13    5.91    8.18
   0  -7 -13   -8.41    4.68
  -1  -7  13   41.02    8.03
   1  -7 -13   27.65    8.46
   1   7  13   44.62   12.88
  -1  -7 -13   36.01   10.26
  -1   7  13   30.75   12.68
   2  -7 -13   17.20    7.72
  -2  -7  13    7.42    5.08
   2   7  13   23.35   10.82
  -2  -7 -13    6.53    7.48
  -3  -7  13   -3.11    7.85
   3  -7 -13   -0.43    5.79
   3   7  13    0.23    8.07
  -3  -7  13    8.85    4.98
  -3  -7 -13    3.92    6.58
  -3   7  13   -0.59    8.71
  -4  -7  13   15.36   10.88
  -4  -7  13    2.29    3.71
   4   7  13    0.34    8.09
   4  -7 -13    5.05    6.42
  -4   7  13    7.07    8.05
  -4  -7 -13    1.96    6.84
  -4  -7 -13    9.09    7.24
   5  -7 -13   46.75   12.05
  -5  -7  13   56.10    7.15
  -5  -7  13   28.82   14.45
  -5  -7 -13   51.93   13.56
  -5   7  13   51.70   15.07
  -5  -7 -13   38.40   10.05
  -6  -7  13   19.21   12.96
   6  -7 -13   26.42    8.52
  -6  -7 -13   29.49    8.82
  -6  -7 -13   22.36    9.58
  -6   7  13   13.73   11.67
   7  -7 -13   18.95    9.03
  -7  -7  13   26.93   13.95
  -7  -7 -13   20.83    8.49
  -7   7  13    5.70   10.58
  -7  -7 -13   11.32    8.71
   8  -7 -13    5.23    6.04
  -8  -7  13    2.77   10.84
  -8  -7 -13   -4.69   11.47
  -8   7  13   -1.38    9.68
  -9  -7  13    4.28   10.76
   9  -7 -13   10.02    8.14
 -10  -7  13    6.82   12.92
  10  -7 -13    3.50    7.08
 -10   7  13   -5.07    9.08
   0   7  14    8.68    8.84
   0  -7 -14   -7.07    5.79
   1   7  14  309.10   27.28
   1  -7 -14  384.35   25.89
  -1   7  14  296.29   27.71
  -1  -7 -14  369.25   25.75
   2  -7 -14   32.66    9.26
   2   7  14   36.24   13.62
  -2  -7  14   21.70    7.20
  -2   7  14   37.04   13.72
  -2  -7 -14    4.04    7.37
   3   7  14  513.01   32.96
  -3  -7  14  505.75   21.56
  -3  -7  14  492.93   39.50
  -3   7  14  555.02   37.61
  -3  -7 -14  494.71   30.16
   4   7  14   -0.28    8.18
   4  -7 -14    5.36    6.87
  -4  -7  14   -1.85    4.92
  -4  -7  14    2.90   10.65
  -4   7  14    4.52    9.55
  -4  -7 -14    3.02    7.29
   5  -7 -14  122.64   17.18
  -5  -7  14  182.31   30.80
  -5  -7  14  152.24   10.70
  -5  -7 -14  140.36   20.11
  -5   7  14  141.66   23.20
  -6  -7  14   45.74    6.44
   6  -7 -14   20.63    9.57
  -6  -7  14   24.06   13.45
  -6  -7 -14   29.67   11.56
  -6   7  14   27.21   12.27
   7  -7 -14   55.52   12.69
  -7  -7  14   29.14    2.95
  -7  -7  14   60.08   19.63
  -7  -7 -14   24.60   11.41
  -7   7  14    8.35   12.49
  -8  -7  14   25.44   16.24
   8  -7 -14   -0.01    6.43
  -8   7  14   -5.24    9.56
  -9  -7  14  653.93   49.95
   0   7  15   -8.25    8.69
   0  -7 -15    6.34    6.82
   1  -7 -15   11.71    7.84
   1   7  15   -3.96    9.20
  -1   7  15   16.54   11.57
  -1  -7 -15    1.96    5.08
   2  -7 -15    9.05    7.94
  -2   7  15   22.69   12.40
  -2  -7 -15   10.56    9.08
   3  -7 -15   74.62   14.20
  -3  -7  15   70.18   11.01
   3   7  15   69.72   16.66
  -3  -7  15   78.02   20.57
  -3  -7 -15   56.47   14.17
  -3   7  15   77.00   19.36
   4   7  15   26.53   11.56
  -4  -7  15   24.27   14.48
   4  -7 -15   26.18    9.85
  -4  -7  15    9.94    6.85
  -4  -7 -15    9.88    9.67
  -4   7  15   17.92   13.46
  -5  -7  15   43.98   15.70
   5  -7 -15   51.80   12.99
  -5  -7  15   49.33    8.35
  -5   7  15   30.77   13.94
  -5  -7 -15   56.64   13.99
   6  -7 -15    0.23    7.19
  -6  -7  15   20.83   12.64
  -6   7  15   -0.78    8.91
   7  -7 -15   19.32    9.24
  -7  -7  15   21.74   14.77
  -7  -7 -15   35.30   11.81
  -7   7  15    3.11   11.17
  -8  -7  15  -12.67   11.60
   8  -7 -15    9.18    7.88
  -8   7  15   -6.91   11.53
   0  -7 -16   -1.53    6.45
   0   7  16   22.54   13.01
   1   7  16  139.68   24.65
   1  -7 -16  101.92   17.21
  -1   7  16  104.94   22.33
  -1  -7 -16  107.46   18.44
   2  -7 -16   90.20   16.58
   2   7  16  134.04   23.30
  -2   7  16  123.70   24.08
  -2  -7 -16   84.14   16.19
   3  -7 -16  211.06   20.62
   3   7  16  166.83   26.45
  -3  -7 -16  189.20   24.38
  -3   7  16   99.91   21.73
   4   7  16  156.98   24.97
   4  -7 -16  208.23   20.76
  -4   7  16  248.12   33.53
  -4  -7 -16  247.93   32.50
  -5  -7  16  151.47   28.11
   5  -7 -16  140.81   20.03
  -5  -7 -16  174.53   23.78
  -5   7  16  105.60   26.36
   6  -7 -16   17.85    8.40
  -6  -7  16   11.47   14.80
  -6  -7 -16    9.00    9.56
  -6   7  16    7.42   11.75
   0   7  17   15.63   13.47
   1   7  17   -4.46    9.30
  -1   7  17   -1.64   10.55
  -1  -7 -17   -2.28    7.73
   2   7  17    8.92   13.74
  -2  -7 -17   -1.14    8.83
  -2   7  17   14.46   12.86
   3   7  17   36.71   14.28
  -3  -7 -17   -2.25    8.56
  -3   7  17    3.91   12.48
  -4  -7  17    4.49   14.20
  -4   7  17    2.16   10.51
[truncated: 275,925 more chars]
