# Supplementary material for: Molecular Engineering of Ionic Metal‐Organic Frameworks via Ligand Conjugation Modulation for Tailored Phosphorescence and Multilevel Encryption
Source: Adv Sci (Weinh). 2025 Jul 12;12(39):e09013. doi: 10.1002/advs.202509013 (PMC12533150; doi:10.1002/advs.202509013)
Supplement: Supplementary file 6 — Supporting Information [file ADVS-12-e09013-s002.zip › IMOF-DMF.cif]

data_IMOF-DMF
_audit_creation_date               2025-05-17
_audit_creation_method
;
Olex2 1.5
(compiled 2025.04.05 svn.rf049d14d for OlexSys, GUI svn.r7224)
;
_shelx_SHELXL_version_number       '2019/3'
_audit_contact_author_address      ?
_audit_contact_author_email        ?
_audit_contact_author_name         ''
_audit_contact_author_phone        ?
_publ_contact_author_id_orcid      ?
_publ_section_references
;
Bourhis, L.J., Dolomanov, O.V., Gildea, R.J., Howard, J.A.K., Puschmann, H.
 (2015). Acta Cryst. A71, 59-75.

Dolomanov, O.V., Bourhis, L.J., Gildea, R.J, Howard, J.A.K. & Puschmann, H.
 (2009), J. Appl. Cryst. 42, 339-341.

Sheldrick, G.M. (2015). Acta Cryst. C71, 3-8.
;
_chemical_name_common              ?
_chemical_name_systematic          ?
_chemical_formula_moiety           'C28 H11 N2 O12 Zn2, C2 H8 N, 1[C2H8N]'
_chemical_formula_sum              'C32 H27 N4 O12 Zn2'
_chemical_formula_weight           790.31
_chemical_absolute_configuration   ad
_chemical_melting_point            ?
loop_
  _atom_type_symbol
  _atom_type_description
  _atom_type_scat_dispersion_real
  _atom_type_scat_dispersion_imag
  _atom_type_scat_source
 'C' 'C' 0.0033 0.0016 'International Tables Vol C Tables 4.2.6.8 and 6.1.1.4'
 'H' 'H' 0.0000 0.0000 'International Tables Vol C Tables 4.2.6.8 and 6.1.1.4'
 'N' 'N' 0.0061 0.0033 'International Tables Vol C Tables 4.2.6.8 and 6.1.1.4'
 'O' 'O' 0.0106 0.0060 'International Tables Vol C Tables 4.2.6.8 and 6.1.1.4'
 'Zn' 'Zn' 0.2839 1.4301 'International Tables Vol C Tables 4.2.6.8 and 6.1.1.4'

_shelx_space_group_comment
;
The symmetry employed for this shelxl refinement is uniquely defined
by the following loop, which should always be used as a source of
symmetry information in preference to the above space-group names.
They are only intended as comments.
;
_space_group_crystal_system        'orthorhombic'
_space_group_IT_number             18
_space_group_name_H-M_alt          'P 21 21 2'
_space_group_name_Hall             'P 2 2ab'
loop_
  _space_group_symop_operation_xyz
 'x, y, z'
 '-x, -y, z'
 '-x+1/2, y+1/2, -z'
 'x+1/2, -y+1/2, -z'

_cell_length_a                     13.668(3)
_cell_length_b                     15.788(7)
_cell_length_c                     16.434(4)
_cell_angle_alpha                  90
_cell_angle_beta                   90
_cell_angle_gamma                  90
_cell_volume                       3546.1(18)
_cell_formula_units_Z              4
_cell_measurement_reflns_used      4045
_cell_measurement_temperature      200.00
_cell_measurement_theta_max        25.28
_cell_measurement_theta_min        2.33
_shelx_estimated_absorpt_T_max     ?
_shelx_estimated_absorpt_T_min     ?
_exptl_absorpt_coefficient_mu      1.418
_exptl_absorpt_correction_T_max    0.7452
_exptl_absorpt_correction_T_min    0.6651
_exptl_absorpt_correction_type     multi-scan
_exptl_absorpt_process_details
;
SADABS-2016/2 (Bruker,2016/2) was used for absorption correction.
wR2(int) was 0.0805 before and 0.0477 after correction.
The Ratio of minimum to maximum transmission is 0.8925.
The \l/2 correction factor is Not present.
;
_exptl_absorpt_special_details     ?
_exptl_crystal_colour              'clear light colourless'
_exptl_crystal_colour_lustre       clear
_exptl_crystal_colour_modifier     light
_exptl_crystal_colour_primary      colourless
_exptl_crystal_density_diffrn      1.480
_exptl_crystal_density_meas        ?
_exptl_crystal_density_method      ?
_exptl_crystal_description         block
_exptl_crystal_F_000               1612
_exptl_crystal_size_max            0.03
_exptl_crystal_size_mid            0.02
_exptl_crystal_size_min            0.01
_exptl_transmission_factor_max     ?
_exptl_transmission_factor_min     ?
_diffrn_reflns_av_R_equivalents    0.0285
_diffrn_reflns_av_unetI/netI       0.0579
_diffrn_reflns_Laue_measured_fraction_full  0.989
_diffrn_reflns_Laue_measured_fraction_max  0.990
_diffrn_reflns_limit_h_max         15
_diffrn_reflns_limit_h_min         -16
_diffrn_reflns_limit_k_max         15
_diffrn_reflns_limit_k_min         -18
_diffrn_reflns_limit_l_max         11
_diffrn_reflns_limit_l_min         -19
_diffrn_reflns_number              10848
_diffrn_reflns_point_group_measured_fraction_full  0.964
_diffrn_reflns_point_group_measured_fraction_max  0.963
_diffrn_reflns_theta_full          25.242
_diffrn_reflns_theta_max           25.321
_diffrn_reflns_theta_min           1.971
_diffrn_ambient_temperature        200.00
_diffrn_detector_area_resol_mean   ?
_diffrn_measured_fraction_theta_full  0.989
_diffrn_measured_fraction_theta_max  0.990
_diffrn_measurement_device_type    'Bruker APEX-II CCD'
_diffrn_measurement_method         '\f and \w scans'
_diffrn_radiation_type             MoK\a
_diffrn_radiation_wavelength       0.71073
_diffrn_source                     ?
_reflns_Friedel_coverage           0.738
_reflns_Friedel_fraction_full      0.931
_reflns_Friedel_fraction_max       0.930
_reflns_number_gt                  5106
_reflns_number_total               6230
_reflns_special_details
;
 Reflections were merged by SHELXL according to the crystal
 class for the calculation of statistics and refinement.
 
 Structure factors included contributions from the .fab file.
 
 _reflns_Friedel_fraction is defined as the number of unique
 Friedel pairs measured divided by the number that would be
 possible theoretically, ignoring centric projections and
 systematic absences. Completness statistics refer to single and
 composite reflections containing twin component 1 only.
;
_reflns_threshold_expression       'I > 2\s(I)'
_computing_cell_refinement         'SAINT V8.38A (Bruker, 2018)'
_computing_data_collection         ?
_computing_data_reduction          'SAINT V8.38A (Bruker, 2018)'
_computing_molecular_graphics      'Olex2 1.5 (Dolomanov et al., 2009)'
_computing_publication_material    'Olex2 1.5 (Dolomanov et al., 2009)'
_computing_structure_refinement    'SHELXL 2019/3 (Sheldrick, 2015)'
_computing_structure_solution      'olex2.solve 1.5 (Bourhis et al., 2015)'
_refine_diff_density_max           0.325
_refine_diff_density_min           -0.354
_refine_diff_density_rms           0.072
_refine_ls_abs_structure_details
;
 Refined as an inversion twin.
;
_refine_ls_abs_structure_Flack     0.45(2)
_refine_ls_extinction_coef         .
_refine_ls_extinction_method       none
_refine_ls_goodness_of_fit_ref     1.027
_refine_ls_hydrogen_treatment      constr
_refine_ls_matrix_type             full
_refine_ls_number_parameters       436
_refine_ls_number_reflns           6230
_refine_ls_number_restraints       31
_refine_ls_R_factor_all            0.0573
_refine_ls_R_factor_gt             0.0427
_refine_ls_restrained_S_all        1.030
_refine_ls_shift/su_max            0.001
_refine_ls_shift/su_mean           0.000
_refine_ls_structure_factor_coef   Fsqd
_refine_ls_weighting_details      
 'w=1/[\s^2^(Fo^2^)+(0.0429P)^2^+3.4662P] where P=(Fo^2^+2Fc^2^)/3'
_refine_ls_weighting_scheme        calc
_refine_ls_wR_factor_gt            0.0978
_refine_ls_wR_factor_ref           0.1064
_refine_special_details
;
 Refined as a 2-component inversion twin.
;
_olex2_refinement_description
;
1. Twinned data refinement
 Scales: 0.55(2)
 0.45(2)
2. Fixed Uiso
 At 1.2 times of:
  All C(H) groups, All N(H,H) groups
 At 1.5 times of:
  All C(H,H,H) groups
3. Restrained distances
 C5-O1 \\sim C5-O1A
 with sigma of 0.02
4. Uiso/Uaniso restraints and constraints
O1 \\sim O1A \\sim C5: within 2A with sigma of 0.01 and sigma for terminal
atoms of 0.02 within 2A
Uanis(O1) \\sim Ueq, Uanis(O1A) \\sim Ueq: with sigma of 0.01 and sigma for
terminal atoms of 0.02
5. Others
 Fixed Sof: O1(0.5) O1A(0.5)
6.a Secondary CH2 refined with riding coordinates:
 N3(H3A,H3B)
6.b Aromatic/amide H refined with riding coordinates:
 C1(H1), C2(H2), C3(H3), C8(H8), C11(H11), C14(H14), C19(H19), C21(H21),
 C24(H24), C28(H28), C29(H29)
6.c Idealised Me refined as rotating group:
 C30(H30A,H30B,H30C), C31(H31A,H31B,H31C)
;
_atom_sites_solution_hydrogens     geom
_atom_sites_solution_primary       iterative
_atom_sites_solution_secondary     ?
loop_
  _atom_site_label
  _atom_site_type_symbol
  _atom_site_fract_x
  _atom_site_fract_y
  _atom_site_fract_z
  _atom_site_U_iso_or_equiv
  _atom_site_adp_type
  _atom_site_occupancy
  _atom_site_site_symmetry_order
  _atom_site_calc_flag
  _atom_site_refinement_flags_posn
  _atom_site_refinement_flags_adp
  _atom_site_refinement_flags_occupancy
  _atom_site_disorder_assembly
  _atom_site_disorder_group
 Zn1 Zn 0.34140(5) 0.28688(6) 0.60663(5) 0.0218(2) Uani 1 1 d . . . . .
 Zn2 Zn 0.17640(5) 0.28635(6) 1.10997(5) 0.0211(2) Uani 1 1 d . . . . .
 O1 O 0.3427(12) 0.7699(12) 0.3054(8) 0.054(4) Uani 0.5 1 d D U P A 1
 O1A O 0.3464(14) 0.7175(13) 0.3135(10) 0.077(5) Uani 0.5 1 d D U P A 2
 O2 O 0.2940(3) 0.7699(4) 0.4322(3) 0.0389(15) Uani 1 1 d . . . . .
 O3 O 0.3548(4) 0.4363(3) 0.4787(3) 0.0370(14) Uani 1 1 d . . . . .
 O4 O 0.3526(3) 0.4081(3) 0.6147(3) 0.0292(12) Uani 1 1 d . . . . .
 O5 O 0.3648(4) 0.7631(3) 0.7784(3) 0.0295(13) Uani 1 1 d . . . . .
 O6 O 0.3594(4) 0.6282(3) 0.8176(3) 0.0343(13) Uani 1 1 d . . . . .
 O7 O 0.3857(4) 0.2609(3) 0.7176(3) 0.0276(13) Uani 1 1 d . . . . .
 O8 O 0.3684(6) 0.1282(4) 0.6783(4) 0.071(2) Uani 1 1 d . . . . .
 O9 O 0.3135(3) 0.2669(3) 1.0802(3) 0.0308(13) Uani 1 1 d . . . . .
 O10 O 0.3643(4) 0.1775(5) 1.1759(4) 0.070(2) Uani 1 1 d . . . . .
 O11 O 0.3370(3) -0.0880(3) 0.8843(3) 0.0298(12) Uani 1 1 d . . . . .
 O12 O 0.3383(4) -0.0586(3) 1.0152(3) 0.0322(13) Uani 1 1 d . . . . .
 N1 N 0.5916(4) 0.7637(4) 0.5072(4) 0.0261(16) Uani 1 1 d . . . . .
 N2 N 0.6064(4) 0.2556(4) 0.9934(4) 0.0222(14) Uani 1 1 d . . . . .
 C1 C 0.6505(5) 0.8081(5) 0.4560(5) 0.036(2) Uani 1 1 d . . . . .
 H1 H 0.715078 0.821525 0.473000 0.043 Uiso 1 1 calc R U . . .
 C2 C 0.6198(5) 0.8345(6) 0.3802(6) 0.054(3) Uani 1 1 d . . . . .
 H2 H 0.662216 0.866007 0.345803 0.065 Uiso 1 1 calc R U . . .
 C3 C 0.5265(5) 0.8144(7) 0.3552(5) 0.056(3) Uani 1 1 d . . . . .
 H3 H 0.505327 0.829589 0.302106 0.068 Uiso 1 1 calc R U . . .
 C4 C 0.4637(5) 0.7723(5) 0.4070(4) 0.0292(18) Uani 1 1 d . . . . .
 C5 C 0.3581(5) 0.7613(7) 0.3802(5) 0.051(3) Uani 1 1 d D U . . .
 C6 C 0.4975(4) 0.7449(5) 0.4828(5) 0.0260(18) Uani 1 1 d . . . . .
 C7 C 0.4432(4) 0.6901(5) 0.5405(4) 0.0228(17) Uani 1 1 d . . . . .
 C8 C 0.4253(4) 0.7165(5) 0.6209(4) 0.0222(15) Uani 1 1 d . . . . .
 H8 H 0.438334 0.773359 0.636473 0.027 Uiso 1 1 calc R U . . .
 C9 C 0.3889(5) 0.6600(5) 0.6767(4) 0.0236(17) Uani 1 1 d . . . . .
 C10 C 0.3694(5) 0.6818(5) 0.7646(5) 0.0268(19) Uani 1 1 d . . . . .
 C11 C 0.3690(5) 0.5749(5) 0.6554(5) 0.0280(18) Uani 1 1 d . . . . .
 H11 H 0.347726 0.535460 0.695338 0.034 Uiso 1 1 calc R U . . .
 C12 C 0.3812(4) 0.5501(5) 0.5744(4) 0.0181(16) Uani 1 1 d . . . . .
 C13 C 0.3607(5) 0.4593(5) 0.5528(5) 0.0261(17) Uani 1 1 d . . . . .
 C14 C 0.4159(4) 0.6081(5) 0.5183(5) 0.0261(18) Uani 1 1 d . . . . .
 H14 H 0.421272 0.591632 0.462929 0.031 Uiso 1 1 calc R U . . .
 C17 C 0.3817(5) 0.1848(5) 0.7319(5) 0.030(2) Uani 1 1 d . . . . .
 C18 C 0.3989(5) 0.1550(5) 0.8192(4) 0.0231(17) Uani 1 1 d . . . . .
 C19 C 0.4424(4) 0.2080(5) 0.8771(4) 0.0250(16) Uani 1 1 d . . . . .
 H19 H 0.461049 0.263744 0.861981 0.030 Uiso 1 1 calc R U . . .
 C20 C 0.4585(4) 0.1809(4) 0.9550(4) 0.0177(15) Uani 1 1 d . . . . .
 C21 C 0.4248(4) 0.1004(4) 0.9792(4) 0.0191(16) Uani 1 1 d . . . . .
 H21 H 0.432000 0.082362 1.033998 0.023 Uiso 1 1 calc R U . . .
 C22 C 0.3814(5) 0.0481(5) 0.9228(4) 0.0247(18) Uani 1 1 d . . . . .
 C23 C 0.3472(5) -0.0412(5) 0.9443(4) 0.0223(16) Uani 1 1 d . . . . .
 C24 C 0.3701(5) 0.0751(5) 0.8440(4) 0.0223(17) Uani 1 1 d . . . . .
 H24 H 0.341632 0.037833 0.805352 0.027 Uiso 1 1 calc R U . . .
 C25 C 0.5157(4) 0.2323(4) 1.0156(4) 0.0205(16) Uani 1 1 d . . . . .
 C26 C 0.4807(5) 0.2473(4) 1.0941(5) 0.0264(17) Uani 1 1 d . . . . .
 C27 C 0.5418(5) 0.2893(6) 1.1494(5) 0.037(2) Uani 1 1 d . . . . .
 C28 C 0.6353(5) 0.3130(5) 1.1248(5) 0.033(2) Uani 1 1 d . . . . .
 H28 H 0.678914 0.340703 1.161116 0.040 Uiso 1 1 calc R U . . .
 C29 C 0.6629(5) 0.2948(5) 1.0449(5) 0.0327(19) Uani 1 1 d . . . . .
 H29 H 0.726072 0.311851 1.027158 0.039 Uiso 1 1 calc R U . . .
 C32 C 0.3778(5) 0.2291(5) 1.1197(5) 0.0296(17) Uani 1 1 d . . . . .
 N3 N 0.2659(6) -0.0164(5) 1.1639(5) 0.066(2) Uani 1 1 d . . . . .
 H3A H 0.233854 0.033858 1.168929 0.079 Uiso 1 1 calc R U . . .
 H3B H 0.285419 -0.021190 1.111125 0.079 Uiso 1 1 calc R U . . .
 C30 C 0.3582(11) -0.0140(11) 1.2187(7) 0.144(7) Uani 1 1 d . . . . .
 H30A H 0.416960 -0.015555 1.184598 0.217 Uiso 1 1 calc R U . . .
 H30B H 0.357927 -0.063140 1.255187 0.217 Uiso 1 1 calc R U . . .
 H30C H 0.357996 0.038134 1.251065 0.217 Uiso 1 1 calc R U . . .
 C31 C 0.1956(10) -0.0865(6) 1.1820(7) 0.097(5) Uani 1 1 d . . . . .
 H31A H 0.134395 -0.076751 1.152351 0.145 Uiso 1 1 calc R U . . .
 H31B H 0.182177 -0.087892 1.240608 0.145 Uiso 1 1 calc R U . . .
 H31C H 0.224027 -0.140615 1.165070 0.145 Uiso 1 1 calc R U . . .

loop_
  _atom_site_aniso_label
  _atom_site_aniso_U_11
  _atom_site_aniso_U_22
  _atom_site_aniso_U_33
  _atom_site_aniso_U_23
  _atom_site_aniso_U_13
  _atom_site_aniso_U_12
 Zn1 0.0219(4) 0.0224(5) 0.0210(4) -0.0004(5) -0.0014(3) -0.0012(3)
 Zn2 0.0198(3) 0.0222(5) 0.0213(4) 0.0016(5) 0.0017(3) 0.0012(3)
 O1 0.019(5) 0.122(12) 0.021(6) 0.021(8) -0.004(4) -0.011(9)
 O1A 0.038(7) 0.153(14) 0.040(8) -0.002(10) 0.013(6) -0.025(11)
 O2 0.022(2) 0.058(4) 0.037(3) -0.004(3) 0.001(2) -0.002(3)
 O3 0.058(3) 0.021(3) 0.032(3) -0.009(3) -0.005(3) -0.007(3)
 O4 0.042(3) 0.013(3) 0.033(3) 0.002(3) -0.002(3) -0.002(2)
 O5 0.032(3) 0.031(4) 0.026(3) -0.005(3) 0.008(2) 0.000(2)
 O6 0.049(3) 0.032(4) 0.022(3) 0.004(3) 0.003(3) -0.005(3)
 O7 0.030(3) 0.023(3) 0.030(3) 0.007(2) -0.004(2) -0.002(2)
 O8 0.144(7) 0.045(4) 0.024(4) -0.001(3) -0.033(4) -0.007(4)
 O9 0.024(2) 0.033(3) 0.035(3) -0.001(3) 0.003(2) 0.005(2)
 O10 0.033(3) 0.109(6) 0.067(5) 0.032(5) 0.008(3) 0.007(4)
 O11 0.044(3) 0.028(3) 0.017(3) -0.006(3) -0.005(3) -0.002(2)
 O12 0.051(3) 0.025(3) 0.020(3) -0.004(3) 0.008(2) -0.005(2)
 N1 0.017(3) 0.035(4) 0.027(4) -0.002(3) 0.000(2) -0.009(3)
 N2 0.019(3) 0.016(3) 0.031(4) -0.005(3) -0.002(2) -0.004(2)
 C1 0.027(4) 0.034(5) 0.046(5) 0.019(4) -0.001(4) -0.008(3)
 C2 0.029(4) 0.069(7) 0.065(6) 0.043(6) -0.005(4) -0.012(4)
 C3 0.024(4) 0.109(9) 0.036(5) 0.028(5) 0.001(3) -0.006(5)
 C4 0.025(3) 0.036(5) 0.027(4) 0.003(4) -0.003(3) 0.001(3)
 C5 0.029(4) 0.102(8) 0.020(4) 0.015(5) -0.006(3) -0.009(4)
 C6 0.015(3) 0.031(4) 0.032(4) -0.004(3) -0.002(3) 0.003(3)
 C7 0.013(3) 0.030(5) 0.025(4) 0.004(3) 0.002(3) -0.001(3)
 C8 0.017(3) 0.014(4) 0.036(4) -0.001(4) 0.002(3) -0.005(3)
 C9 0.021(3) 0.038(5) 0.012(4) -0.002(4) -0.003(3) 0.006(3)
 C10 0.019(4) 0.033(5) 0.029(5) -0.008(4) -0.002(3) 0.004(3)
 C11 0.032(4) 0.021(4) 0.031(5) 0.002(4) 0.000(3) -0.004(3)
 C12 0.018(3) 0.017(4) 0.019(4) -0.005(3) -0.001(3) -0.003(3)
 C13 0.023(3) 0.026(4) 0.030(4) -0.004(4) 0.001(3) -0.002(3)
 C14 0.020(3) 0.032(5) 0.027(4) 0.005(4) -0.001(3) 0.002(3)
 C17 0.020(4) 0.039(6) 0.031(5) 0.005(4) -0.009(3) -0.006(3)
 C18 0.021(3) 0.022(4) 0.026(4) -0.004(4) 0.004(3) -0.003(3)
 C19 0.020(3) 0.028(4) 0.027(4) -0.003(4) 0.002(3) 0.003(3)
 C20 0.012(3) 0.018(4) 0.023(4) 0.000(3) -0.003(3) -0.004(3)
 C21 0.021(3) 0.023(4) 0.014(4) 0.006(3) -0.001(3) 0.007(3)
 C22 0.015(3) 0.032(5) 0.027(4) -0.009(4) 0.001(3) 0.010(3)
 C23 0.029(3) 0.017(4) 0.021(4) 0.003(3) -0.001(3) 0.002(3)
 C24 0.020(3) 0.027(5) 0.020(4) -0.005(4) -0.004(3) 0.008(3)
 C25 0.023(3) 0.017(4) 0.021(4) -0.003(3) 0.001(3) 0.004(3)
 C26 0.023(3) 0.024(4) 0.033(5) 0.001(3) 0.000(3) 0.001(3)
 C27 0.032(4) 0.049(5) 0.030(4) -0.008(5) -0.001(3) -0.007(4)
 C28 0.022(3) 0.041(5) 0.038(5) -0.014(4) -0.006(3) -0.008(3)
 C29 0.021(3) 0.040(5) 0.037(5) -0.013(4) 0.007(3) 0.000(4)
 C32 0.028(3) 0.045(5) 0.016(4) -0.001(4) 0.001(3) -0.007(3)
 N3 0.107(7) 0.048(5) 0.041(4) 0.012(4) 0.035(5) 0.003(5)
 C30 0.143(13) 0.24(2) 0.048(7) -0.027(10) -0.036(9) 0.094(14)
 C31 0.163(12) 0.042(6) 0.086(9) -0.023(6) 0.057(9) -0.041(7)

_geom_special_details
;
 All esds (except the esd in the dihedral angle between two l.s. planes)
 are estimated using the full covariance matrix.  The cell esds are taken
 into account individually in the estimation of esds in distances, angles
 and torsion angles; correlations between esds in cell parameters are only
 used when they are defined by crystal symmetry.  An approximate (isotropic)
 treatment of cell esds is used for estimating esds involving l.s. planes.
;
loop_
  _geom_bond_atom_site_label_1
  _geom_bond_atom_site_label_2
  _geom_bond_distance
  _geom_bond_site_symmetry_2
  _geom_bond_publ_flag
 Zn1 O2 1.976(5) 3_546 ?
 Zn1 O4 1.925(5) . ?
 Zn1 O7 1.964(5) . ?
 Zn1 N1 2.036(6) 2_665 ?
 Zn2 O5 1.954(5) 3_547 ?
 Zn2 O9 1.961(4) . ?
 Zn2 O11 1.995(5) 3_557 ?
 Zn2 N2 2.058(6) 4_457 ?
 O1 C5 1.253(14) . ?
 O1A C5 1.305(16) . ?
 O2 C5 1.231(9) . ?
 O3 C13 1.274(9) . ?
 O4 C13 1.304(9) . ?
 O5 C10 1.305(9) . ?
 O6 C10 1.221(9) . ?
 O7 C17 1.226(9) . ?
 O8 C17 1.269(9) . ?
 O9 C32 1.246(8) . ?
 O10 C32 1.245(9) . ?
 O11 C23 1.239(8) . ?
 O12 C23 1.204(8) . ?
 N1 C1 1.360(9) . ?
 N1 C6 1.379(8) . ?
 N2 C25 1.344(8) . ?
 N2 C29 1.302(9) . ?
 C1 H1 0.9500 . ?
 C1 C2 1.379(11) . ?
 C2 H2 0.9500 . ?
 C2 C3 1.376(11) . ?
 C3 H3 0.9500 . ?
 C3 C4 1.381(10) . ?
 C4 C5 1.519(9) . ?
 C4 C6 1.397(10) . ?
 C6 C7 1.483(10) . ?
 C7 C8 1.407(10) . ?
 C7 C14 1.395(10) . ?
 C8 H8 0.9500 . ?
 C8 C9 1.373(10) . ?
 C9 C10 1.508(10) . ?
 C9 C11 1.415(10) . ?
 C11 H11 0.9500 . ?
 C11 C12 1.397(10) . ?
 C12 C13 1.503(10) . ?
 C12 C14 1.384(10) . ?
 C14 H14 0.9500 . ?
 C17 C18 1.529(11) . ?
 C18 C19 1.399(10) . ?
 C18 C24 1.382(10) . ?
 C19 H19 0.9500 . ?
 C19 C20 1.368(10) . ?
 C20 C21 1.409(9) . ?
 C20 C25 1.504(9) . ?
 C21 H21 0.9500 . ?
 C21 C22 1.375(10) . ?
 C22 C23 1.527(10) . ?
 C22 C24 1.372(10) . ?
 C24 H24 0.9500 . ?
 C25 C26 1.396(10) . ?
 C26 C27 1.400(10) . ?
 C26 C32 1.496(9) . ?
 C27 C28 1.392(10) . ?
 C28 H28 0.9500 . ?
 C28 C29 1.396(10) . ?
 C29 H29 0.9500 . ?
 N3 H3A 0.9100 . ?
 N3 H3B 0.9100 . ?
 N3 C30 1.551(14) . ?
 N3 C31 1.496(12) . ?
 C30 H30A 0.9800 . ?
 C30 H30B 0.9800 . ?
 C30 H30C 0.9800 . ?
 C31 H31A 0.9800 . ?
 C31 H31B 0.9800 . ?
 C31 H31C 0.9800 . ?

loop_
  _geom_angle_atom_site_label_1
  _geom_angle_atom_site_label_2
  _geom_angle_atom_site_label_3
  _geom_angle
  _geom_angle_site_symmetry_1
  _geom_angle_site_symmetry_3
  _geom_angle_publ_flag
 O2 Zn1 N1 96.2(2) 3_546 2_665 ?
 O4 Zn1 O2 103.4(2) . 3_546 ?
 O4 Zn1 O7 96.8(2) . . ?
 O4 Zn1 N1 114.2(2) . 2_665 ?
 O7 Zn1 O2 124.1(2) . 3_546 ?
 O7 Zn1 N1 121.6(2) . 2_665 ?
 O5 Zn2 O9 118.7(2) 3_547 . ?
 O5 Zn2 O11 96.7(2) 3_547 3_557 ?
 O5 Zn2 N2 125.5(2) 3_547 4_457 ?
 O9 Zn2 O11 104.8(2) . 3_557 ?
 O9 Zn2 N2 100.8(2) . 4_457 ?
 O11 Zn2 N2 108.4(2) 3_557 4_457 ?
 C5 O2 Zn1 117.2(5) . 3_556 ?
 C13 O4 Zn1 124.7(5) . . ?
 C10 O5 Zn2 111.2(5) . 3_557 ?
 C17 O7 Zn1 111.6(6) . . ?
 C32 O9 Zn2 128.3(5) . . ?
 C23 O11 Zn2 124.4(5) . 3_547 ?
 C1 N1 Zn1 115.7(5) . 2_665 ?
 C1 N1 C6 118.9(6) . . ?
 C6 N1 Zn1 124.6(5) . 2_665 ?
 C25 N2 Zn2 124.4(5) . 4_557 ?
 C29 N2 Zn2 114.4(4) . 4_557 ?
 C29 N2 C25 120.0(6) . . ?
 N1 C1 H1 118.8 . . ?
 N1 C1 C2 122.3(7) . . ?
 C2 C1 H1 118.8 . . ?
 C1 C2 H2 120.6 . . ?
 C3 C2 C1 118.8(8) . . ?
 C3 C2 H2 120.6 . . ?
 C2 C3 H3 119.9 . . ?
 C2 C3 C4 120.2(8) . . ?
 C4 C3 H3 119.9 . . ?
 C3 C4 C5 117.8(7) . . ?
 C3 C4 C6 119.5(6) . . ?
 C6 C4 C5 122.6(7) . . ?
 O1 C5 C4 115.6(10) . . ?
 O1A C5 C4 114.9(11) . . ?
 O2 C5 O1 123.3(10) . . ?
 O2 C5 O1A 123.6(11) . . ?
 O2 C5 C4 117.5(7) . . ?
 N1 C6 C4 120.1(7) . . ?
 N1 C6 C7 114.0(6) . . ?
 C4 C6 C7 125.8(6) . . ?
 C8 C7 C6 121.0(7) . . ?
 C14 C7 C6 120.6(7) . . ?
 C14 C7 C8 118.3(7) . . ?
 C7 C8 H8 120.1 . . ?
 C9 C8 C7 119.9(7) . . ?
 C9 C8 H8 120.1 . . ?
 C8 C9 C10 123.8(7) . . ?
 C8 C9 C11 121.4(7) . . ?
 C11 C9 C10 114.8(7) . . ?
 O5 C10 C9 113.5(7) . . ?
 O6 C10 O5 123.5(8) . . ?
 O6 C10 C9 123.0(7) . . ?
 C9 C11 H11 120.7 . . ?
 C12 C11 C9 118.6(7) . . ?
 C12 C11 H11 120.7 . . ?
 C11 C12 C13 118.0(7) . . ?
 C14 C12 C11 119.4(7) . . ?
 C14 C12 C13 122.5(7) . . ?
 O3 C13 O4 124.3(7) . . ?
 O3 C13 C12 120.7(7) . . ?
 O4 C13 C12 115.0(6) . . ?
 C7 C14 H14 118.9 . . ?
 C12 C14 C7 122.1(7) . . ?
 C12 C14 H14 118.9 . . ?
 O7 C17 O8 124.4(8) . . ?
 O7 C17 C18 118.4(7) . . ?
 O8 C17 C18 117.2(7) . . ?
 C19 C18 C17 121.3(7) . . ?
 C24 C18 C17 121.0(7) . . ?
 C24 C18 C19 117.7(7) . . ?
 C18 C19 H19 119.4 . . ?
 C20 C19 C18 121.2(7) . . ?
 C20 C19 H19 119.4 . . ?
 C19 C20 C21 119.5(7) . . ?
 C19 C20 C25 122.4(6) . . ?
 C21 C20 C25 118.1(6) . . ?
 C20 C21 H21 120.2 . . ?
 C22 C21 C20 119.5(7) . . ?
 C22 C21 H21 120.2 . . ?
 C21 C22 C23 122.1(7) . . ?
 C24 C22 C21 119.8(8) . . ?
 C24 C22 C23 118.1(7) . . ?
 O11 C23 C22 113.6(6) . . ?
 O12 C23 O11 128.5(7) . . ?
 O12 C23 C22 117.7(7) . . ?
 C18 C24 H24 119.0 . . ?
 C22 C24 C18 122.0(7) . . ?
 C22 C24 H24 119.0 . . ?
 N2 C25 C20 116.5(6) . . ?
 N2 C25 C26 121.4(6) . . ?
 C26 C25 C20 121.7(6) . . ?
 C25 C26 C27 118.4(6) . . ?
 C25 C26 C32 123.3(6) . . ?
 C27 C26 C32 118.0(7) . . ?
 C28 C27 C26 119.1(7) . . ?
 C27 C28 H28 121.1 . . ?
 C27 C28 C29 117.7(7) . . ?
 C29 C28 H28 121.1 . . ?
 N2 C29 C28 123.3(6) . . ?
 N2 C29 H29 118.3 . . ?
 C28 C29 H29 118.3 . . ?
 O9 C32 C26 115.1(7) . . ?
 O10 C32 O9 126.5(6) . . ?
 O10 C32 C26 118.3(7) . . ?
 H3A N3 H3B 107.5 . . ?
 C30 N3 H3A 108.5 . . ?
 C30 N3 H3B 108.5 . . ?
 C31 N3 H3A 108.5 . . ?
 C31 N3 H3B 108.5 . . ?
 C31 N3 C30 115.1(10) . . ?
 N3 C30 H30A 109.5 . . ?
 N3 C30 H30B 109.5 . . ?
 N3 C30 H30C 109.5 . . ?
 H30A C30 H30B 109.5 . . ?
 H30A C30 H30C 109.5 . . ?
 H30B C30 H30C 109.5 . . ?
 N3 C31 H31A 109.5 . . ?
 N3 C31 H31B 109.5 . . ?
 N3 C31 H31C 109.5 . . ?
 H31A C31 H31B 109.5 . . ?
 H31A C31 H31C 109.5 . . ?
 H31B C31 H31C 109.5 . . ?

loop_
  _geom_torsion_atom_site_label_1
  _geom_torsion_atom_site_label_2
  _geom_torsion_atom_site_label_3
  _geom_torsion_atom_site_label_4
  _geom_torsion
  _geom_torsion_site_symmetry_1
  _geom_torsion_site_symmetry_2
  _geom_torsion_site_symmetry_3
  _geom_torsion_site_symmetry_4
  _geom_torsion_publ_flag
 Zn1 O2 C5 O1 6.2(17) 3_556 . . . ?
 Zn1 O2 C5 O1A -40.1(17) 3_556 . . . ?
 Zn1 O2 C5 C4 163.7(6) 3_556 . . . ?
 Zn1 O4 C13 O3 5.6(10) . . . . ?
 Zn1 O4 C13 C12 -172.6(4) . . . . ?
 Zn1 O7 C17 O8 12.2(10) . . . . ?
 Zn1 O7 C17 C18 -171.0(4) . . . . ?
 Zn1 N1 C1 C2 169.4(7) 2_665 . . . ?
 Zn1 N1 C6 C4 -169.8(5) 2_665 . . . ?
 Zn1 N1 C6 C7 6.0(8) 2_665 . . . ?
 Zn2 O5 C10 O6 -7.3(9) 3_557 . . . ?
 Zn2 O5 C10 C9 173.0(4) 3_557 . . . ?
 Zn2 O9 C32 O10 19.7(12) . . . . ?
 Zn2 O9 C32 C26 -161.9(5) . . . . ?
 Zn2 O11 C23 O12 -10.8(11) 3_547 . . . ?
 Zn2 O11 C23 C22 165.3(4) 3_547 . . . ?
 Zn2 N2 C25 C20 -7.8(9) 4_557 . . . ?
 Zn2 N2 C25 C26 165.4(5) 4_557 . . . ?
 Zn2 N2 C29 C28 -166.7(6) 4_557 . . . ?
 O7 C17 C18 C19 -16.3(10) . . . . ?
 O7 C17 C18 C24 162.3(7) . . . . ?
 O8 C17 C18 C19 160.7(7) . . . . ?
 O8 C17 C18 C24 -20.7(10) . . . . ?
 N1 C1 C2 C3 -0.6(15) . . . . ?
 N1 C6 C7 C8 60.7(8) . . . . ?
 N1 C6 C7 C14 -113.9(7) . . . . ?
 N2 C25 C26 C27 1.5(11) . . . . ?
 N2 C25 C26 C32 174.8(7) . . . . ?
 C1 N1 C6 C4 -0.8(10) . . . . ?
 C1 N1 C6 C7 175.1(7) . . . . ?
 C1 C2 C3 C4 3.2(16) . . . . ?
 C2 C3 C4 C5 172.7(9) . . . . ?
 C2 C3 C4 C6 -4.5(14) . . . . ?
 C3 C4 C5 O1 19.0(17) . . . . ?
 C3 C4 C5 O1A 61.6(15) . . . . ?
 C3 C4 C5 O2 -140.2(9) . . . . ?
 C3 C4 C6 N1 3.3(11) . . . . ?
 C3 C4 C6 C7 -172.0(8) . . . . ?
 C4 C6 C7 C8 -123.8(8) . . . . ?
 C4 C6 C7 C14 61.6(10) . . . . ?
 C5 C4 C6 N1 -173.7(7) . . . . ?
 C5 C4 C6 C7 11.0(12) . . . . ?
 C6 N1 C1 C2 -0.6(12) . . . . ?
 C6 C4 C5 O1 -163.9(13) . . . . ?
 C6 C4 C5 O1A -121.4(13) . . . . ?
 C6 C4 C5 O2 36.9(13) . . . . ?
 C6 C7 C8 C9 -169.7(6) . . . . ?
 C6 C7 C14 C12 168.2(6) . . . . ?
 C7 C8 C9 C10 178.6(6) . . . . ?
 C7 C8 C9 C11 0.1(9) . . . . ?
 C8 C7 C14 C12 -6.6(9) . . . . ?
 C8 C9 C10 O5 17.4(10) . . . . ?
 C8 C9 C10 O6 -162.3(7) . . . . ?
 C8 C9 C11 C12 -4.0(10) . . . . ?
 C9 C11 C12 C13 179.4(6) . . . . ?
 C9 C11 C12 C14 2.5(10) . . . . ?
 C10 C9 C11 C12 177.4(6) . . . . ?
 C11 C9 C10 O5 -164.0(6) . . . . ?
 C11 C9 C10 O6 16.3(10) . . . . ?
 C11 C12 C13 O3 168.3(7) . . . . ?
 C11 C12 C13 O4 -13.3(9) . . . . ?
 C11 C12 C14 C7 2.7(10) . . . . ?
 C13 C12 C14 C7 -173.9(6) . . . . ?
 C14 C7 C8 C9 5.0(9) . . . . ?
 C14 C12 C13 O3 -15.0(10) . . . . ?
 C14 C12 C13 O4 163.4(6) . . . . ?
 C17 C18 C19 C20 -179.5(6) . . . . ?
 C17 C18 C24 C22 -177.5(6) . . . . ?
 C18 C19 C20 C21 -4.4(9) . . . . ?
 C18 C19 C20 C25 172.5(6) . . . . ?
 C19 C18 C24 C22 1.2(10) . . . . ?
 C19 C20 C21 C22 3.9(9) . . . . ?
 C19 C20 C25 N2 -55.2(9) . . . . ?
 C19 C20 C25 C26 131.5(7) . . . . ?
 C20 C21 C22 C23 177.4(6) . . . . ?
 C20 C21 C22 C24 -0.9(9) . . . . ?
 C20 C25 C26 C27 174.5(7) . . . . ?
 C20 C25 C26 C32 -12.3(11) . . . . ?
 C21 C20 C25 N2 121.7(7) . . . . ?
 C21 C20 C25 C26 -51.6(9) . . . . ?
 C21 C22 C23 O11 -159.9(6) . . . . ?
 C21 C22 C23 O12 16.7(10) . . . . ?
 C21 C22 C24 C18 -1.7(10) . . . . ?
 C23 C22 C24 C18 180.0(6) . . . . ?
 C24 C18 C19 C20 1.9(9) . . . . ?
 C24 C22 C23 O11 18.4(9) . . . . ?
 C24 C22 C23 O12 -165.0(7) . . . . ?
 C25 N2 C29 C28 1.6(12) . . . . ?
 C25 C20 C21 C22 -173.1(6) . . . . ?
 C25 C26 C27 C28 -1.3(12) . . . . ?
 C25 C26 C32 O9 -58.8(10) . . . . ?
 C25 C26 C32 O10 119.7(9) . . . . ?
 C26 C27 C28 C29 1.1(13) . . . . ?
 C27 C26 C32 O9 114.5(8) . . . . ?
 C27 C26 C32 O10 -67.0(10) . . . . ?
 C27 C28 C29 N2 -1.4(13) . . . . ?
 C29 N2 C25 C20 -175.0(7) . . . . ?
 C29 N2 C25 C26 -1.7(11) . . . . ?
 C32 C26 C27 C28 -174.9(7) . . . . ?

_smtbx_masks_special_details       ?
loop_
  _smtbx_masks_void_nr
  _smtbx_masks_void_average_x
  _smtbx_masks_void_average_y
  _smtbx_masks_void_average_z
  _smtbx_masks_void_volume
  _smtbx_masks_void_count_electrons
  _smtbx_masks_void_content
 1 -0.510 0.000 -0.270 458.6 213.5 '2 C2H8N'
 2 -0.371 0.500 0.270 458.6 213.5 '2 C2H8N'

_smtbx_masks_void_probe_radius     1.2
_smtbx_masks_void_truncation_radius  1.2
_shelx_res_file
;
TITL a_b.res in P2(1)2(1)2
    a_b.res
    created by SHELXL-2019/3 at 21:20:18 on 17-May-2025
REM Old TITL a in P2(1)/m
REM SHELXT solution in P2(1)2(1)2
REM R1 0.099, Rweak 0.013, Alpha 0.028, Orientation as input
REM Flack x = 0.461 ( 0.009 ) from Parsons quotients
REM Formula found by SHELXT: C36 N2 O6 Zn2
CELL 0.71073 13.6677 15.7878 16.4337 90 90 90
ZERR 4 0.0025 0.0065 0.0042 0 0 0
LATT -1
SYMM -X,-Y,+Z
SYMM 0.5-X,0.5+Y,-Z
SYMM 0.5+X,0.5-Y,-Z
SFAC C H N O Zn
UNIT 128 108 16 48 8
SADI C5 O1 C5 O1A
SIMU 0.01 0.02 2 O1 O1A C5
ISOR 0.01 0.02 O1 O1A

L.S. 4
PLAN  26
TEMP -73.15
CONF
MORE -1
BOND $H
ABIN
fmap 2
acta
TWIN -1 0 0 0 -1 0 0 0 -1 2
OMIT -3 3 1
OMIT -1 1 1
OMIT -1 2 1
OMIT -1 3 1
OMIT 0 1 1
OMIT 0 2 0
OMIT 0 3 1
OMIT 1 0 1
OMIT 1 0 2
OMIT 1 1 3
OMIT 1 2 1
OMIT 1 3 1
OMIT 2 0 0
REM <olex2.extras>
REM <HklSrc "%./a_b.hkl">
REM </olex2.extras>

WGHT    0.042900    3.466200
BASF   0.44587
FVAR       0.34535
ZN1   5    0.341397    0.286878    0.606631    11.00000    0.02193    0.02244 =
         0.02105   -0.00036   -0.00136   -0.00124
ZN2   5    0.176400    0.286354    1.109971    11.00000    0.01980    0.02222 =
         0.02127    0.00157    0.00168    0.00121
PART 1
O1    4    0.342697    0.769948    0.305445    10.50000    0.01899    0.12241 =
         0.02137    0.02053   -0.00400   -0.01143
PART 2
O1A   4    0.346364    0.717451    0.313539    10.50000    0.03840    0.15256 =
         0.03990   -0.00241    0.01310   -0.02460
PART 0
O2    4    0.294032    0.769850    0.432166    11.00000    0.02214    0.05758 =
         0.03691   -0.00441    0.00127   -0.00245
O3    4    0.354786    0.436276    0.478658    11.00000    0.05799    0.02094 =
         0.03214   -0.00911   -0.00490   -0.00750
O4    4    0.352598    0.408139    0.614713    11.00000    0.04195    0.01267 =
         0.03301    0.00186   -0.00171   -0.00163
O5    4    0.364791    0.763061    0.778367    11.00000    0.03189    0.03096 =
         0.02577   -0.00488    0.00765   -0.00027
O6    4    0.359386    0.628205    0.817556    11.00000    0.04877    0.03234 =
         0.02180    0.00434    0.00259   -0.00457
O7    4    0.385713    0.260947    0.717583    11.00000    0.03005    0.02295 =
         0.02991    0.00723   -0.00418   -0.00215
O8    4    0.368408    0.128163    0.678280    11.00000    0.14410    0.04536 =
         0.02393   -0.00105   -0.03300   -0.00670
O9    4    0.313521    0.266943    1.080228    11.00000    0.02400    0.03344 =
         0.03482   -0.00139    0.00255    0.00484
O10   4    0.364286    0.177473    1.175872    11.00000    0.03251    0.10931 =
         0.06680    0.03238    0.00754    0.00672
O11   4    0.336961   -0.087969    0.884348    11.00000    0.04416    0.02794 =
         0.01728   -0.00611   -0.00465   -0.00220
O12   4    0.338284   -0.058608    1.015217    11.00000    0.05110    0.02529 =
         0.02033   -0.00425    0.00803   -0.00466
N1    3    0.591614    0.763681    0.507170    11.00000    0.01659    0.03482 =
         0.02688   -0.00219    0.00009   -0.00870
N2    3    0.606431    0.255568    0.993353    11.00000    0.01907    0.01634 =
         0.03120   -0.00517   -0.00230   -0.00418
C1    1    0.650483    0.808149    0.455954    11.00000    0.02686    0.03447 =
         0.04550    0.01907   -0.00136   -0.00753
AFIX  43
H1    2    0.715078    0.821525    0.473000    11.00000   -1.20000
AFIX   0
C2    1    0.619771    0.834521    0.380164    11.00000    0.02909    0.06920 =
         0.06465    0.04290   -0.00527   -0.01229
AFIX  43
H2    2    0.662216    0.866007    0.345803    11.00000   -1.20000
AFIX   0
C3    1    0.526530    0.814410    0.355193    11.00000    0.02417    0.10873 =
         0.03596    0.02830    0.00101   -0.00629
AFIX  43
H3    2    0.505327    0.829589    0.302106    11.00000   -1.20000
AFIX   0
C4    1    0.463680    0.772255    0.407005    11.00000    0.02525    0.03560 =
         0.02685    0.00295   -0.00290    0.00120
C5    1    0.358085    0.761282    0.380169    11.00000    0.02936    0.10228 =
         0.02031    0.01527   -0.00614   -0.00874
C6    1    0.497528    0.744880    0.482783    11.00000    0.01521    0.03104 =
         0.03179   -0.00430   -0.00247    0.00268
C7    1    0.443248    0.690067    0.540486    11.00000    0.01268    0.03042 =
         0.02532    0.00372    0.00154   -0.00065
C8    1    0.425309    0.716526    0.620872    11.00000    0.01668    0.01448 =
         0.03552   -0.00085    0.00207   -0.00513
AFIX  43
H8    2    0.438334    0.773359    0.636473    11.00000   -1.20000
AFIX   0
C9    1    0.388941    0.660028    0.676711    11.00000    0.02075    0.03769 =
         0.01232   -0.00213   -0.00350    0.00618
C10   1    0.369375    0.681775    0.764589    11.00000    0.01891    0.03265 =
         0.02873   -0.00836   -0.00179    0.00424
C11   1    0.368966    0.574907    0.655419    11.00000    0.03185    0.02148 =
         0.03072    0.00207   -0.00010   -0.00372
AFIX  43
H11   2    0.347726    0.535460    0.695338    11.00000   -1.20000
AFIX   0
C12   1    0.381152    0.550136    0.574447    11.00000    0.01777    0.01749 =
         0.01918   -0.00457   -0.00095   -0.00277
C13   1    0.360730    0.459319    0.552810    11.00000    0.02280    0.02595 =
         0.02958   -0.00358    0.00131   -0.00187
C14   1    0.415885    0.608141    0.518338    11.00000    0.01999    0.03186 =
         0.02658    0.00458   -0.00114    0.00239
AFIX  43
H14   2    0.421272    0.591632    0.462929    11.00000   -1.20000
AFIX   0
C17   1    0.381709    0.184837    0.731892    11.00000    0.02042    0.03883 =
         0.03144    0.00482   -0.00947   -0.00645
C18   1    0.398933    0.154979    0.819210    11.00000    0.02144    0.02212 =
         0.02582   -0.00364    0.00397   -0.00298
C19   1    0.442385    0.207955    0.877088    11.00000    0.02041    0.02795 =
         0.02655   -0.00285    0.00238    0.00274
AFIX  43
H19   2    0.461049    0.263744    0.861981    11.00000   -1.20000
AFIX   0
C20   1    0.458506    0.180926    0.955042    11.00000    0.01154    0.01825 =
         0.02325   -0.00014   -0.00303   -0.00382
C21   1    0.424788    0.100400    0.979175    11.00000    0.02096    0.02270 =
         0.01372    0.00634   -0.00078    0.00681
AFIX  43
H21   2    0.432000    0.082362    1.033998    11.00000   -1.20000
AFIX   0
C22   1    0.381372    0.048109    0.922826    11.00000    0.01478    0.03228 =
         0.02703   -0.00928    0.00132    0.00999
C23   1    0.347210   -0.041237    0.944287    11.00000    0.02869    0.01669 =
         0.02148    0.00277   -0.00120    0.00224
C24   1    0.370112    0.075138    0.844034    11.00000    0.01988    0.02718 =
         0.01980   -0.00478   -0.00373    0.00802
AFIX  43
H24   2    0.341632    0.037833    0.805352    11.00000   -1.20000
AFIX   0
C25   1    0.515720    0.232334    1.015616    11.00000    0.02326    0.01710 =
         0.02112   -0.00257    0.00059    0.00385
C26   1    0.480748    0.247293    1.094114    11.00000    0.02287    0.02389 =
         0.03256    0.00092   -0.00029    0.00084
C27   1    0.541777    0.289301    1.149375    11.00000    0.03205    0.04928 =
         0.02998   -0.00810   -0.00072   -0.00664
C28   1    0.635328    0.313035    1.124768    11.00000    0.02229    0.04058 =
         0.03762   -0.01429   -0.00563   -0.00837
AFIX  43
H28   2    0.678914    0.340703    1.161116    11.00000   -1.20000
AFIX   0
C29   1    0.662905    0.294786    1.044851    11.00000    0.02080    0.03983 =
         0.03749   -0.01345    0.00691    0.00033
AFIX  43
H29   2    0.726072    0.311851    1.027158    11.00000   -1.20000
AFIX   0
C32   1    0.377844    0.229078    1.119721    11.00000    0.02790    0.04464 =
         0.01634   -0.00055    0.00116   -0.00689

N3    3    0.265895   -0.016393    1.163863    11.00000    0.10739    0.04841 =
         0.04093    0.01153    0.03542    0.00333
AFIX  23
H3A   2    0.233854    0.033858    1.168929    11.00000   -1.20000
H3B   2    0.285419   -0.021190    1.111125    11.00000   -1.20000
AFIX   0
C30   1    0.358189   -0.014020    1.218728    11.00000    0.14271    0.24181 =
         0.04849   -0.02736   -0.03603    0.09410
AFIX 137
H30A  2    0.416960   -0.015555    1.184598    11.00000   -1.50000
H30B  2    0.357927   -0.063140    1.255187    11.00000   -1.50000
H30C  2    0.357996    0.038134    1.251065    11.00000   -1.50000
AFIX   0
C31   1    0.195562   -0.086450    1.182040    11.00000    0.16291    0.04200 =
         0.08570   -0.02260    0.05744   -0.04149
AFIX 137
H31A  2    0.134395   -0.076751    1.152351    11.00000   -1.50000
H31B  2    0.182177   -0.087892    1.240608    11.00000   -1.50000
H31C  2    0.224027   -0.140615    1.165070    11.00000   -1.50000
AFIX   0
HKLF 4


REM  a_b.res in P2(1)2(1)2
REM wR2 = 0.1064, GooF = S = 1.027, Restrained GooF = 1.030 for all data
REM R1 = 0.0427 for 5106 Fo > 4sig(Fo) and 0.0573 for all 6230 data
REM 436 parameters refined using 31 restraints

END

WGHT      0.0429      3.4661

REM Highest difference peak  0.325,  deepest hole -0.354,  1-sigma level  0.072
Q1    1   0.3574  0.2565  1.1815  11.00000  0.05    0.32
Q2    1   0.3553  0.4285  0.4971  11.00000  0.05    0.30
Q3    1   0.5328  0.2513  1.2188  11.00000  0.05    0.28
Q4    1   0.2873  0.4236  0.4797  11.00000  0.05    0.28
Q5    1   0.5657  0.8949  0.3798  11.00000  0.05    0.28
Q6    1   0.3719  0.4073  0.4259  11.00000  0.05    0.28
Q7    1   0.4062  0.7945  0.3812  11.00000  0.05    0.27
Q8    1   0.3097 -0.1330  1.1985  11.00000  0.05    0.26
Q9    1   0.3128  0.7839  0.4820  11.00000  0.05    0.26
Q10   1   0.6255  0.9152  0.4006  11.00000  0.05    0.25
Q11   1   0.7193  0.9239  0.4206  11.00000  0.05    0.25
Q12   1   0.4046  0.1091  0.6181  11.00000  0.05    0.25
Q13   1   0.4048  0.6033  0.8809  11.00000  0.05    0.25
Q14   1   0.1811 -0.0574  1.2914  11.00000  0.05    0.24
Q15   1   0.4982 -0.0449  1.1874  11.00000  0.05    0.24
Q16   1   0.4574  0.2480  0.6622  11.00000  0.05    0.24
Q17   1   0.7183  0.4405  1.0927  11.00000  0.05    0.24
Q18   1   0.5137  0.2187  1.0621  11.00000  0.05    0.23
Q19   1   0.3448 -0.0202  1.0366  11.00000  0.05    0.23
Q20   1   0.3065  0.0453  1.0065  11.00000  0.05    0.23
Q21   1   0.3487 -0.0637  1.1062  11.00000  0.05    0.23
Q22   1   0.2645  0.4738  0.5209  11.00000  0.05    0.23
Q23   1   0.5079  0.9427  0.2808  11.00000  0.05    0.22
Q24   1   0.1721  0.3261  1.1631  11.00000  0.05    0.22
Q25   1   0.1242 -0.1004  1.2334  11.00000  0.05    0.22
Q26   1   0.3110  0.5034  0.6357  11.00000  0.05    0.22
;
_shelx_res_checksum                19067
_shelx_hkl_file
;
   2   0   0  576.74    9.70
  -2   0   0  593.04    9.90
  -3   0   0   -0.40    1.40
   3   0   0    0.50    1.10
   5   0   0    0.50    1.60
  -5   0   0    3.20    1.80
   6   0   0 9092.09   96.39
  -6   0   0 9339.67   97.19
   7   0   0   -2.00    1.90
  -7   0   0    7.70    3.20
  -8   0   0  270.57   11.80
   8   0   0  273.87   13.00
   9   0   0   -1.90    2.40
  -9   0   0   -1.30    2.70
 -10   0   0 1146.89   26.80
  10   0   0 1143.19   26.50
 -11   0   0   23.90    5.30
  11   0   0   23.50    5.00
  12   0   0  181.48   11.10
 -12   0   0  148.59   10.40
 -13   0   0    8.30    4.40
  13   0   0   20.20    5.30
 -14   0   0   26.10    5.80
  14   0   0   24.90    5.80
  15   0   0    4.30    5.10
   1   1   0    0.50    0.50
   2   1   0    5.30    1.70
  -2  -1   0    8.10    1.80
  -2   1   0    8.80    0.80
  -3   1   0  108.89    3.60
   3  -1   0  102.59    3.40
  -3  -1   0   98.59    5.40
   3   1   0   99.39    5.60
  -4   1   0  506.55   10.10
  -4  -1   0  487.95   13.50
   4   1   0  526.15   14.10
   4  -1   0  497.05    9.50
   5  -1   0  115.49    5.00
   5   1   0  114.59    7.20
  -5   1   0  120.29    5.50
  -5  -1   0  112.69    7.10
   6  -1   0  683.03   14.00
  -6   1   0  631.74   14.30
  -6  -1   0  629.44   18.00
   7   1   0   50.89    6.80
   7  -1   0   47.60    4.10
  -7   1   0   51.39    4.70
  -7  -1   0   47.60    6.60
  -8  -1   0    4.20    3.10
  -8   1   0   -2.50    2.00
   8  -1   0    2.90    2.00
   8   1   0    3.10    3.00
   9   1   0    4.00    3.00
  -9   1   0    1.80    2.50
  -9  -1   0   -2.50    3.10
   9  -1   0    3.80    2.40
 -10  -1   0  180.48   11.70
 -10   1   0  168.58    9.20
  10   1   0  167.68   11.00
 -11   1   0   41.30    5.90
 -11  -1   0   49.20    8.10
  11   1   0   56.09    8.20
  11  -1   0   38.20    5.40
 -12   1   0  116.19    8.30
  12   1   0  108.69   10.40
  12  -1   0   95.09    7.30
 -12  -1   0  114.49   10.40
 -13  -1   0   14.30    5.20
 -13   1   0   13.30    4.10
  13   1   0   17.80    5.60
  13  -1   0   15.50    4.20
  14  -1   0   45.20    6.10
  14   1   0   44.80    8.50
  15   1   0   14.60    7.70
   0   2   0    0.30    0.50
   1  -2   0  120.29    4.10
  -1  -2   0  119.49    5.60
   1   2   0  104.49    5.30
  -2  -2   0  204.18    8.30
   2   2   0  196.98    8.10
  -2   2   0  196.18    4.70
  -3  -2   0 6070.19   70.49
  -3   2   0 6156.28   56.89
   3   2   0 6173.58   71.09
  -4   2   0  995.00   13.40
   4   2   0 1008.50   22.60
  -4  -2   0  972.90   22.30
  -5  -2   0  585.84   17.90
   5   2   0  599.14   18.20
  -5   2   0  570.84   10.60
   6   2   0 3108.99   49.60
  -6  -2   0 3167.78   49.40
   6  -2   0 3126.09   34.30
   7   2   0 2161.18   40.70
   7  -2   0 2138.89   26.90
  -7   2   0 2122.09   28.40
  -7  -2   0 2201.08   40.90
  -8  -2   0  448.56   17.90
  -8   2   0  442.16   11.50
   8  -2   0  421.96   10.30
   8   2   0  413.36   17.20
   9   2   0   73.29    9.90
   9  -2   0   74.89    4.50
  -9  -2   0   63.29    8.90
  -9   2   0   69.69    5.20
  10   2   0   46.10    8.00
  10  -2   0   35.20    3.80
 -10   2   0   32.80    4.50
 -10  -2   0   39.00    7.60
  11   2   0  406.16   19.20
 -11   2   0  421.36   11.90
 -11  -2   0  411.16   19.40
 -12   2   0  246.18    9.00
 -12  -2   0  263.47   15.80
  12   2   0  252.47   15.70
  13   2   0  239.78   16.60
 -13  -2   0  214.08   14.60
  14   2   0  178.98   16.40
 -14  -2   0  212.48   14.60
  15   2   0   29.00    9.20
 -15  -2   0    5.00    6.30
 -16  -2   0   13.30    6.70
   0   3   0   -0.20    1.30
   0  -3   0   -0.90    1.20
   1   3   0  378.66   12.10
  -1  -3   0  386.16   11.90
  -1   3   0  395.36   10.20
   1  -3   0  379.56    9.80
  -2  -3   0   49.40    4.90
   2   3   0   46.80    4.70
  -2   3   0   45.00    3.20
  -3   3   0  334.57    7.50
   3   3   0  325.77   13.20
  -3  -3   0  331.07   12.80
   4   3   0    5.90    3.20
  -4  -3   0   -0.80    2.10
   5   3   0   17.20    4.30
  -5   3   0   17.40    1.90
  -5  -3   0   16.90    4.30
   6   3   0  298.67   14.60
  -6  -3   0  290.67   14.10
  -6   3   0  285.27    6.70
  -7   3   0   46.70    3.00
   7   3   0   53.69    8.40
  -7  -3   0   38.50    7.30
  -8  -3   0    6.40    4.10
   8   3   0    7.10    4.20
  -8   3   0    4.30    1.60
   9   3   0   47.70    8.50
  -9  -3   0   56.59    8.90
 -10  -3   0    6.50    4.40
  10   3   0   -2.00    4.30
  11   3   0  102.49   13.50
 -11  -3   0   66.99   10.50
 -12  -3   0   60.59   10.30
  12   3   0   41.70    9.60
 -13  -3   0  283.37   18.00
  13   3   0  250.77   17.50
  14   3   0   91.69   14.30
 -14  -3   0   92.39   12.30
 -15  -3   0  -11.80    5.70
 -16  -3   0    4.30    7.40
   1   4   0  815.62   23.70
   1  -4   0  807.12   17.20
  -1   4   0  811.82   17.80
  -1  -4   0  770.42   19.50
   2  -4   0    1.70    1.60
  -2  -4   0    3.10    2.70
  -2   4   0    3.30    2.00
   2   4   0    5.70    3.00
  -3  -4   0 1673.43   33.40
   3   4   0 1706.33   34.40
  -3   4   0 1632.14   24.40
  -4   4   0   14.40    2.30
  -4  -4   0   15.40    4.40
   4   4   0   11.40    3.80
  -5  -4   0  457.05   18.10
  -5   4   0  434.36    9.20
   5   4   0  442.46   18.40
  -6   4   0 1787.82   21.80
   6   4   0 1783.12   39.90
  -6   4   0 1800.82   21.30
  -6  -4   0 1770.72   39.00
  -7   4   0  482.65    7.70
  -7   4   0  483.75    8.40
  -7  -4   0  517.65   20.90
   7   4   0  475.65   20.90
   8   4   0   55.69    9.30
  -9  -4   0  465.15   21.20
   9   4   0  485.75   22.40
 -10  -4   0    9.70    5.10
  10   4   0    6.20    5.90
 -11  -4   0   60.69   10.30
  11   4   0   55.59   11.10
  12   4   0  133.69   14.90
 -12  -4   0  140.59   13.70
 -13  -4   0  358.06   21.10
 -14  -4   0   17.60    9.50
 -15  -4   0   28.00    8.90
 -16  -4   0   11.20    7.90
   0  -5   0   16.70    3.70
   0   5   0    9.80    3.20
  -1  -5   0   74.09    6.70
   1  -5   0   84.29    6.30
  -1   5   0   87.09    7.80
   1   5   0   79.19    7.10
   2  -5   0  366.36   11.80
  -2   5   0  363.96   12.40
  -2  -5   0  386.16   15.70
   2   5   0  382.86   15.70
  -3  -5   0   94.29    8.30
   3   5   0  104.09    8.80
  -3   5   0  103.39    6.20
  -4   5   0  207.88    8.10
  -4  -5   0  200.58   12.40
   4   5   0  208.38   12.90
  -5   5   0  139.19    6.30
   5   5   0  149.09   11.90
  -5  -5   0  145.39   11.20
  -6   5   0   67.89    4.10
  -6   5   0   71.09    4.10
   6   5   0   76.69   10.40
  -6  -5   0   81.49   10.50
  -7  -5   0   73.99   10.60
  -7   5   0   58.79    3.30
  -7   5   0   63.29    3.40
   7   5   0   61.49   10.40
  -8  -5   0   21.40    6.50
   9   5   0  109.89   14.50
  -9  -5   0   94.69   12.70
  10   5   0    3.80    5.50
 -10  -5   0    8.90    5.30
 -11  -5   0   34.30    8.80
 -12  -5   0   23.00    8.50
 -13  -5   0  252.27   19.40
 -14  -5   0   -2.40    6.90
 -15  -5   0    6.70    7.30
   0   6   0 4359.46   63.29
   0  -6   0 4335.87   61.19
  -1   6   0 5474.85   71.29
   1  -6   0 5411.46   68.89
   1   6   0 5398.06   74.69
  -1  -6   0 5314.57   73.49
   2   6   0  151.28   10.90
  -2   6   0  153.48    9.30
   2  -6   0  147.59    8.30
  -2  -6   0  160.68   10.90
  -3  -6   0   92.39    8.90
   3   6   0  103.59    9.70
  -3   6   0   92.39    7.00
  -4   6   0  786.92   19.00
  -4  -6   0  846.92   27.10
   4   6   0  808.82   27.30
  -5   6   0 3084.59   41.90
  -5  -6   0 3069.69   60.19
   5   6   0 3128.59   60.09
  -6   6   0  614.44   14.40
   6   6   0  581.54   25.00
  -6  -6   0  587.94   24.10
  -7  -6   0 1843.62   45.10
  -7   6   0 1795.12   25.40
  -7   6   0 1737.43   23.90
   7   6   0 1762.92   45.60
   8   6   0   14.30    6.90
  -8   6   0   11.90    1.70
  -8  -6   0   13.30    5.90
  -9  -6   0   24.10    8.00
   9   6   0   29.90    9.40
 -10  -6   0    3.50    5.40
 -11  -6   0  544.25   27.40
 -12  -6   0  114.09   16.20
 -13  -6   0  436.96   26.10
 -14  -6   0   18.90    8.70
 -15  -6   0   34.80   10.30
   0  -7   0   19.30    4.40
   1  -7   0    2.80    2.70
  -1   7   0   -4.90    2.60
  -1  -7   0    3.20    2.90
   1   7   0   -1.20    3.20
  -2  -7   0   28.10    6.20
   2   7   0   21.90    5.80
   2  -7   0   26.70    4.90
  -2   7   0   31.10    5.90
   3   7   0   61.39    9.50
  -3   7   0   79.59    7.20
   3  -7   0   70.69    6.40
  -4  -7   0   41.60    8.20
   4   7   0   43.70    8.60
  -4   7   0   40.20    6.00
   5   7   0  313.97   22.30
  -5  -7   0  355.86   19.00
  -5   7   0  330.27   13.00
   6   7   0    7.60    5.70
  -6   7   0    3.50    2.90
  -6  -7   0    5.20    5.10
  -7  -7   0  171.88   14.70
   7   7   0  197.88   16.20
  -7   7   0  186.88    8.30
  -8   7   0   45.70    6.00
  -8   7   0   45.60    4.10
  -8  -7   0   51.09   10.00
  -9  -7   0    3.20    5.40
 -10  -7   0   55.69   11.50
 -11  -7   0  182.18   17.80
 -12  -7   0   -5.40    7.20
 -13  -7   0  213.88   23.00
 -14  -7   0   -8.20    7.40
 -15  -7   0   16.00    8.80
   0  -8   0  417.06   18.10
   0   8   0  436.86   19.50
   1  -8   0 3420.76   55.49
   1   8   0 3425.56   61.39
  -1   8   0 3354.76   58.19
  -2   8   0  168.48   11.50
  -2  -8   0  158.08   12.40
   2  -8   0  137.39   10.00
   2   8   0  160.38   12.90
   3  -8   0  106.59    8.40
  -3  -8   0  117.79   11.20
  -3   8   0  102.29    9.30
   4   8   0  784.72   30.30
  -4  -8   0  769.32   28.70
  -4   8   0  830.22   23.70
  -5   8   0 3517.45   52.99
  -5  -8   0 3355.06   66.09
   5   8   0 3366.36   68.99
  -6   8   0  379.66   14.20
   6   8   0  301.87   20.70
  -6  -8   0  293.07   18.80
  -7  -8   0 1128.19   38.20
  -8  -8   0   31.80    8.90
  -8   8   0   26.00    4.30
  -8   8   0   22.10    3.60
  -9   8   0   19.90    2.60
  -9  -8   0    9.80    6.70
 -10  -8   0  480.05   26.80
 -11  -8   0   31.40   10.50
 -12  -8   0    9.00    7.80
 -13  -8   0  346.07   24.60
 -14  -8   0    9.10    8.20
   0   9   0   -1.60    3.60
   0  -9   0    1.90    3.20
  -1  -9   0   16.40    5.60
  -1   9   0    9.40    6.10
   2   9   0   35.80    8.10
   2  -9   0   27.70    6.00
  -2   9   0   36.40    7.40
  -2  -9   0   19.90    6.30
  -3   9   0   -1.80    3.70
  -3  -9   0   -3.40    3.00
   3   9   0    4.60    5.00
   3  -9   0    4.70    3.60
  -4  -9   0   21.60    7.10
  -4   9   0   35.10    6.70
   4   9   0   28.20    8.40
  -5   9   0  120.49    9.70
  -5  -9   0   82.79   12.90
  -6   9   0   90.59    8.50
  -6  -9   0   85.19   13.30
  -7  -9   0  149.88   15.00
  -7   9   0  139.79   10.00
  -8  -9   0   77.09   14.50
  -9   9   0   12.90    3.40
  -9   9   0   11.40    2.80
  -9  -9   0   13.60    7.90
 -11  -9   0   37.90   11.20
 -12  -9   0  121.39   18.00
 -13  -9   0  133.09   19.60
 -14  -9   0   16.70   11.10
   0 -10   0  361.96   18.90
   0  10   0  365.56   20.30
   1  10   0 2043.70   50.49
  -1 -10   0 1989.40   47.30
   1 -10   0 1999.50   44.50
   2  10   0  227.08   17.80
  -2 -10   0  267.37   17.40
   2 -10   0  233.18   14.20
  -2  10   0  241.18   16.20
   3 -10   0   21.80    7.10
  -3  10   0   22.90    6.80
  -3 -10   0   24.30    7.20
  -4 -10   0   19.60    7.20
  -4  10   0   22.60    7.10
  -5 -10   0  522.25   26.40
  -5  10   0  570.84   21.70
  -6 -10   0  403.96   23.90
  -6  10   0  408.06   17.80
  -7  10   0  433.96   18.00
  -7 -10   0  465.25   26.50
  -8  10   0  865.11   24.00
  -8 -10   0  943.61   38.30
  -9 -10   0  125.89   18.00
  -9  10   0   99.39    6.60
 -10 -10   0  371.66   25.70
 -11 -10   0   -0.20    7.70
 -12 -10   0  256.27   22.60
 -13 -10   0   39.00   13.90
   0 -11   0   21.90    6.60
   0  11   0   22.40    8.70
   1 -11   0    3.70    4.40
  -1 -11   0    4.50    4.90
  -1  11   0   12.20    5.70
   2 -11   0    1.70    3.80
  -2  11   0    2.90    5.60
  -2 -11   0    3.00    4.80
  -3 -11   0    8.60    6.00
  -3  11   0    2.50    5.40
   3 -11   0    6.90    4.60
  -4  11   0    6.00    5.80
  -4 -11   0   13.90    7.10
  -5 -11   0   45.30   10.20
  -5  11   0   49.80    9.00
  -6  11   0  125.89   12.40
  -6 -11   0  128.39   17.60
  -7  11   0   13.30    6.00
  -7 -11   0   19.20    9.30
  -8  11   0   61.19    8.40
  -8 -11   0   45.10   11.80
  -9  11   0   -2.70    4.10
  -9 -11   0    6.10    7.10
 -10 -11   0    3.10    8.60
 -10  11   0   30.60    4.40
 -10  11   0   26.70    3.80
 -11 -11   0    8.40    8.80
 -12 -11   0  142.29   21.00
 -13 -11   0   15.60   12.60
   0 -12   0  634.54   27.50
  -1 -12   0  373.06   21.50
   1 -12   0  369.86   20.50
  -2  12   0  372.26   22.20
  -2 -12   0  340.07   21.60
   2 -12   0  350.66   19.20
  -3  12   0   31.70    9.00
  -3 -12   0   32.50    9.10
  -4  12   0  235.58   17.80
  -4 -12   0  208.48   18.10
  -5  12   0  196.28   16.50
  -6  12   0  721.43   28.00
  -6 -12   0  697.03   33.90
  -7  12   0  430.76   21.40
  -7 -12   0  418.26   27.10
  -8  12   0  527.65   21.90
  -8 -12   0  590.24   32.40
  -9 -12   0   22.30   10.50
  -9  12   0   22.00    6.40
 -10  12   0  310.97   11.10
 -10 -12   0  262.97   23.70
 -11 -12   0   39.40   12.90
   0 -13   0   13.80    7.10
  -1 -13   0    8.90    5.90
   1 -13   0   15.20    7.10
   2 -13   0   -5.90    4.70
  -2 -13   0    3.10    4.90
  -4 -13   0   -1.50    5.40
  -4  13   0    3.20    9.00
  -5 -13   0   -5.80    5.50
  -5  13   0   -3.00    6.80
  -6 -13   0  157.38   20.50
  -6  13   0  191.48   17.30
  -7 -13   0    1.60    6.90
  -8 -13   0   13.70    8.80
  -8  13   0    1.60    6.70
  -9  13   0   -8.10    5.50
  -9 -13   0   -1.10    7.80
 -10 -13   0   45.20   14.80
 -10  13   0   38.20    5.70
 -11 -13   0  -11.60   10.10
   0 -14   0  468.95   26.50
   1 -14   0  180.38   16.50
  -2 -14   0  443.16   26.00
   2 -14   0  457.15   24.70
  -3 -14   0   -7.90    5.40
  -4 -14   0   89.89   15.90
  -5 -14   0    7.40    7.10
  -6 -14   0  739.43   36.90
  -7 -14   0   61.29   14.60
  -7  14   0   42.90   10.80
  -8 -14   0  367.46   27.60
  -8  14   0  290.57   20.00
  -9 -14   0   61.99   15.40
 -11 -14   0   -4.40    8.10
   0 -15   0   -3.70    6.10
  -1 -15   0   32.60    9.50
   1 -15   0   48.10   11.00
  -2 -15   0    8.40    8.00
  -3 -15   0    7.20    7.10
  -4 -15   0  -16.60    5.80
  -5 -15   0    7.40    7.10
  -6 -15   0  161.48   21.70
  -7 -15   0   22.00   11.50
  -8 -15   0   13.40   10.40
  -9 -15   0    8.40    9.20
 -10 -15   0   17.00   10.70
   0 -16   0  379.76   25.80
   1 -16   0  117.99   17.50
  -1 -16   0   97.09   16.40
  -2 -16   0  213.68   20.90
  -3 -16   0   11.00    7.40
  -4 -16   0   24.90   10.10
  -5 -16   0   13.50    9.10
  -6 -16   0  197.18   20.90
  -7 -16   0    7.80    8.10
  -8 -16   0  292.57   26.50
   0 -17   0    4.50    7.70
  -1 -17   0   27.40   10.30
  -2 -17   0  -11.50    7.20
  -3 -17   0   -4.50    7.20
  -4 -17   0   11.30    8.70
  -5 -17   0   10.00   10.70
  -6 -17   0   72.39   15.90
  -7 -17   0   34.20   12.60
  -1 -18   0  228.88   22.80
  -2 -18   0    6.00    9.30
  -3 -18   0    8.70    9.40
  -4 -18   0   48.20   13.80
   1   0   1   -0.40    0.40
   2   0  -1    0.10    0.70
   2   0   1    0.00    0.90
  -3   0   1 6867.81   67.29
   3   0   1 7189.98   72.49
   3   0  -1 6996.50   68.49
  -3   0  -1 7016.20   72.79
   4   0   1  435.46   11.90
  -4   0   1  449.86   10.10
  -4   0  -1  438.76   12.30
   4   0  -1  465.65   10.80
  -5   0   1  835.82   16.10
  -5   0  -1  813.42   18.90
   5   0   1  837.62   18.30
   5   0  -1  806.42   16.40
   6   0  -1  150.98    7.50
  -6   0  -1  164.28    8.90
   6   0   1  146.99    8.20
  -6   0   1  140.69    6.90
  -7   0   1  380.36   12.00
  -7   0  -1  398.36   14.80
   7   0  -1  402.76   12.80
   7   0   1  394.46   14.10
   8   0   1  459.85   15.70
  -8   0  -1  471.85   16.80
  -8   0   1  455.15   14.00
   8   0  -1  470.75   14.70
   9   0  -1  256.87   12.30
   9   0   1  257.97   12.00
  -9   0  -1  276.07   13.40
  -9   0   1  265.57   11.20
  10   0  -1  143.59    9.00
 -10   0  -1  138.09   10.70
  10   0   1  146.69    9.70
 -10   0   1  130.69    8.40
  11   0  -1   41.80    6.30
 -11   0   1   53.89    7.00
 -11   0  -1   45.30    7.60
  11   0   1   44.50    7.20
  12   0  -1   -3.00    3.10
 -12   0   1    3.80    3.70
  12   0   1   -6.60    4.10
 -12   0  -1   11.20    5.20
 -13   0  -1   -7.60    4.50
  13   0  -1    4.80    4.00
  13   0   1    6.20    4.60
  14   0   1  478.85   18.60
  14   0  -1  474.65   16.50
 -14   0  -1  426.76   18.40
 -15   0  -1   18.20    6.10
  15   0   1   33.70    7.70
  15   0  -1   23.40    6.20
 -16   0  -1  154.58   12.60
   0   1   1    0.30    0.40
   1   1  -1  480.05    9.30
  -2  -1  -1 2324.47   31.90
   2   1  -1 2297.27   29.30
   2  -1   1 2348.57   26.70
   2   1   1 2450.75   32.10
  -2  -1   1 2320.17   28.80
  -2   1  -1 2344.57   27.10
   3  -1   1 3030.30   34.20
  -3  -1  -1 3074.29   40.70
   3   1  -1 3008.00   37.70
   3   1   1 2975.70   40.00
   3  -1  -1 3042.10   28.80
  -3   1  -1 3003.50   37.40
  -3  -1   1 2919.51   36.70
   4  -1   1 4261.97   47.10
  -4   1   1 4203.78   41.00
  -4  -1  -1 4225.28   54.19
   4   1  -1 4285.87   51.19
   4  -1  -1 4179.98   41.70
  -4   1  -1 4305.77   48.40
  -4  -1   1 4193.58   50.49
   4   1   1 4317.67   54.09
   5  -1   1  184.88    7.30
  -5   1   1  175.38    5.30
  -5  -1  -1  178.18    9.50
   5   1  -1  170.68    8.50
  -5  -1   1  178.38    8.30
   5  -1  -1  164.18    5.40
  -5   1  -1  169.08    7.60
   5   1   1  165.38    9.10
  -6  -1  -1  926.01   23.50
   6   1  -1  950.70   21.80
   6  -1   1  943.61   19.00
  -6   1   1  963.40   15.90
   6   1   1  981.80   23.30
  -6   1  -1  977.40   20.60
   6  -1  -1  962.30   16.10
  -6  -1   1  913.71   20.90
   7  -1   1  340.97   11.50
  -7   1   1  343.77    9.50
  -7  -1  -1  354.06   14.90
   7   1  -1  320.57   13.20
  -7  -1   1  335.07   13.00
  -7   1  -1  335.47   12.20
   7   1   1  315.27   13.60
   7  -1  -1  332.77    9.50
  -8  -1  -1 1503.15   33.20
  -8   1   1 1490.85   23.70
   8   1  -1 1533.65   31.20
   8  -1  -1 1539.65   24.50
  -8   1  -1 1509.35   29.60
   8   1   1 1469.45   32.00
  -8  -1   1 1457.25   29.80
  -9  -1  -1  275.07   14.20
   9   1  -1  267.07   13.20
   9  -1   1  240.88   10.80
  -9   1   1  233.88    8.90
   9  -1  -1  257.17    9.30
   9   1   1  274.87   13.70
  -9  -1   1  264.57   12.50
  -9   1  -1  260.17   12.10
 -10   1   1  463.85   13.10
  10  -1   1  479.95   15.40
 -10  -1  -1  460.35   19.30
  10   1  -1  449.86   17.50
 -10  -1   1  465.05   17.10
  10   1   1  440.56   18.20
  10  -1  -1  451.95   13.10
 -10   1  -1  465.45   16.60
  11  -1   1   59.59    6.60
  11   1  -1   51.49    7.80
 -11  -1  -1   79.69   10.50
 -11   1   1   60.49    5.60
 -11  -1   1   63.09    8.00
 -11   1  -1   69.29    7.70
  11  -1  -1   65.79    5.70
  11   1   1   66.59    9.40
  12   1  -1   10.90    5.60
  12  -1   1    2.80    3.50
 -12  -1  -1   10.40    5.70
 -12  -1   1    8.50    4.50
  12  -1  -1    7.50    3.70
 -12   1  -1    5.80    4.60
  12   1   1    1.90    4.80
  13   1  -1   42.60    7.70
 -13  -1  -1   51.89   10.10
  13  -1   1   38.20    6.30
 -13   1  -1   58.69    7.80
  13   1   1   58.09    9.70
 -13  -1   1   44.90    7.70
  14   1  -1  507.05   19.90
 -14  -1  -1  480.65   21.10
  14  -1   1  471.45   16.20
  14   1   1  463.15   21.00
  14  -1  -1  507.35   13.50
 -14   1  -1  476.65   17.10
 -15  -1  -1   85.29   10.80
  15   1  -1   83.69   11.20
 -15   1  -1   79.29    8.30
 -16  -1  -1  106.09   12.00
   1   2  -1  316.77    9.10
  -1  -2  -1  321.27   10.00
   1   2   1  323.07   10.10
   1  -2  -1  309.57    7.60
  -1  -2   1  311.47    9.00
  -2   2   1   70.59    2.80
   2   2  -1   78.19    5.00
  -2  -2  -1   73.89    5.40
  -2  -2   1   73.09    4.80
   2   2   1   78.99    5.60
   2  -2  -1   70.89    2.70
   3   2  -1  665.73   16.40
  -3  -2  -1  663.03   17.60
  -3   2  -1  668.13   12.20
  -3  -2   1  624.94   15.50
   3   2   1  674.43   17.70
  -4  -2  -1  973.30   23.40
   4   2  -1  990.00   21.80
  -4  -2   1 1026.10   21.90
  -4   2  -1 1001.10   16.70
   4   2   1  998.50   26.90
   5   2  -1   50.49    5.40
  -5  -2  -1   50.89    6.80
  -5  -2   1   53.19    5.60
   5   2   1   57.49    6.30
  -5   2  -1   44.60    3.80
   6   2  -1  168.28   10.20
   6  -2   1  175.68    6.80
  -6  -2  -1  172.78   10.80
   6   2   1  174.68   10.70
  -6  -2   1  160.58    9.50
  -6   2  -1  167.98    7.50
  -7  -2  -1   26.90    5.60
   7   2  -1   35.40    6.10
   7  -2   1   26.70    3.60
  -7   2  -1   26.60    4.30
   7  -2  -1   29.80    2.00
  -7  -2   1   25.60    5.40
   7   2   1   17.50    5.00
   8   2  -1  417.76   17.30
  -8  -2  -1  393.96   17.50
   8  -2   1  397.96   11.60
  -8  -2   1  424.16   16.70
   8  -2  -1  420.86    8.20
  -8   2  -1  403.36   13.20
   8   2   1  439.56   18.10
   9  -2   1  491.55   13.40
   9   2  -1  529.65   20.00
  -9  -2  -1  521.65   21.10
  -9   2  -1  533.65   15.90
   9   2   1  499.35   20.10
   9  -2  -1  493.85    9.60
  -9  -2   1  496.65   18.70
  10   2  -1  349.87   16.90
 -10  -2  -1  340.67   17.60
  10  -2   1  352.86   17.80
 -10   2  -1  365.26   13.30
  10  -2  -1  339.17    8.00
 -10  -2   1  358.86   16.40
  10   2   1  341.67   17.10
 -11  -2  -1  166.68   13.50
  11   2  -1  164.38   13.00
  11   2   1  141.39   12.30
 -11  -2   1  155.78   11.70
 -11   2  -1  165.98    9.60
 -12  -2  -1   44.50    8.80
  12   2  -1   64.59    9.70
 -12   2  -1   53.19    6.50
  12   2   1   67.09   10.60
 -13  -2  -1   75.19   11.90
  13   2  -1  108.69   11.60
  13   2   1   93.89   12.60
 -13   2  -1  103.09    7.70
 -13  -2   1   96.09   10.60
 -14  -2  -1  301.27   18.30
  14   2  -1  289.67   20.40
 -14   2  -1  341.57   11.90
 -14  -2   1  307.97   17.20
  14   2   1  320.57   18.70
 -15  -2  -1   97.59   12.50
  15   2   1  124.99   15.70
 -16  -2  -1  151.38   14.80
   0   3  -1  183.48    7.50
   0   3   1  179.18    7.90
   0  -3   1  177.08    7.30
   0  -3  -1  164.48    7.40
  -1   3   1  546.45   12.90
  -1  -3  -1  514.15   14.70
   1   3  -1  560.74   14.60
   1   3   1  550.54   15.50
  -1  -3   1  540.05   13.90
   1  -3  -1  554.04   12.50
  -1   3  -1  544.35   12.40
   2   3  -1 1255.47   24.40
  -2  -3  -1 1211.18   25.40
  -2   3   1 1256.87   19.10
   2  -3  -1 1224.38   20.80
  -2  -3   1 1239.88   24.00
   2   3   1 1251.67   25.70
  -3   3   1  227.28    6.00
   3   3  -1  232.28   10.80
  -3  -3  -1  229.08   11.20
  -3  -3   1  256.07   10.90
   3  -3  -1  240.18    5.60
   3   3   1  231.68   11.20
  -4  -3  -1  186.68   10.70
   4   3  -1  213.18   10.70
   4   3   1  175.58   10.40
  -4  -3   1  192.78   10.30
  -4   3  -1  188.48    6.50
   5   3  -1   94.79    7.80
  -5  -3  -1   94.69    8.10
   5   3   1   98.99    8.50
  -5   3  -1   83.99    4.70
  -5  -3   1   89.09    7.40
   6   3  -1  167.38   11.10
  -6  -3  -1  169.98   11.10
  -6   3  -1  177.78    7.10
  -6  -3   1  171.78   10.50
   6   3   1  184.78   11.70
  -7  -3  -1   92.99    8.80
   7   3  -1   69.69    7.80
   7   3   1   80.89   10.00
  -7   3  -1   79.39    5.40
  -7  -3   1   67.29    7.60
  -8  -3  -1  210.58   13.80
   8   3  -1  200.08   12.80
  -8  -3   1  191.68   12.60
  -8   3  -1  190.78    8.40
   8   3   1  192.18   13.30
   9   3  -1  623.84   23.90
   9   3   1  626.54   24.50
  -9  -3   1  612.94   22.40
  -9   3  -1  600.54   15.50
  10   3  -1  305.47   17.10
 -10  -3  -1  351.96   19.00
  10   3   1  334.57   18.30
 -10   3  -1  322.67   11.10
 -11  -3  -1  167.88   14.20
  11   3  -1  197.88   15.20
  11   3   1  242.18   19.10
 -11  -3   1  187.88   13.70
 -11   3  -1  207.58    9.00
 -12  -3  -1   92.19   12.50
 -12   3  -1   93.69    6.20
  12   3   1   78.19   12.20
 -12  -3   1  106.69   11.10
 -13  -3  -1   47.00   10.00
  13   3  -1   47.70    9.80
  13   3   1   28.70    9.50
 -13  -3   1   36.20    8.10
 -13   3  -1   41.10    4.60
 -14  -3  -1  181.28   16.40
  14   3  -1  194.18   16.90
 -14  -3   1  204.08   15.40
 -15  -3  -1  139.29   14.70
  15   3  -1   95.69   14.50
 -15  -3   1   96.39   12.30
 -16  -3  -1  100.29   13.80
   0   4   1   87.59    6.50
   0   4  -1   73.39    5.60
   0  -4  -1   70.39    6.00
   0  -4   1   81.79    5.80
  -1   4   1  400.96   12.50
  -1  -4  -1  382.36   13.80
   1   4  -1  392.16   13.70
  -1  -4   1  391.96   13.20
   1   4   1  408.86   15.00
  -1   4  -1  409.06   12.20
   1  -4  -1  388.06   12.00
  -2   4   1  796.12   16.90
  -2  -4  -1  797.02   21.30
   2   4  -1  763.82   20.40
  -2   4  -1  792.82   16.70
  -2  -4   1  749.92   19.90
   2  -4  -1  765.12   15.70
   2   4   1  770.12   21.60
  -3   4   1   35.10    3.30
  -3  -4  -1   32.30    5.60
   3   4  -1   28.70    5.10
  -3  -4   1   40.70    6.10
   3   4   1   41.40    6.70
   3  -4  -1   38.10    3.10
  -3   4  -1   29.50    3.20
  -4   4   1  744.33   13.10
  -4  -4  -1  704.03   22.20
   4   4  -1  716.13   21.80
   4   4   1  759.42   23.40
  -4  -4   1  731.53   21.70
  -5   4   1   35.10    2.00
  -5  -4  -1   41.10    7.20
   5   4  -1   41.00    6.80
   5   4   1   31.90    6.40
  -5  -4   1   49.80    7.60
  -5   4  -1   31.00    3.30
  -6  -4  -1   70.99    7.90
   6   4  -1   71.09    9.60
  -6   4  -1   64.79    4.50
  -6  -4   1   73.09    9.60
   6   4   1   70.29    9.70
  -7  -4  -1   20.50    6.30
   7   4  -1   14.90    5.70
  -7   4  -1   13.20    2.80
  -7  -4   1   25.40    5.90
   7   4   1    8.10    5.20
   8   4  -1  592.34   23.60
  -8  -4  -1  521.35   22.90
  -8  -4   1  556.74   25.90
  -8   4  -1  571.64   13.70
   8   4   1  630.54   24.80
   9   4  -1  307.27   18.30
  -9  -4  -1  327.37   18.60
  -9   4  -1  334.17   10.20
   9   4   1  323.47   21.80
  -9  -4   1  331.37   17.60
 -10  -4  -1  109.49   14.40
 -10   4  -1  101.09    5.70
 -10  -4   1  123.39   11.70
  10   4   1  112.09   14.50
  11   4  -1  127.79   13.50
 -11  -4  -1  105.69   13.90
  11   4   1  129.39   13.20
 -11  -4   1  112.39   12.00
  12   4  -1    2.80    6.80
 -12  -4  -1    4.00    6.30
 -12  -4   1    1.00    5.00
  12   4   1    7.60    7.70
 -13  -4  -1   21.30    8.30
  13   4  -1    9.10    9.50
 -13  -4   1   10.40    7.00
 -14  -4  -1  221.08   18.40
 -14  -4   1  198.38   16.70
 -15  -4  -1   63.59   13.00
 -15  -4   1   72.39   12.40
 -16  -4  -1   69.09   13.10
   0  -5  -1   66.59    6.20
   0   5   1   65.49    6.20
   0   5  -1   83.79    6.80
   0  -5   1   68.59    6.10
   1  -5   1  124.19    7.60
  -1  -5  -1  146.49    9.40
   1   5  -1  118.89    8.40
  -1   5  -1  110.09    7.30
  -1  -5   1  118.49    8.10
   1   5   1  110.19    8.70
   1  -5  -1  124.89    7.60
   2   5  -1  153.08   10.00
  -2   5   1  167.88    8.70
  -2  -5  -1  167.08   10.70
   2  -5  -1  183.48    8.50
  -2  -5   1  168.18   10.20
   2   5   1  191.38   11.60
  -3   5   1  472.55   13.60
  -3  -5  -1  472.75   18.70
   3   5  -1  473.05   18.30
  -3  -5   1  468.75   17.60
   3  -5  -1  466.25   12.30
   3   5   1  480.45   19.00
  -3   5  -1  487.25   13.70
  -4   5   1  351.06   10.60
  -4  -5  -1  343.67   16.70
   4   5  -1  335.07   16.00
  -4  -5   1  326.87   15.40
  -4   5  -1  368.96   11.40
   4   5   1  347.77   16.70
  -5   5   1  447.46   10.60
   5   5  -1  471.25   19.70
  -5  -5  -1  407.56   18.90
   5   5   1  444.56   19.90
  -5  -5   1  435.46   18.60
  -5   5  -1  463.65   12.20
  -6   5   1   76.99    3.00
   6   5  -1   96.09   10.40
  -6   5   1   77.79    2.70
  -6   5  -1   83.79    5.20
  -6   5  -1   77.69    5.10
   6   5   1   94.49   10.20
  -6  -5   1   82.89   10.70
  -7  -5  -1   91.19   12.00
   7   5  -1   92.79   12.20
   7   5   1   85.39   12.00
  -7  -5   1   93.39    9.70
  -7   5  -1   92.89    5.50
   8   5  -1  445.86   22.00
  -8  -5  -1  439.56   22.10
  -8   5  -1  444.26   11.70
   8   5   1  449.86   22.60
  -8  -5   1  442.16   21.00
   9   5  -1  625.84   26.70
  -9  -5  -1  664.23   27.50
   9   5   1  584.84   26.50
  -9   5  -1  651.93   14.80
  -9  -5   1  658.83   26.20
 -10  -5  -1  308.37   19.50
  10   5  -1  284.67   19.60
  10   5   1  326.87   20.80
 -10   5  -1  333.37    7.10
 -10  -5   1  328.07   18.90
  11   5  -1   63.59   12.10
 -11  -5  -1   72.99   12.50
 -11  -5   1   72.49   11.70
 -12  -5  -1   12.20    6.90
 -12  -5   1   19.40    7.40
 -13  -5  -1   31.90    9.50
 -13  -5   1   32.50    9.10
 -14  -5  -1  273.17   20.90
 -14  -5   1  239.98   19.20
 -15  -5  -1   61.29   13.20
 -15  -5   1   69.29   13.50
   0  -6   1   29.50    5.40
   0   6  -1   24.50    5.10
   0   6   1   31.30    5.80
   0  -6  -1   23.40    5.20
   1  -6   1  354.86   13.60
  -1  -6  -1  340.27   15.30
  -1   6   1  344.37   14.60
   1   6  -1  329.87   15.00
   1   6   1  339.97   15.80
   1  -6  -1  331.97   13.50
  -1  -6   1  365.36   15.10
  -1   6  -1  356.16   14.20
  -2   6   1 1776.22   33.70
  -2  -6  -1 1775.12   38.40
   2   6  -1 1731.63   37.90
   2  -6  -1 1776.52   32.00
  -2  -6   1 1734.43   36.80
   2   6   1 1749.43   39.40
  -2   6  -1 1788.02   33.40
   3   6  -1  566.74   21.70
  -3  -6  -1  592.84   22.20
   3  -6  -1  596.24   15.80
  -3  -6   1  587.14   21.10
   3   6   1  573.34   22.60
  -3   6  -1  582.84   16.90
   4   6  -1 1077.99   31.70
  -4  -6  -1 1016.80   30.50
  -4   6   1 1014.20   21.90
   4   6   1 1044.30   31.40
  -4   6  -1 1037.60   22.40
  -4  -6   1  977.90   28.90
  -5   6   1   82.89    5.80
   5   6  -1   70.69   10.20
  -5  -6  -1   88.79   11.80
   5   6   1   99.49   10.70
  -5   6  -1   80.99    7.20
  -5  -6   1   92.49   12.90
  -6   6   1  174.68    6.80
  -6  -6  -1  172.18   13.60
   6   6  -1  157.68   13.30
  -6   6  -1  154.48    7.80
   6   6   1  137.99   14.90
  -6  -6   1  170.48   13.00
  -7  -6  -1  233.28   16.30
   7   6  -1  216.88   16.20
  -7   6  -1  224.78    8.60
  -7   6  -1  220.78    8.70
   7   6   1  257.37   17.70
  -7  -6   1  225.48   15.80
  -8  -6  -1  740.33   29.80
   8   6  -1  678.83   28.50
  -8   6  -1  741.03   15.80
  -8   6  -1  734.93   15.30
  -8  -6   1  714.23   27.80
   8   6   1  708.53   29.90
   9   6  -1  368.96   22.40
  -9  -6  -1  404.06   22.60
  -9  -6   1  380.96   20.90
   9   6   1  334.97   25.10
  -9   6  -1  383.36    9.80
  -9   6  -1  402.66   11.40
 -10  -6  -1  187.58   16.70
 -10  -6   1  167.38   15.40
 -11  -6  -1   16.10    8.90
 -11  -6   1   26.70    8.20
 -12  -6  -1    7.20    7.50
 -12  -6   1   11.20    7.20
 -13  -6  -1  141.19   15.80
 -13  -6   1  120.49   16.10
 -14  -6   1  182.38   17.60
 -15  -6  -1   56.29   12.50
 -15  -6   1   60.89   11.80
   0  -7  -1    4.00    3.50
   0  -7   1   10.80    4.30
   0   7  -1    9.70    4.20
   0   7   1   17.20    5.30
   1  -7   1 2149.88   39.50
   1   7  -1 2106.89   43.70
  -1   7   1 2103.69   42.00
  -1  -7  -1 2151.58   43.50
   1   7   1 2123.39   44.80
  -1   7  -1 2102.29   40.80
   1  -7  -1 2122.79   40.10
  -1  -7   1 2060.79   41.40
   2   7  -1   77.09   10.20
  -2   7   1   76.29    7.60
  -2  -7  -1   77.49    8.70
   2   7   1   82.49   11.10
  -2  -7   1   91.49    8.90
  -2   7  -1   89.39    7.70
   2  -7  -1   88.59    7.50
  -3  -7  -1 2468.05   59.59
  -3   7   1 2583.84   43.90
   3   7  -1 2528.05   51.89
   3   7   1 2552.24   53.49
  -3   7  -1 2613.04   43.50
   3  -7  -1 2563.74   40.60
  -4   7   1  492.25   16.40
  -4  -7  -1  494.95   22.10
   4   7  -1  493.75   22.00
  -4   7  -1  437.86   15.80
   4   7   1  488.85   22.60
   4  -7  -1  467.05   14.50
  -4  -7   1  435.16   20.00
  -5   7   1  105.69    7.60
  -5  -7  -1   97.39   10.80
   5   7  -1  120.49   16.10
  -5  -7   1  103.59   10.70
  -5   7  -1   91.79    7.50
   5   7   1  102.99   11.30
   6   7  -1   41.10    9.50
  -6  -7  -1   56.99   10.40
  -6   7   1   50.89    4.90
  -6  -7   1   49.40    9.00
  -6   7  -1   46.30    6.10
   6   7   1   59.89   11.40
   7   7  -1  920.71   34.20
  -7   7   1  921.01   17.20
  -7  -7  -1 1004.60   34.80
   7   7   1  911.51   34.40
  -7  -7   1  964.60   33.00
  -8  -7  -1  143.29   14.80
  -8   7  -1  147.99    7.80
  -8   7  -1  146.69    7.40
  -8  -7   1  151.48   14.00
  -9  -7  -1  707.63   30.90
  -9   7  -1  716.83   15.30
  -9  -7   1  711.23   29.90
  -9   7  -1  729.43   15.30
 -10  -7  -1   43.40   10.40
 -10  -7   1   49.90   10.70
 -11  -7  -1   33.20   10.00
 -11  -7   1   34.50   10.30
 -12  -7  -1   30.60    9.40
 -12  -7   1    8.40    7.50
 -13  -7  -1  101.19   15.90
 -14  -7  -1   77.89   15.20
 -14  -7   1   65.79   13.60
 -15  -7  -1    5.10   10.30
 -15  -7   1    3.20    8.40
   0  -8  -1    4.00    3.90
   0  -8   1   -3.50    2.30
   0   8  -1   -2.80    3.40
   0   8   1    7.60    4.50
   1   8  -1   66.99   10.30
   1  -8   1   72.99    7.90
  -1   8   1   67.79    9.50
   1   8   1   83.79   11.20
   1  -8  -1   70.59    9.40
  -1  -8   1  103.09   13.50
  -1   8  -1   81.39    8.90
  -2  -8  -1 2089.09   46.70
   2   8  -1 2166.58   48.80
  -2   8   1 2197.38   44.20
  -2   8  -1 2232.78   43.60
   2   8   1 2138.99   49.50
  -2  -8   1 2135.19   46.10
   2  -8  -1 2168.98   41.20
  -3  -8  -1   81.69   11.20
  -3   8   1  101.19    9.00
  -3  -8   1   79.59   11.00
   3  -8  -1   94.89    7.90
  -3   8  -1  107.49    9.00
  -4   8   1  932.91   25.30
  -4  -8  -1  857.11   31.20
   4   8  -1  919.81   31.90
  -4  -8   1  902.11   30.60
  -4   8  -1  917.41   25.00
   4   8   1  887.61   32.60
   4  -8  -1  918.91   22.60
  -5   8   1  108.79    8.80
   5   8  -1  119.99   15.30
  -5  -8  -1  110.79   11.70
  -5  -8   1  104.49   11.40
  -5   8  -1  111.19    8.80
   5   8   1  113.99   15.10
   6   8  -1   62.59   11.60
  -6  -8  -1   80.29   12.40
  -6  -8   1   42.30    9.00
  -6   8  -1   77.09    7.30
   6   8   1   61.39   13.30
  -7   8   1   37.90    5.20
  -7  -8  -1   26.80    8.40
  -7  -8   1   34.10    8.80
  -7   8  -1   31.60    5.50
  -8   8   1  427.66   10.30
  -8  -8  -1  399.86   23.70
  -8   8  -1  437.86   13.50
  -8  -8   1  488.55   25.20
  -9  -8  -1  322.37   21.70
  -9   8  -1  315.27   11.30
  -9   8  -1  325.67   10.90
  -9  -8   1  285.67   20.40
 -10  -8  -1  131.49   17.60
 -10   8  -1  128.99    5.40
 -10  -8   1  121.49   16.40
 -11  -8  -1   50.19   14.50
 -11  -8   1   40.10   10.80
 -12  -8  -1   30.10   10.30
 -12  -8   1   12.50    8.80
 -13  -8  -1   83.39   15.70
 -13  -8   1   65.99   13.70
 -14  -8  -1   52.69   14.00
 -14  -8   1   62.79   13.80
   0  -9  -1    3.60    3.50
   0   9   1    7.20    5.00
   0   9  -1   -0.10    4.10
   0  -9   1   -2.20    2.80
  -1  -9  -1   37.90    8.10
  -1   9   1   47.30    8.80
   1   9  -1   35.20    9.40
   1  -9   1   41.60    7.50
  -1   9  -1   39.60    7.70
  -1  -9   1   30.60    7.00
  -2   9   1  314.57   17.40
   2   9  -1  323.47   19.10
  -2  -9  -1  293.67   17.60
   2  -9  -1  320.17   15.70
   2   9   1  300.67   19.10
  -2  -9   1  317.67   17.70
  -2   9  -1  306.57   16.90
  -3  -9  -1  223.08   15.90
   3   9  -1  203.78   15.90
  -3   9   1  195.28   13.30
   3  -9  -1  213.58   12.10
   3   9   1  249.28   18.20
  -3  -9   1  203.38   14.80
  -3   9  -1  218.28   14.10
  -4   9   1  957.50   27.70
   4   9  -1  922.51   33.80
  -4  -9  -1  957.80   33.70
   4  -9  -1  943.71   24.80
  -4  -9   1  934.41   32.60
  -4   9  -1  961.20   27.70
   4   9   1  906.81   34.60
  -5   9   1  120.89   10.20
  -5  -9  -1  165.18   14.80
  -5  -9   1  141.09   13.70
  -5   9  -1  154.48   11.30
  -6  -9  -1   25.20    8.20
  -6   9   1   27.20    6.00
  -6   9  -1   24.50    5.80
  -6  -9   1   31.50    8.50
  -7   9   1   21.50    5.20
  -7  -9  -1   17.60    7.70
  -7  -9   1   23.30    8.30
  -7   9  -1   25.50    5.60
  -8  -9  -1  500.65   27.00
  -8   9   1  434.46   13.20
  -8  -9   1  370.56   23.40
  -8   9  -1  454.45   16.50
  -9  -9  -1  370.06   24.30
  -9  -9   1  426.46   25.30
  -9   9  -1  384.86   12.70
 -10  -9  -1   52.49   12.10
 -10   9  -1   70.29    5.10
 -10   9  -1   84.59    5.90
 -11  -9  -1  167.68   21.30
 -11  -9   1  155.18   19.90
 -12  -9  -1    5.20    7.50
 -12  -9   1    4.90    7.10
 -13  -9  -1  175.38   19.90
 -13  -9   1  150.18   20.50
 -14  -9  -1   82.19   17.40
 -14  -9   1   83.49   16.60
   0 -10   1    8.90    4.70
   0  10  -1    3.10    5.20
   0 -10  -1    4.60    4.50
   0  10   1    5.30    5.80
  -1 -10  -1   29.30    7.30
   1 -10   1   21.50    6.00
   1  10  -1   20.30    6.80
   1  10   1   25.40    8.30
  -1 -10   1   27.50    6.90
  -1  10  -1   35.30    8.60
   1 -10  -1   30.00    7.10
  -2 -10  -1  233.08   16.60
  -2  10   1  213.68   15.50
   2  10  -1  215.88   16.90
  -2 -10   1  211.08   15.40
   2  10   1  211.88   17.20
   2 -10  -1  219.98   13.70
  -2  10  -1  193.48   14.70
  -3 -10  -1  286.57   19.00
  -3  10   1  235.68   15.50
  -3 -10   1  271.57   17.70
  -3  10  -1  271.37   16.50
  -4  10   1  129.39   11.90
  -4 -10  -1  147.39   14.20
  -4 -10   1  160.28   14.60
   4 -10  -1  144.59   10.50
  -4  10  -1  126.19   11.60
  -5  10   1  298.57   16.40
  -5 -10  -1  302.37   20.50
  -5 -10   1  322.67   20.80
  -5  10  -1  326.67   17.10
  -6 -10  -1   60.89   11.90
  -6  10   1   76.79    9.60
  -6 -10   1   74.39   12.70
  -6  10  -1   72.79    9.90
  -7 -10  -1   27.80    8.60
  -7  10  -1   24.70    6.30
  -7 -10   1   22.70    8.20
  -8  10   1   83.89    8.80
  -8 -10  -1   77.89   16.70
  -8  10  -1   85.49    9.20
  -8 -10   1  126.99   17.50
  -9  10   1  416.16   11.50
  -9  10   1  436.06   11.70
  -9 -10  -1  417.76   27.20
  -9 -10   1  447.36   27.20
  -9  10  -1  433.96   14.60
  -9  10  -1  427.86   16.20
 -10 -10  -1   50.79   12.60
 -10 -10   1   56.29   12.70
 -10  10  -1   59.19    5.70
 -10  10  -1   50.99    8.10
 -11 -10  -1   48.60   13.00
 -11 -10   1   47.90   12.40
 -12 -10  -1   18.60   11.10
 -12 -10   1   -1.90    6.90
 -13 -10  -1   84.89   16.80
 -13 -10   1   83.49   17.10
   0  11   1   17.60    7.30
   0  11  -1   -2.00    5.50
   0 -11   1   -1.50    3.60
   0 -11  -1   -2.50    3.70
  -1  11   1   42.70    9.10
  -1 -11  -1   40.80    9.40
   1 -11   1   37.40    8.10
  -1  11  -1   36.90    8.60
   1 -11  -1   36.00    8.10
  -1 -11   1   42.10    9.30
  -2  11   1  298.27   19.80
  -2 -11  -1  322.77   20.40
  -2 -11   1  353.16   20.50
   2 -11  -1  332.77   18.20
  -2  11  -1  356.76   20.90
  -3 -11  -1  283.77   19.90
  -3 -11   1  310.27   19.80
  -3  11  -1  306.67   18.70
   3 -11  -1  301.97   16.70
  -4 -11  -1  987.20   37.60
  -4  11   1  984.90   32.60
  -4 -11   1 1001.80   36.40
   4 -11  -1 1007.50   29.20
  -5  11   1   81.09   11.40
  -5 -11  -1   78.69   13.90
  -5 -11   1   78.99   13.10
  -5  11  -1   70.19   11.30
  -6 -11  -1   10.20    7.20
  -6  11   1    1.80    5.30
  -6 -11   1   24.10    7.90
  -6  11  -1    6.90    6.00
  -7  11   1  386.06   17.90
  -7 -11  -1  423.56   27.20
  -7 -11   1  380.86   28.80
  -7  11  -1  401.86   19.10
  -8 -11  -1  467.05   28.70
  -8  11   1  446.56   17.90
  -8 -11   1  520.65   29.30
  -8  11  -1  449.66   18.80
  -9 -11  -1  101.89   17.40
  -9  11  -1  140.89   11.20
  -9 -11   1  129.29   18.00
 -10 -11  -1   40.40   11.50
 -10  11  -1   36.80    5.30
 -10 -11   1   35.30   10.60
 -10  11  -1   37.60    6.80
 -11 -11  -1   30.10   11.70
 -11 -11   1   33.00   11.40
 -12 -11  -1    9.00   10.00
 -12 -11   1    1.50    7.90
 -13 -11  -1   24.20   12.60
 -13 -11   1   24.70   11.00
   0 -12  -1   -3.90    4.50
   0 -12   1    0.30    4.70
  -1 -12  -1  139.09   14.00
   1 -12   1  114.89   12.40
  -1 -12   1  117.49   12.90
   1 -12  -1  140.69   13.00
  -2  12   1   43.90   10.80
  -2 -12  -1   48.90   11.00
  -2 -12   1   55.69   11.50
   2 -12  -1   49.20    9.00
  -3 -12  -1  365.76   22.90
  -3  12   1  255.47   19.60
  -3  12  -1  308.97   20.00
   3 -12  -1  314.17   17.60
  -3 -12   1  290.07   19.90
  -4  12   1   31.80    9.20
  -4 -12  -1   44.20   10.80
  -4  12  -1   40.30    9.20
  -4 -12   1   35.70    9.30
  -5  12  -1  153.58   14.30
  -6  12   1    9.30    6.80
  -6 -12  -1   15.70    8.00
  -6 -12   1    5.80    6.70
  -7  12   1   68.39   10.20
  -7 -12  -1   56.89   12.80
  -7 -12   1   46.00   11.90
  -7  12  -1   59.19    9.90
  -8 -12  -1   62.09   13.30
  -8  12   1   60.79    9.00
  -8 -12   1   54.89   12.50
  -8  12  -1   61.49   10.40
  -9  12   1  225.78   12.40
  -9 -12  -1  274.47   23.50
  -9  12  -1  241.18   15.30
  -9 -12   1  213.88   20.50
 -10  12   1   47.70    4.60
 -10 -12  -1   53.49   13.90
 -10  12  -1   60.29    7.00
 -10  12  -1   54.69    8.00
 -10 -12   1   48.60   13.50
 -11 -12  -1   27.10   12.60
 -11 -12   1   17.80    9.90
 -11  12  -1   28.80    5.30
 -12 -12  -1    3.00    9.20
 -12 -12   1   -9.00    7.90
   0 -13   1   13.20    6.80
   0 -13  -1    3.50    5.20
   1 -13   1    5.30    5.80
  -1 -13  -1   15.50    7.20
  -1 -13   1    2.30    5.90
   1 -13  -1    5.30    5.10
  -2 -13  -1  565.94   28.80
  -2 -13   1  540.25   28.00
   2 -13  -1  501.85   24.30
   3 -13  -1   53.09    9.40
  -4  13   1  528.25   27.10
  -4 -13  -1  577.04   30.30
  -4 -13   1  516.85   28.30
  -5  13   1    8.60    7.00
  -5 -13  -1    7.60    6.80
  -5  13  -1   16.90    7.80
  -5 -13   1   23.40    8.30
  -6 -13  -1   53.99   13.00
  -6  13   1   57.29   11.30
  -6 -13   1   79.69   14.20
  -6  13  -1   60.59   11.00
  -7 -13  -1  124.29   19.80
  -7  13   1  176.08   15.00
  -7 -13   1  139.19   19.30
  -7  13  -1  127.19   14.30
  -8  13   1  456.15   21.60
  -8 -13  -1  474.95   30.80
  -8  13  -1  451.25   34.60
  -8 -13   1  470.65   30.00
  -9  13   1   72.39    9.70
  -9 -13  -1  121.69   20.00
  -9  13  -1   74.39   11.60
  -9 -13   1   74.09   15.30
 -10  13   1  246.38    9.60
 -10  13  -1  248.58   12.40
 -10 -13   1  239.48   22.80
 -11 -13  -1    1.80    9.30
 -11 -13   1    5.50    9.70
   0 -14  -1    6.20    6.80
   0 -14   1   -0.90    5.40
   1 -14  -1   78.49   13.30
  -1 -14   1  137.89   20.30
  -2 -14  -1   55.59   12.50
  -2 -14   1   39.50   10.60
   2 -14  -1   48.90   10.60
  -3 -14  -1  235.98   20.80
   3 -14  -1  324.97   20.30
  -3 -14   1  277.17   21.70
  -4 -14  -1   37.80   11.60
  -4 -14   1   15.20    8.30
  -5 -14  -1   94.59   16.50
  -5 -14   1  101.29   16.90
  -6  14   1   51.59   11.40
  -6 -14  -1   46.90   12.80
  -6 -14   1   42.60   11.20
  -7 -14  -1   38.70   12.70
  -7  14   1   37.90    9.90
  -7 -14   1   39.70   12.30
  -7  14  -1   49.30   11.80
  -8 -14  -1   33.50   13.30
  -8 -14   1   40.40   12.30
  -8  14  -1   38.80   11.00
  -9 -14  -1  176.58   23.70
  -9 -14   1  183.18   24.40
 -11 -14  -1   29.50   13.60
 -11 -14   1   40.70   14.70
   0 -15   1    2.40    7.10
   0 -15  -1   17.20    7.60
  -1 -15  -1    1.50    5.90
  -1 -15   1    4.60    7.20
   1 -15  -1    7.60    8.60
  -2 -15  -1  200.98   18.80
   2 -15  -1  191.58   16.80
  -2 -15   1  150.48   19.40
  -3 -15  -1   72.59   14.10
  -3 -15   1   83.79   15.30
   3 -15  -1   55.49   11.10
  -4 -15  -1  221.38   21.40
  -4 -15   1  252.97   22.10
  -5 -15  -1    7.80    8.60
  -5 -15   1    6.90    7.10
  -6 -15  -1   19.30    9.60
  -6 -15   1   30.80   10.50
  -7 -15  -1   31.60   10.70
  -7 -15   1   24.10   11.30
  -8 -15  -1  191.98   25.30
  -8 -15   1  242.18   25.50
  -9 -15  -1  114.19   20.70
  -9 -15   1   76.29   16.30
 -10 -15  -1  117.49   22.00
 -10 -15   1   98.29   18.40
   0 -16  -1   -5.00    5.80
  -1 -16  -1   46.90   12.70
   1 -16  -1   48.30   11.20
  -1 -16   1   65.99   13.80
  -2 -16  -1    0.80    6.80
  -2 -16   1   -1.90    6.20
   2 -16  -1    2.90    7.10
  -3 -16  -1  190.98   20.20
  -3 -16   1  168.18   21.90
  -4 -16  -1   49.70   13.60
  -4 -16   1   68.89   14.70
  -5 -16  -1   82.69   17.00
  -5 -16   1   86.59   15.60
  -6 -16  -1   27.90   12.10
  -6 -16   1   38.60   12.10
  -7 -16  -1   24.60   11.00
  -7 -16   1   13.80    9.50
  -8 -16  -1   40.40   14.20
  -8 -16   1   61.99   16.30
   0 -17  -1    2.80    8.00
  -1 -17  -1   34.00   11.80
   1 -17  -1   33.70   10.50
  -2 -17  -1   22.00   10.60
  -2 -17   1   17.30    9.80
   2 -17  -1   23.60    8.90
  -3 -17  -1  249.28   22.60
  -3 -17   1  210.48   21.90
  -4 -17  -1  109.59   17.80
  -4 -17   1  145.29   20.30
  -5 -17  -1  -16.00    9.60
  -5 -17   1   -5.50    8.10
  -6 -17  -1   22.20   10.90
  -6 -17   1   -5.20    8.80
  -7 -17  -1    2.40   10.90
  -7 -17   1    1.10    8.90
   0 -18  -1   -2.30    7.00
  -1 -18  -1   13.80   10.00
   1 -18  -1   14.00   10.10
  -2 -18  -1  117.49   19.40
  -3 -18  -1   53.89   14.90
  -3 -18   1   20.00   10.10
  -4 -18  -1  213.88   22.80
  -4 -18   1  192.38   25.40
  -5 -18  -1  -19.50    7.30
  -5 -18   1   12.80   10.10
   1   0   2  213.18    6.90
  -1   0  -2  211.18    7.00
   2   0   2 1095.79   19.10
  -2   0  -2 1064.59   18.90
   3   0  -2    4.10    1.40
   3   0   2    7.20    2.10
  -3   0  -2    5.40    2.10
  -4   0  -2  209.28    9.30
   4   0  -2  221.48    7.30
   4   0   2  216.08    9.10
   5   0  -2  797.72   16.20
  -5   0  -2  755.82   19.70
   5   0   2  781.02   19.10
  -6   0  -2  167.98    9.70
   6   0   2  184.98    9.40
   6   0  -2  188.48    8.20
   7   0  -2  261.97   10.20
   7   0   2  245.18   11.50
  -7   0  -2  258.57   12.70
  -8   0  -2  636.94   20.80
   8   0   2  662.13   20.00
   8   0  -2  622.94   17.10
   9   0   2   54.89    7.50
  -9   0  -2   41.90    7.20
  10   0  -2    3.00    3.00
 -10   0  -2   -2.40    3.80
  10   0   2   -7.40    3.10
 -11   0  -2  230.68   14.50
  11   0  -2  247.38   11.70
  11   0   2  250.67   13.90
 -12   0  -2  299.17   16.90
  12   0   2  341.97   16.30
  12   0  -2  280.27   12.60
 -13   0  -2  204.58   26.90
  13   0  -2  258.47   11.80
  13   0   2  265.87   14.70
  14   0  -2    3.70    4.10
  14   0   2    7.30    5.70
 -14   0  -2   -4.50    7.30
 -15   0  -2    7.40    5.90
  15   0   2    8.90    7.10
 -16   0  -2   28.20    7.90
  -2  -1  -2  707.13   16.30
   2  -1   2  728.03   14.00
  -2   1  -2  717.23   14.20
   2  -1  -2  721.43   11.20
   2   1   2  738.63   16.40
   3  -1   2  328.87    9.70
  -3  -1  -2  326.47   11.70
   3   1  -2  325.87    9.60
  -3   1  -2  321.87    9.90
   3   1   2  317.07   11.20
  -4  -1  -2 1483.45   28.40
   4  -1   2 1444.66   23.90
   4   1  -2 1478.35   24.50
   4   1   2 1378.06   31.00
  -4   1  -2 1445.76   25.00
   4  -1  -2 1422.76   18.10
  -4  -1   2 1403.16   23.30
   5  -1   2 7499.75   81.39
   5   1  -2 7555.14   82.89
  -5  -1  -2 7601.84   89.99
  -5  -1   2 7508.25   80.59
   5   1   2 7564.24   87.89
  -5   1  -2 7495.85   83.29
   5  -1  -2 7514.25   72.89
   6   1  -2  546.05   15.90
  -6  -1  -2  548.55   18.70
   6  -1   2  570.84   15.70
  -6   1  -2  544.25   16.40
   6  -1  -2  552.54   11.60
   6   1   2  562.74   18.00
  -6  -1   2  538.15   14.90
   7   1  -2 2166.08   37.40
   7  -1   2 2138.89   35.00
  -7  -1  -2 2151.18   41.50
   7  -1  -2 2220.78   29.10
  -7  -1   2 2189.48   35.20
   7   1   2 2195.78   40.50
  -7   1  -2 2142.99   37.30
  -8  -1  -2  175.68   11.90
   8  -1   2  168.28    9.20
   8   1  -2  166.18    9.90
  -8   1  -2  189.08   10.80
   8   1   2  179.68   11.30
   8  -1  -2  163.88    7.00
  -8  -1   2  175.58    9.50
   9  -1   2   27.40    5.20
   9   1  -2   26.30    5.60
  -9  -1  -2   30.50    6.70
  -9   1  -2   46.80    6.80
   9  -1  -2   34.80    3.80
  -9  -1   2   45.00    6.20
   9   1   2   52.89    8.60
  10  -1   2   47.90    6.70
  10   1  -2   47.80    7.20
 -10  -1  -2   46.00    8.00
 -10   1  -2   61.29    8.30
 -10  -1   2   52.99    6.90
  10  -1  -2   46.60    4.70
  10   1   2   38.90    7.20
  11  -1   2  430.56   16.20
 -11  -1  -2  440.56   22.70
  11   1  -2  441.66   17.90
 -11  -1   2  441.66   16.40
  11  -1  -2  420.96   12.10
  11   1   2  435.66   19.00
 -11   1  -2  451.05   18.30
 -12  -1  -2  158.78   13.70
  12   1  -2  105.69    9.90
  12  -1   2  105.89    9.20
 -12   1  -2  118.89   10.50
  12  -1  -2  137.59    6.90
  12   1   2  140.49   12.30
 -13  -1  -2  361.46   19.80
  13   1  -2  376.56   17.00
  13  -1   2  361.26   15.50
 -13   1  -2  351.06   16.90
  13   1   2  354.36   22.00
  13  -1  -2  355.56   10.20
  14  -1   2   29.30    6.10
  14   1  -2   27.20    6.30
 -14  -1  -2   22.50    7.00
  14   1   2   13.10    7.10
 -14   1  -2   22.80    6.00
 -15  -1  -2   -4.90    5.90
  15   1  -2  -18.20    8.70
  15   1   2   16.20    8.40
 -15   1  -2    0.80    5.00
 -16  -1  -2   20.90    7.50
   0  -2  -2  249.78    8.70
   0   2   2  257.47    8.70
  -1  -2  -2  645.64   15.50
  -1   2   2  603.14   12.40
   1   2   2  606.94   15.20
   1  -2  -2  601.84   12.60
  -2  -2  -2   12.20    3.00
   2   2  -2   20.30    3.20
  -2   2   2   15.80    2.00
   2  -2  -2   16.00    2.10
   2   2   2   12.10    3.00
   3   2  -2  139.39    7.30
  -3  -2  -2  151.58    8.80
  -3   2  -2  145.09    6.40
  -3  -2   2  135.69    7.00
   3  -2  -2  150.08    4.20
   4   2  -2 1856.41   36.50
  -4  -2  -2 1854.61   35.40
   4   2   2 1956.70   35.60
  -4  -2   2 1930.91   31.40
  -4   2  -2 1934.71   28.80
   5   2  -2 2259.87   37.60
  -5  -2  -2 2218.28   40.90
   5   2   2 2172.28   39.90
  -5  -2   2 2239.68   36.00
  -5   2  -2 2227.18   33.10
   6  -2   2  119.59    6.60
  -6  -2  -2  122.09    9.40
   6   2  -2  123.09    8.50
  -6   2  -2  121.79    7.40
   6   2   2  125.99    9.50
  -6  -2   2  110.69    7.70
   7  -2   2  295.77   12.20
  -7  -2  -2  274.77   15.10
   7   2  -2  268.17   13.10
  -7  -2   2  296.17   12.70
  -7   2  -2  268.67   11.40
   7   2   2  285.57   14.50
   8  -2   2  421.96   13.50
   8   2  -2  397.06   16.50
  -8  -2  -2  406.86   18.70
  -8  -2   2  414.96   15.80
  -8   2  -2  389.96   14.40
   8   2   2  416.66   18.10
   9   2  -2  237.98   13.60
   9  -2   2  236.28   10.30
  -9  -2  -2  236.28   14.80
  -9   2  -2  243.78   12.10
  -9  -2   2  253.07   12.90
   9   2   2  251.47   14.50
 -10  -2  -2  133.29   13.80
  10  -2   2  126.79    8.10
  10   2  -2  119.09   10.50
 -10   2  -2  120.09    9.20
  10   2   2  124.99   11.50
 -10  -2   2  108.39    9.30
  11  -2   2   69.09    6.70
 -11  -2  -2   77.19   11.30
  11   2  -2   83.79   10.80
  11   2   2   81.59   11.60
 -11   2  -2   70.49    8.80
 -11  -2   2   80.09    8.80
 -12  -2  -2  182.78   15.10
  12   2  -2  177.08   13.80
 -12   2  -2  190.78   11.50
  12   2   2  187.78   14.90
 -12  -2   2  192.08   12.90
  13   2  -2  156.08   13.10
 -13  -2  -2  148.79   14.90
 -13   2  -2  189.18   11.70
  13   2   2  165.58   13.80
 -14  -2  -2   36.70    9.10
  14   2  -2   45.60    9.30
  14   2   2   30.60    9.90
 -14   2  -2   31.80    6.70
 -15  -2  -2   -2.80    6.70
 -15   2  -2   -8.30    4.00
 -16  -2  -2   33.30    9.20
   0  -3  -2 7744.12   84.39
  -1   3   2 6526.15   70.29
   1   3  -2 6472.75   72.59
  -1  -3  -2 6448.65   75.69
   1   3   2 6432.36   75.19
   1  -3  -2 6340.37   69.79
  -2   3   2  541.85   12.10
  -2  -3  -2  548.65   17.00
   2  -3  -2  555.24   12.20
  -2  -3   2  555.94   15.30
   2   3   2  554.64   17.00
  -3   3   2   84.49    3.90
   3   3  -2   77.49    6.50
  -3  -3  -2   80.29    7.00
  -3  -3   2   82.69    6.30
   3  -3  -2   85.79    4.00
   3   3   2   89.59    7.20
  -4  -3  -2  167.98   10.50
   4   3  -2  165.58    9.50
  -4  -3   2  176.18    9.40
   4   3   2  168.68   10.60
  -4   3  -2  165.38    7.20
  -5  -3  -2 2167.48   43.10
   5   3  -2 2218.98   40.10
  -5  -3   2 2228.98   38.50
   5   3   2 2202.38   42.80
  -5   3  -2 2185.78   32.30
  -6  -3  -2  724.23   24.30
   6   3  -2  743.73   22.40
  -6   3  -2  664.63   16.60
   6   3   2  712.43   23.70
  -6  -3   2  728.53   21.20
   7   3  -2  475.05   19.00
  -7  -3  -2  451.55   20.00
  -7   3  -2  435.16   13.80
  -7  -3   2  429.76   16.80
   7   3   2  439.86   19.30
   8   3  -2  703.83   24.40
  -8  -3  -2  744.53   26.50
   8   3   2  689.83   25.10
  -8   3  -2  732.23   19.10
  -8  -3   2  704.83   22.50
  -9  -3  -2   15.20    6.00
   9   3  -2   14.00    5.70
   9   3   2   16.00    5.60
  -9  -3   2   15.30    5.10
  -9   3  -2    6.50    3.60
 -10  -3  -2  174.38   13.90
  10   3  -2  185.18   13.90
 -10  -3   2  166.48   14.80
 -10   3  -2  172.38   10.00
  11   3  -2   19.80    6.90
 -11  -3  -2   27.70    7.60
  11   3   2   12.20    6.00
 -11  -3   2    9.80    5.30
 -11   3  -2    1.00    3.70
 -12  -3  -2  237.78   17.80
  12   3  -2  228.08   18.70
  12   3   2  254.07   18.00
 -12   3  -2  259.07   12.20
 -12  -3   2  250.47   15.30
  13   3  -2  161.18   15.40
 -13  -3  -2  183.28   16.80
 -13  -3   2  177.78   13.90
 -13   3  -2  173.58   10.10
 -14  -3  -2  134.89   17.50
  14   3  -2  136.79   14.70
 -14   3  -2  113.39    8.00
  15   3  -2    6.40   10.80
 -15  -3  -2   19.30    9.00
 -15   3  -2   22.60    5.10
 -16  -3  -2   17.30    9.40
   0   4  -2 2158.28   34.70
   0   4   2 2178.88   41.60
   0  -4  -2 2199.88   36.50
   1   4  -2  289.97   11.80
  -1  -4  -2  273.77   12.30
  -1   4   2  272.57   10.90
   1   4   2  258.27   12.10
  -1  -4   2  296.17   11.70
   1  -4  -2  292.47   11.00
  -2   4   2  283.47   10.00
   2   4  -2  283.17   12.10
  -2  -4  -2  272.87   13.10
   2  -4  -2  296.57   10.10
   2   4   2  266.67   13.00
  -2  -4   2  278.27   11.70
   3   4  -2   75.49    6.80
  -3  -4  -2   73.39    7.60
  -3   4   2   65.99    4.40
   3  -4  -2   65.69    4.40
   3   4   2   75.89    7.50
  -3  -4   2   60.39    6.10
   4   4  -2   14.60    4.20
  -4   4   2   13.30    2.10
  -4  -4  -2   15.50    4.80
   4  -4  -2   16.80    2.50
  -4  -4   2   17.50    4.40
   4   4   2   13.90    4.50
  -5  -4  -2   92.99    9.00
   5   4  -2   99.59    8.70
  -5   4  -2   95.99    6.00
  -5  -4   2  105.89    8.70
   5   4   2  122.69   10.10
   6   4  -2  245.78   14.20
  -6  -4  -2  243.28   14.90
  -6   4  -2  247.78    9.70
   6   4   2  272.77   15.30
  -6  -4   2  296.67   14.30
   7   4  -2   64.59    9.90
  -7   4  -2   55.29    5.30
  -7  -4   2   53.99    8.00
   7   4   2   81.99   11.10
   8   4  -2  115.59   11.00
  -8  -4  -2  129.39   12.00
  -8   4  -2  131.29    7.80
   8   4   2  111.79   11.90
  -8  -4   2  112.89   10.60
  -9  -4  -2   78.79   12.20
   9   4  -2   77.79   11.20
  -9  -4   2   69.49   10.40
   9   4   2   76.99   11.50
  -9   4  -2   81.99    6.80
 -10  -4  -2  118.19   13.00
  10   4   2  111.79   14.40
 -10  -4   2   92.89   10.30
 -10   4  -2   88.79    7.30
  11   4  -2   89.19   13.10
 -11  -4  -2  107.49   14.60
 -11   4  -2   84.49    7.40
 -11  -4   2  102.99   11.00
  11   4   2  115.09   15.00
 -12  -4  -2   90.99   13.80
  12   4  -2   97.09   13.40
 -12  -4   2   88.99   12.10
 -12   4  -2  101.49    7.00
  13   4  -2  105.49   14.80
 -13  -4  -2  102.59   14.30
 -13  -4   2   74.59   11.60
 -13   4  -2  106.79    6.50
 -14  -4  -2   95.59   15.00
 -15  -4  -2   15.30    8.70
   0  -5  -2 8611.74   99.19
   0   5  -2 8443.36   96.99
   0   5   2 8765.22  101.09
  -1   5   2 1188.48   26.20
  -1  -5  -2 1165.88   28.30
   1   5  -2 1159.78   26.80
   1  -5  -2 1188.08   25.20
  -1   5  -2 1155.68   24.90
  -1  -5   2 1153.18   26.20
   1   5   2 1152.38   28.50
  -2  -5  -2  119.19    9.40
   2   5  -2  118.09    8.90
  -2   5   2  131.59    7.90
  -2   5  -2  117.09    7.30
  -2  -5   2  113.79    8.30
   2   5   2  112.59    9.10
   2  -5  -2  103.99    7.00
   3   5  -2  132.29    9.60
  -3   5   2  140.59    7.60
  -3  -5  -2  143.69   10.80
  -3  -5   2  134.69    9.50
   3   5   2  132.39   10.50
   3  -5  -2  159.98    7.50
  -4   5   2  279.97    9.30
   4   5  -2  298.47   15.00
  -4  -5  -2  299.77   15.90
   4  -5  -2  296.87    8.90
   4   5   2  272.17   15.50
  -4  -5   2  289.87   14.20
   5   5  -2  420.56   19.00
  -5  -5  -2  411.66   19.20
  -5   5   2  385.86    9.00
   5   5   2  386.36   19.20
  -5  -5   2  376.96   16.80
  -6  -5  -2 2048.00   46.40
   6   5  -2 2014.10   44.40
  -6   5  -2 2056.79   32.40
  -6  -5   2 1992.30   42.40
   6   5   2 2118.69   47.40
   7   5  -2  575.84   23.70
  -7  -5  -2  590.54   24.70
  -7   5  -2  606.24   16.00
   7   5   2  586.74   27.20
  -7  -5   2  576.44   22.30
  -8  -5  -2  906.91   32.10
   8   5  -2  966.40   32.70
   8   5   2  918.31   32.50
  -8  -5   2  905.41   29.20
  -8   5  -2  963.10   21.00
  -9  -5  -2   31.90    9.00
   9   5  -2    7.50    6.40
  -9   5  -2   25.20    4.80
  -9  -5   2   26.20    7.00
   9   5   2   21.50    7.60
  10   5  -2  242.18   17.60
 -10  -5  -2  227.78   17.20
 -10  -5   2  240.48   15.90
 -10   5  -2  225.08   10.10
  10   5   2  249.38   22.10
  11   5  -2   21.40    8.90
 -11  -5  -2   15.20    7.30
 -11  -5   2   27.20    8.30
 -11   5  -2   19.20    4.00
 -12  -5  -2  315.17   21.80
 -12  -5   2  283.67   19.00
 -12   5  -2  307.87   10.50
 -13  -5  -2  145.69   16.50
 -13  -5   2  148.59   15.00
 -14  -5  -2  107.49   15.90
 -14  -5   2  137.99   16.90
 -15  -5  -2   -8.30    8.70
   0   6   2 1350.16   31.90
   0  -6  -2 1387.06   31.30
   0   6  -2 1382.76   30.80
  -1  -6  -2  262.37   13.70
   1   6  -2  284.37   14.10
  -1   6   2  274.27   13.30
   1  -6  -2  287.47   13.20
   1   6   2  303.27   15.20
  -1  -6   2  259.37   12.90
  -1   6  -2  287.97   13.00
  -2  -6  -2   67.79    9.10
   2   6  -2   69.19    8.90
  -2   6   2   68.59    6.70
   2  -6  -2   75.39    6.60
  -2   6  -2   59.99    6.20
   2   6   2   75.89    8.50
  -2  -6   2   64.59    7.10
  -3  -6  -2  162.28   12.00
   3   6  -2  169.48   12.00
   3   6   2  179.18   13.00
   3  -6  -2  161.58    8.60
  -3   6  -2  170.48    9.50
  -3  -6   2  187.48   11.90
  -4   6   2   84.09    6.40
   4   6  -2   89.39    9.60
  -4   6  -2   85.29    6.90
  -4  -6   2   94.59    9.00
   4   6   2   91.69   10.00
   4  -6  -2   92.99    6.10
   5   6  -2  131.99   11.80
  -5  -6  -2  115.19   11.30
  -5   6   2  124.79    6.50
  -5  -6   2  125.59   10.60
   5   6   2  121.99   11.90
  -5   6  -2  134.09    8.00
   6   6  -2  144.89   12.80
  -6  -6  -2  138.59   12.50
  -6   6   2  140.59    5.40
   6   6   2  151.28   15.80
  -6  -6   2  132.69   11.30
  -7  -6  -2  227.78   16.40
   7   6  -2  233.48   16.30
   7   6   2  235.18   16.90
  -7  -6   2  232.88   15.10
  -7   6  -2  208.38    9.70
  -8  -6  -2   77.79   12.40
   8   6  -2   65.49   11.20
   8   6   2   32.90    8.70
  -8  -6   2   56.09    9.80
  -8   6  -2   63.89    6.00
  -9  -6  -2    3.00    5.30
   9   6  -2    3.40    6.80
  -9  -6   2   -2.80    4.00
  -9   6  -2    5.10    2.80
 -10  -6  -2  165.88   15.90
 -10   6  -2  145.09    8.30
 -10  -6   2  159.88   14.20
 -11  -6  -2   27.80    8.80
 -11   6  -2   23.80    3.80
 -11   6  -2   30.10    4.00
 -11  -6   2   26.10    8.20
 -12  -6  -2  249.78   20.00
 -12  -6   2  272.07   19.10
 -13  -6  -2   -7.10    6.90
 -13  -6   2    2.30    6.40
 -14  -6  -2   60.49   13.70
 -14  -6   2   59.49   12.50
 -15  -6  -2   31.90   11.00
   0  -7   2 9965.40  116.59
   0   7  -2 9953.80  119.09
   0  -7  -2 9867.11  118.69
   0   7   2 9999.00  121.09
  -1  -7  -2 1158.58   31.80
  -1   7   2 1227.68   30.90
   1   7  -2 1186.28   31.40
  -1   7  -2 1213.78   29.80
  -1  -7   2 1177.08   30.20
   1  -7  -2 1164.08   29.20
   1   7   2 1189.68   32.80
  -2   7   2 1475.95   32.90
   2   7  -2 1369.26   35.30
  -2  -7  -2 1419.36   36.80
  -2   7  -2 1425.46   31.80
   2  -7  -2 1519.95   31.70
   2   7   2 1411.96   37.40
  -2  -7   2 1407.06   35.30
   3   7  -2  258.87   15.70
  -3  -7  -2  242.58   15.60
  -3   7   2  281.87   13.30
   3   7   2  252.27   16.20
   3  -7  -2  258.07   11.80
  -3   7  -2  277.67   13.10
  -3  -7   2  253.67   14.70
  -4  -7  -2 1220.48   36.30
  -4   7   2 1296.47   27.90
   4   7  -2 1287.77   36.50
  -4   7  -2 1298.57   28.30
  -4  -7   2 1271.27   34.50
   4   7   2 1304.27   38.70
   4  -7  -2 1319.37   25.80
  -5   7   2  127.49    8.00
   5   7  -2  138.49   12.90
  -5  -7  -2  135.39   13.00
   5  -7  -2  137.19    7.20
  -5  -7   2  141.19   11.90
  -5   7  -2  139.09    8.80
   5   7   2  112.89   12.30
   6   7  -2 2534.55   55.99
  -6   7   2 2642.84   36.60
  -6  -7  -2 2626.24   58.59
  -6  -7   2 2509.15   53.49
   6   7   2 2700.53   60.49
  -6   7  -2 2578.14   41.00
   7   7  -2   55.89   10.50
  -7   7   2   57.49    3.40
  -7  -7  -2   62.69   10.80
  -7   7  -2   55.19    6.20
  -7   7  -2   60.49    5.80
  -7  -7   2   47.50    9.30
   7   7   2   55.49   11.50
  -8  -7  -2  471.15   25.60
  -8   7  -2  496.55   15.10
  -8  -7   2  513.65   24.30
  -8   7  -2  515.45   15.70
  -9  -7  -2  145.79   15.30
  -9  -7   2  111.59   12.50
  -9   7  -2  113.29    7.40
 -10  -7  -2  647.44   31.60
 -10  -7   2  659.33   28.90
 -10   7  -2  612.64   15.30
 -10   7  -2  620.14   16.30
 -11  -7  -2   97.29   16.00
 -11   7  -2   73.59    5.40
 -11   7  -2   93.59    5.70
 -11  -7   2   75.79   13.10
 -12  -7   2  292.97   20.40
 -13  -7  -2   19.10    9.60
 -14  -7   2   59.19   12.90
 -15  -7  -2    2.20    9.80
 -15  -7   2    8.10    9.40
   0   8   2  206.58   14.40
   0   8  -2  191.28   13.20
   0  -8  -2  190.78   12.80
  -1   8   2   45.30    8.20
  -1  -8  -2   26.50    7.90
   1   8  -2   40.50    8.00
  -1  -8   2   39.80    7.20
   1   8   2   25.70    7.20
  -1   8  -2   44.60    7.60
   1  -8  -2   32.50    6.40
  -2   8   2  295.17   15.60
  -2  -8  -2  312.57   17.60
   2   8  -2  302.37   17.40
  -2  -8   2  276.07   15.90
   2   8   2  305.57   18.00
  -2   8  -2  295.67   15.20
   2  -8  -2  273.87   14.10
  -3  -8  -2  414.46   20.90
  -3   8   2  394.06   17.00
   3   8  -2  421.86   21.00
   3   8   2  412.96   21.70
  -3  -8   2  417.56   19.90
  -3   8  -2  398.96   17.00
   3  -8  -2  393.36   15.70
  -4   8   2  282.47   14.00
  -4  -8  -2  282.97   17.90
   4   8  -2  284.87   18.30
  -4  -8   2  289.17   17.10
   4  -8  -2  299.37   12.60
   4   8   2  310.07   19.50
  -4   8  -2  289.47   13.90
   5   8  -2   53.99   10.70
  -5  -8  -2   71.29   11.50
  -5   8   2   74.59    7.30
   5   8   2   47.60   10.00
   5  -8  -2   68.39    6.10
  -5   8  -2   49.20    6.90
  -5  -8   2   60.49   10.20
   6   8  -2  496.05   25.10
  -6   8   2  464.95   17.50
  -6  -8  -2  527.45   26.00
  -6   8  -2  518.65   18.00
  -6  -8   2  522.75   24.10
  -7   8   2  323.57   10.70
  -7  -8  -2  335.47   21.50
  -7   8  -2  304.67   13.50
  -7  -8   2  328.77   20.00
  -8  -8  -2   78.29   13.40
  -8   8  -2   89.99    7.50
  -8   8  -2   79.39    7.60
  -8  -8   2   77.79   12.40
  -9  -8  -2    5.50    7.00
  -9   8  -2   26.20    5.00
  -9   8  -2   21.70    4.70
  -9  -8   2   13.40    6.60
 -10  -8  -2  376.06   25.40
 -10   8  -2  373.76   13.00
 -10  -8   2  352.26   22.90
 -11  -8  -2   54.79   13.50
 -11   8  -2   47.00    4.90
 -11  -8   2   46.50   11.00
 -11   8  -2   45.80    4.70
 -12  -8  -2  282.07   22.40
 -12  -8   2  256.57   20.40
 -13  -8  -2   44.20   12.20
 -13  -8   2   53.09   12.80
 -14  -8  -2   43.40   12.20
 -14  -8   2   67.39   14.30
   0   9   2 1967.50   47.40
   0  -9  -2 2065.49   46.00
   0  -9   2 2147.59   45.60
   1   9  -2  100.59   11.20
  -1  -9  -2   81.09   11.20
  -1   9   2  105.49   10.90
  -1  -9   2   95.39   10.00
  -1   9  -2  107.49   10.90
  -2   9   2  378.16   19.00
  -2  -9  -2  342.27   19.50
   2   9  -2  384.26   20.80
  -2   9  -2  396.76   18.90
  -2  -9   2  409.56   20.20
   2  -9  -2  376.76   17.60
   2   9   2  396.36   21.60
   3   9  -2  307.97   19.50
  -3  -9  -2  307.57   18.90
  -3   9   2  334.07   17.10
   3   9   2  307.67   19.70
  -3  -9   2  311.57   18.20
   3  -9  -2  337.87   15.70
  -3   9  -2  323.37   16.70
   4   9  -2  133.19   13.90
  -4  -9  -2  134.69   13.60
  -4   9   2  117.99   10.10
   4  -9  -2  144.29    9.70
  -4   9  -2  133.99   11.10
   4   9   2  119.39   13.50
  -4  -9   2  126.79   12.20
  -5   9   2  284.17   14.70
  -5  -9  -2  293.67   20.00
  -5   9  -2  327.47   16.20
   5  -9  -2  322.07   13.30
  -5  -9   2  283.07   18.30
  -6  -9  -2 1495.25   45.90
  -6   9   2 1548.65   32.70
  -6   9  -2 1495.25   34.40
  -6  -9   2 1526.85   43.90
  -7  -9  -2   98.09   14.90
  -7   9  -2  102.69    9.40
  -7  -9   2  112.59   14.90
  -8  -9  -2  903.51   37.20
  -8   9   2  918.61   17.20
  -8  -9   2  915.71   35.30
  -8   9  -2  935.31   24.60
  -9  -9  -2   86.79   14.90
  -9  -9   2  107.29   15.50
  -9   9  -2   80.39    7.30
  -9   9  -2   91.19    8.20
 -10  -9  -2  205.98   19.70
 -10   9  -2  222.68   10.40
 -10   9  -2  221.68   12.20
 -11  -9  -2  127.49   18.50
 -11   9  -2  112.49    6.80
 -11   9  -2  104.79    6.80
 -11  -9   2  115.79   16.50
 -12  -9  -2  497.45   31.10
 -12  -9   2  485.45   29.20
 -13  -9  -2  157.18   21.90
 -13  -9   2  152.98   20.60
 -14  -9  -2   18.70   11.80
 -14  -9   2   27.00   12.10
   0  10   2    3.80    6.50
   0 -10  -2    5.70    4.50
   0 -10   2    6.50    4.50
   0  10  -2   -0.60    4.70
   1  10  -2    8.90    5.60
  -1 -10  -2   10.30    5.20
   1 -10  -2    7.30    4.40
  -1  10  -2    9.80    5.80
  -1 -10   2    8.50    5.10
   1  10   2   13.60    6.50
   2  10  -2   -5.70    5.40
  -2  10   2    6.70    5.20
  -2 -10  -2    1.20    4.00
   2  10   2    0.90    4.90
   2 -10  -2    7.80    4.50
  -2  10  -2    6.30    5.00
  -2 -10   2    6.70    4.40
  -3 -10  -2   96.09   13.70
  -3  10   2  101.89   11.10
   3 -10  -2  102.79   11.50
  -3 -10   2  107.69   11.70
  -3  10  -2   95.89   10.70
  -4  10   2   41.50    8.20
  -4 -10  -2   22.40    8.10
  -4 -10   2   28.60    8.10
  -4  10  -2   33.30    7.90
   4 -10  -2   38.10    7.00
  -5 -10  -2  131.99   14.30
  -5  10   2  120.19   10.90
   5 -10  -2  129.99    9.60
  -5 -10   2  143.29   14.10
  -5  10  -2  111.89   11.10
  -6  10   2  100.49    9.60
  -6 -10  -2   97.89   15.00
  -6  10  -2   93.09   10.40
  -6 -10   2   96.99   14.00
  -7  10   2  381.56   15.70
  -7 -10  -2  428.26   25.90
  -7 -10   2  394.06   23.50
  -7  10  -2  386.46   17.90
  -8  10   2  114.19   11.20
  -8  10  -2  114.59   10.10
  -8 -10   2  118.59   16.50
  -9 -10  -2   -1.80    6.50
  -9 -10   2   -3.30    5.70
  -9  10  -2    7.20    3.60
  -9  10  -2    1.70    4.40
 -10 -10  -2   46.00   12.10
 -10  10  -2   31.10    5.60
 -10 -10   2   29.30   10.10
 -10  10  -2   33.70    6.50
 -11 -10  -2  120.69   19.50
 -11 -10   2  111.09   17.00
 -11  10  -2  127.49    7.70
 -12 -10  -2  134.69   20.80
 -12 -10   2  148.69   20.60
 -13 -10  -2   95.49   18.80
 -13 -10   2   86.19   16.10
   0 -11   2  461.85   22.60
   0 -11  -2  462.35   23.00
   0  11   2  490.05   25.50
  -1  11   2  695.73   29.50
  -1 -11  -2  738.13   29.90
  -1 -11   2  726.03   28.80
   1 -11  -2  750.52   28.30
  -1  11  -2  697.03   29.20
  -2 -11  -2  286.27   19.40
  -2  11   2  278.27   18.10
  -2 -11   2  261.37   18.00
  -2  11  -2  317.17   19.30
   2 -11  -2  292.87   17.00
  -3 -11  -2   12.50    6.50
   3 -11  -2   22.30    6.40
  -3  11  -2   12.90    6.40
  -3 -11   2   13.90    6.60
  -4 -11  -2   52.59   11.40
  -4  11   2   34.50    8.30
  -4  11  -2   23.40    7.30
   4 -11  -2   39.30    7.40
  -4 -11   2   48.10   10.20
  -5  11   2 1154.58   33.90
  -5 -11  -2 1157.88   42.00
   5 -11  -2 1166.78   30.20
  -5 -11   2 1119.19   39.90
  -6  11   2  149.59   12.50
  -6 -11  -2  171.68   17.20
  -6 -11   2  164.08   16.20
  -6  11  -2  144.89   13.40
  -7 -11  -2  216.68   19.20
  -7  11   2  190.48   12.80
  -7  11  -2  206.98   14.60
  -7 -11   2  167.78   17.50
  -8 -11  -2  165.28   17.90
  -8  11   2  156.58   10.70
  -8  11  -2  154.18   13.00
  -8 -11   2  170.98   21.50
  -9  11   2    4.40    2.90
  -9 -11  -2    9.70    8.40
  -9 -11   2    1.90    7.90
  -9  11  -2   11.80    4.40
  -9  11  -2   15.90    6.00
 -10 -11  -2   13.20    8.60
 -10 -11   2   12.50    9.20
 -10  11  -2    7.70    4.10
 -10  11  -2    1.20    5.50
 -11 -11  -2   73.39   16.10
 -11  11  -2   69.29    6.60
 -11 -11   2   67.79   15.30
 -12 -11  -2   59.59   16.40
 -12 -11   2   69.99   16.10
 -13 -11  -2   81.49   16.90
 -13 -11   2  115.29   20.30
   0 -12  -2  214.18   16.80
  -1 -12  -2  115.29   15.70
  -1 -12   2  129.89   13.50
   1 -12  -2  131.59   13.40
  -2  12   2  133.49   14.40
  -2 -12  -2  108.39   15.60
   2 -12  -2  120.99   11.80
  -2 -12   2  105.49   14.60
  -3 -12  -2   -1.90    4.70
  -3  12   2    6.40    6.40
  -3 -12   2  -10.00    3.70
  -3  12  -2   -5.10    6.50
   3 -12  -2    4.70    5.20
  -4  12   2  172.38   15.60
  -4 -12  -2  160.08   16.70
   4 -12  -2  191.48   13.50
  -4 -12   2  193.98   17.00
  -4  12  -2  172.48   15.00
  -5 -12  -2   92.99   17.80
  -5  12   2   64.79   12.90
  -5 -12   2   93.69   16.60
  -5  12  -2   73.69   11.60
  -6  12   2   75.19   11.50
  -6 -12  -2   85.99   15.90
  -6  12  -2   85.49   12.80
  -6 -12   2   94.99   15.80
  -7 -12  -2  236.48   21.40
  -7  12   2  222.78   14.80
  -7 -12   2  235.38   20.40
  -7  12  -2  215.48   19.30
  -8  12   2    5.10    5.40
  -8 -12  -2    5.00    8.60
  -8 -12   2    1.10    6.60
  -8  12  -2   22.30    7.60
  -9 -12  -2   10.20    8.60
  -9 -12   2    8.90    8.20
  -9  12  -2   -5.90    6.20
 -10 -12  -2   28.50   12.90
 -10 -12   2   40.30   12.10
 -10  12  -2   32.90    6.50
 -10  12  -2   41.60    7.80
 -11 -12  -2  105.39   19.00
 -11 -12   2   82.09   16.20
 -11  12  -2  102.19    8.40
 -12 -12  -2   -3.20    9.90
 -12 -12   2   11.40    9.80
   0 -13  -2  113.39   15.80
  -1 -13  -2  630.54   29.90
   1 -13  -2  721.53   30.40
  -1 -13   2  683.83   30.70
  -2 -13  -2   40.50   10.80
   2 -13  -2   31.40    8.20
  -2 -13   2   36.00   10.00
   3 -13  -2  108.29   14.00
  -3 -13   2  106.39   15.80
  -4  13   2   51.49   11.80
  -4 -13  -2   50.39   12.50
  -4 -13   2   55.19   12.00
   4 -13  -2   48.00    9.20
  -5  13   2  450.55   24.20
  -5 -13  -2  480.35   29.50
  -5 -13   2  446.56   27.30
  -6 -13  -2   63.29   14.40
  -6  13   2   42.80   10.30
  -6 -13   2   60.29   12.80
  -6  13  -2   53.69   11.70
  -7 -13  -2  384.66   27.60
  -7  13   2  352.36   19.70
  -7 -13   2  365.06   26.00
  -7  13  -2  367.46   21.80
  -8 -13  -2   -1.50    8.00
  -8  13   2   -5.50    5.70
  -8  13  -2   10.40    7.50
  -8 -13   2    4.70    7.50
  -9 -13  -2    3.00    9.00
  -9  13   2   15.20    5.60
  -9 -13   2   28.30   11.60
  -9  13  -2    8.10    8.30
 -10 -13  -2    4.30    9.10
 -10  13  -2   17.00    5.40
 -10 -13   2   12.00    9.10
 -11  13  -2  135.69   14.40
 -11 -13   2  123.19   20.00
   0 -14  -2   10.20    7.00
   1 -14  -2   38.40   10.60
  -2 -14  -2   87.49   15.20
  -2 -14   2  113.79   16.60
   2 -14  -2   97.99   13.50
  -3 -14  -2   17.80    9.00
  -3 -14   2    4.70    7.60
   3 -14  -2    5.50    6.20
  -4 -14  -2   16.20    8.90
   4 -14  -2   13.00    6.80
  -4 -14   2   14.60    8.20
  -5 -14  -2   85.69   16.00
  -5 -14   2   87.89   15.70
  -6  14   2   70.89   13.30
  -6 -14  -2   80.19   16.00
  -6 -14   2   77.49   15.10
  -7  14   2   72.59   12.00
  -7 -14  -2   90.49   17.40
  -7 -14   2   89.99   16.10
  -8 -14  -2    8.90    8.20
  -8  14   2    6.10    7.40
  -8 -14   2   11.20    9.90
  -8  14  -2    9.20    8.80
  -9 -14  -2   -2.50    8.40
  -9 -14   2   -4.20    8.30
 -10 -14  -2   11.10   10.90
 -10  14  -2   22.20    6.10
   0 -15  -2    5.10    6.30
  -1 -15  -2  443.96   26.70
   1 -15  -2  424.26   29.90
  -2 -15  -2   18.70    8.90
  -2 -15   2   12.80    8.20
   2 -15  -2   14.80    7.90
  -3 -15  -2    0.00    6.90
  -3 -15   2    1.80    7.50
   3 -15  -2   -4.70    5.10
  -4 -15  -2   12.30    8.90
   4 -15  -2    7.90    6.60
  -4 -15   2   -5.00    7.20
  -5 -15  -2  563.54   33.30
  -5 -15   2  502.25   31.00
  -6 -15  -2   29.40   11.30
  -6 -15   2   24.00   10.80
  -7  15   2  369.06   27.00
  -7 -15  -2  398.56   30.10
  -7 -15   2  397.16   29.20
  -8 -15  -2    5.30   12.10
  -8 -15   2   25.70   13.10
  -9 -15  -2   -0.60    9.60
  -9 -15   2    1.10   10.20
   0 -16  -2   -5.90    5.20
  -1 -16  -2    7.90    7.80
   1 -16  -2   20.30    9.00
  -2 -16  -2   10.10    8.30
   2 -16  -2   24.80    8.80
  -3 -16  -2   81.59   15.70
   3 -16  -2   37.30   10.10
  -3 -16   2   42.10   12.20
  -4 -16  -2   30.30   10.90
  -4 -16   2   11.20   10.00
  -5 -16  -2   28.00   11.40
  -5 -16   2   42.30   13.10
  -6 -16  -2   36.80   12.70
  -6 -16   2   28.10   10.60
  -7 -16  -2   53.99   15.60
  -7 -16   2   55.79   15.80
  -8 -16  -2   -0.20   10.10
  -8 -16   2    9.90   10.70
   0 -17  -2  402.26   27.10
  -1 -17  -2  235.68   21.40
   1 -17  -2  231.78   21.70
  -2 -17  -2   33.70   12.30
   2 -17  -2   34.30   10.50
  -3 -17  -2   -0.20    9.50
   3 -17  -2   16.60    9.50
  -4 -17  -2  145.99   21.80
  -4 -17   2   97.19   18.10
  -5 -17  -2  246.58   24.40
  -5 -17   2  196.78   22.00
  -6 -17  -2  241.48   24.80
  -6 -17   2  263.17   25.60
  -7 -17  -2  241.98   25.90
   0 -18  -2   -2.30    9.10
  -1 -18  -2   -0.20    8.70
   1 -18  -2   -5.90    8.80
  -2 -18  -2   16.30    9.50
   2 -18  -2    7.30    8.70
  -3 -18  -2   14.80    9.70
  -4 -18  -2   27.20   12.60
   0   0  -3   24.80    3.30
   0   0   3   30.50    2.90
   1   0   3  351.96   10.60
  -1   0  -3  340.07   10.80
  -2   0  -3   22.00    3.70
   2   0   3   17.10    3.20
   3   0   3 3050.89   42.60
  -3   0  -3 3026.50   43.30
  -4   0  -3    9.00    3.10
   4   0   3   13.20    3.30
   4   0  -3   12.80    2.50
   5   0  -3  151.28    6.90
  -5   0  -3  148.99    9.40
   5   0   3  150.88    8.90
   6   0   3   16.50    4.20
   6   0  -3   12.00    2.90
  -6   0  -3   15.60    4.60
   7   0   3  131.79    9.10
   7   0  -3  138.29    7.50
  -7   0  -3  140.89   10.10
   8   0  -3   48.10    5.30
  -8   0  -3   51.39    8.10
   8   0   3   42.60    6.90
  -9   0  -3 2733.33   51.69
   9   0   3 2741.53   48.60
  10   0  -3   14.40    4.30
  10   0   3    8.20    5.20
 -10   0  -3   13.90    5.40
  11   0   3  195.48   13.20
  11   0  -3  178.88   10.20
 -11   0  -3  165.48   13.50
 -12   0  -3   20.50    7.10
  12   0  -3   20.90    4.50
 -13   0  -3  269.77   17.10
  13   0   3  278.57   15.70
  13   0  -3  270.37   12.10
 -14   0  -3   -1.90    5.80
 -15   0  -3  232.18   17.10
  15   0   3  205.98   16.30
 -16   0  -3   87.69   12.50
   0  -1  -3   96.89    5.50
   0   1   3  106.89    5.60
  -1   1   3   74.69    4.40
  -1  -1  -3   61.89    4.90
   1  -1  -3   68.89    4.40
  -1   1  -3   71.09    4.80
   1   1   3   65.89    4.80
  -2  -1  -3   42.40    4.60
   2  -1   3   43.00    3.90
   2  -1  -3   47.90    3.40
   2   1   3   57.39    4.90
  -2   1  -3   46.10    4.20
  -3  -1  -3  169.38    9.10
   3  -1   3  153.18    7.60
  -3   1  -3  161.98    8.00
   3  -1  -3  160.28    5.70
   3   1   3  162.68    9.60
   4   1  -3  334.77   10.90
  -4  -1  -3  315.67   13.30
   4   1   3  331.57   13.10
  -4   1  -3  312.07   11.80
   5  -1   3   25.40    4.40
  -5  -1  -3   24.50    5.10
   5   1  -3   27.40    4.30
   5   1   3   23.10    4.90
   5  -1  -3   24.90    2.70
  -5   1  -3   16.90    4.10
   6  -1   3  329.77   12.70
  -6  -1  -3  366.26   15.90
  -6   1  -3  337.97   13.80
   6   1   3  302.57   13.80
   6  -1  -3  313.27    9.00
  -7  -1  -3   25.30    6.10
   7   1  -3   14.60    4.00
   7  -1   3   26.20    5.00
   7  -1  -3   26.80    3.50
   7   1   3   27.90    5.70
  -7   1  -3   23.70    5.20
   8  -1   3  432.46   15.80
   8   1  -3  437.46   16.00
  -8  -1  -3  461.35   19.80
   8  -1  -3  429.06   11.70
   8   1   3  417.36   17.50
  -8   1  -3  443.76   17.50
   9   1  -3  788.52   22.50
  -9  -1  -3  740.43   26.20
   9  -1   3  781.92   22.40
  -9   1  -3  821.72   25.40
   9   1   3  783.42   25.10
   9  -1  -3  763.92   16.40
  10   1  -3  149.79   10.60
  10  -1   3  175.68   10.70
  10  -1  -3  154.88    7.20
 -10   1  -3  128.29   11.00
  10   1   3  133.89   11.40
  11   1  -3  139.69   10.60
  11  -1   3  149.39   11.00
 -11  -1  -3  165.18   13.70
 -11   1  -3  164.28   12.70
  11  -1  -3  168.08    7.50
  11   1   3  133.09   12.40
  12   1  -3    2.60    4.20
  12  -1   3    0.70    4.70
 -12  -1  -3    3.60    5.20
 -12   1  -3   -6.00    4.10
  12  -1  -3    5.20    2.40
  13  -1   3  252.07   14.10
  13   1  -3  249.08   13.90
 -13  -1  -3  289.27   19.00
  13   1   3  218.68   15.90
  13  -1  -3  265.97    7.30
 -13   1  -3  209.28   16.90
 -14  -1  -3    7.60    6.30
  14  -1   3    1.70    5.80
  14   1  -3   -2.90    5.10
  14   1   3   -0.10    6.60
 -15  -1  -3  301.07   19.60
  15   1   3  321.87   19.80
 -15   1  -3  314.67   20.00
 -16  -1  -3   42.30   10.80
   0  -2  -3    2.60    1.70
   0   2   3    1.50    1.60
  -1   2   3  793.92   16.30
  -1  -2  -3  791.82   19.10
   1  -2  -3  822.42   17.00
   1   2   3  826.82   19.30
  -2   2   3 1871.01   25.80
  -2  -2  -3 1906.21   33.80
   2   2   3 1856.71   33.40
   2  -2  -3 1865.21   26.60
  -3  -2  -3   58.59    6.20
   3   2   3   63.09    6.10
  -3   2  -3   71.59    5.40
   3  -2  -3   61.59    3.70
   4   2  -3 1946.51   33.00
  -4  -2  -3 1994.50   38.00
  -4   2  -3 1998.30   32.50
   4   2   3 1968.90   37.30
   4  -2  -3 2031.60   27.00
  -5  -2  -3  510.35   19.10
   5   2  -3  540.15   16.60
   5   2   3  523.45   18.60
   5  -2  -3  499.95    8.90
  -5   2  -3  526.85   15.70
   5  -2  -3  506.55    9.10
   6  -2   3  335.67   12.20
   6   2  -3  356.46   14.20
  -6  -2  -3  307.87   15.60
   6   2   3  335.07   15.60
  -6   2  -3  337.47   13.40
   6  -2  -3  327.67    6.30
   6  -2  -3  323.67    6.60
  -7  -2  -3  107.79   10.10
   7   2  -3  134.19    9.50
   7  -2   3  129.69    8.10
   7  -2  -3  127.79    3.30
   7  -2  -3  125.89    3.60
  -7   2  -3  121.79    8.50
   7   2   3  130.79   10.50
   8   2  -3  817.72   24.20
   8  -2   3  825.62   21.10
  -8  -2  -3  842.42   28.00
  -8   2  -3  795.52   23.00
   8   2   3  850.21   27.20
   9   2  -3 2138.39   43.00
   9  -2   3 2079.09   36.90
  -9  -2  -3 2126.49   56.19
  -9   2  -3 2031.90   40.10
   9   2   3 2110.29   46.20
  10  -2   3  130.89    8.90
 -10  -2  -3  122.09   11.70
  10   2  -3  127.19   10.70
 -10   2  -3  117.29   10.30
  10   2   3  112.79   11.40
  11  -2   3  460.05   16.70
  11   2  -3  455.15   20.10
 -11  -2  -3  441.26   22.50
  11   2   3  498.65   22.40
 -11   2  -3  462.45   19.20
 -12  -2  -3    1.70    5.20
  12   2  -3    0.00    5.40
  12   2   3   15.80    6.80
 -12   2  -3    2.90    4.70
 -13  -2  -3  256.67   18.40
  13   2  -3  250.87   16.10
 -13   2  -3  262.97   15.10
  13   2   3  231.68   18.00
  14   2  -3   66.99   10.90
 -14  -2  -3   71.79   12.40
 -14   2  -3   71.49    9.50
 -15  -2  -3  297.77   20.80
 -15   2  -3  256.57   14.90
 -16  -2  -3   73.99   13.80
   0  -3  -3  255.47   10.70
   0   3   3  268.77   10.80
  -1  -3  -3   49.00    6.20
  -1   3   3   44.90    4.30
   1   3   3   52.79    5.40
   1  -3  -3   48.20    4.50
  -2   3   3   88.29    5.20
  -2  -3  -3   99.29    7.70
   2   3  -3   81.99    6.20
   2   3   3   84.19    7.20
   2  -3  -3   83.89    5.30
  -3  -3  -3 1293.97   30.40
   3   3  -3 1304.17   26.70
  -3   3   3 1312.37   20.10
   3  -3  -3 1282.67   20.80
   3   3   3 1323.67   30.70
  -4  -3  -3 1617.74   35.80
   4   3  -3 1514.95   30.80
   4   3   3 1616.44   35.00
  -4   3  -3 1588.84   28.00
   5   3  -3   41.60    6.10
  -5  -3  -3   49.10    8.10
  -5   3  -3   34.60    4.80
   5  -3  -3   41.00    2.10
   5   3   3   47.90    7.60
  -6  -3  -3   13.80    4.90
   6   3  -3   11.00    4.30
  -6   3  -3   12.80    3.60
  -6  -3   3   13.20    4.30
   6   3   3    6.80    3.90
  -7  -3  -3   47.80    8.50
   7   3  -3   59.79    8.40
   7   3   3   53.49    9.10
  -7  -3   3   60.39    8.20
  -7   3  -3   48.90    6.40
   8   3  -3  458.95   19.20
  -8  -3  -3  461.65   22.30
   8   3   3  480.15   21.30
  -8  -3   3  472.35   18.20
  -8   3  -3  465.65   16.60
   9   3  -3  419.06   19.50
  -9  -3  -3  435.96   21.90
  -9  -3   3  419.96   17.90
  -9   3  -3  436.66   16.80
   9   3   3  420.66   23.90
  10   3  -3   49.10    9.00
 -10  -3  -3   64.09   11.10
 -10   3  -3   43.60    7.20
  10   3   3   60.69   10.90
 -11  -3  -3  182.68   15.50
  11   3  -3  161.78   13.80
  11   3   3  191.58   15.40
 -11   3  -3  161.88   11.40
 -12  -3  -3    7.20    7.00
  12   3  -3   -3.30    6.10
 -12   3  -3   11.20    5.00
  12   3   3   14.60    8.00
  13   3  -3   93.59   12.80
 -13  -3  -3  115.29   15.70
 -13   3  -3  121.09   10.60
  14   3  -3  132.19   15.50
 -14  -3  -3  154.28   16.20
 -14   3  -3  111.09   10.00
 -15  -3  -3  225.08   19.70
 -15   3  -3  238.18   12.50
 -16  -3  -3  133.09   17.70
   0  -4  -3   34.00    5.50
   0   4   3   33.90    5.30
   1   4  -3  104.49    7.30
  -1   4   3  101.79    7.00
  -1  -4  -3  107.99    8.20
   1  -4  -3   89.49    6.60
   1   4   3   81.79    7.40
   2   4  -3 2320.17   39.50
  -2   4   3 2397.76   35.60
  -2  -4  -3 2379.96   43.60
   2   4   3 2414.76   43.70
   2  -4  -3 2381.56   35.90
   3   4  -3 1206.78   27.90
  -3   4   3 1236.38   21.60
  -3  -4  -3 1202.98   30.70
   3   4   3 1238.58   31.00
   3  -4  -3 1195.88   21.60
  -4   4   3 1458.65   21.30
  -4  -4  -3 1415.76   34.80
   4   4  -3 1460.65   32.70
   4   4   3 1429.76   34.90
  -4  -4   3 1448.36   31.30
   4  -4  -3 1461.95   22.10
  -5  -4  -3   70.09   10.10
   5   4  -3   67.39    7.40
   5   4   3   72.29   10.00
   5  -4  -3   58.89    3.10
  -5  -4   3   65.19    8.30
  -5   4  -3   65.89    5.80
   6   4  -3  564.14   21.30
  -6  -4  -3  571.24   24.10
  -6   4  -3  563.94   16.60
  -6  -4   3  555.24   19.90
   6   4   3  570.44   23.00
   7   4  -3   91.39   11.60
  -7  -4  -3  109.49   11.20
   7   4   3   94.49   10.30
  -7   4  -3   83.39    6.90
  -7  -4   3   87.09    8.40
   8   4  -3  328.97   17.40
  -8  -4  -3  328.77   19.10
  -8   4  -3  345.37   14.00
  -9  -4  -3  628.44   27.20
   9   4  -3  646.94   25.90
  -9  -4   3  678.73   24.20
   9   4   3  606.44   26.10
  -9   4  -3  651.43   20.00
 -10  -4  -3  154.48   15.20
  10   4   3  167.08   15.10
 -10   4  -3  130.99    9.70
 -10  -4   3  141.19   12.10
 -11  -4  -3   59.99   11.10
  11   4  -3   85.59   12.80
 -11  -4   3   86.59   11.30
 -11   4  -3   83.29    8.00
 -12  -4  -3   49.10   10.80
  12   4  -3   42.30   10.50
 -12   4  -3   31.20    6.30
  13   4  -3  142.09   15.50
 -13  -4  -3  126.49   17.10
 -13   4  -3  159.18   10.30
 -14  -4  -3   90.19   14.90
 -14   4  -3   74.19    7.80
 -15  -4  -3  100.59   15.80
   0  -5  -3   10.00    3.80
   0   5   3    9.00    3.40
   0   5  -3    9.00    3.60
  -1  -5  -3  420.26   17.10
  -1   5   3  439.56   15.70
   1   5  -3  452.95   16.30
   1  -5  -3  425.66   15.60
   1   5   3  425.26   17.10
  -2  -5  -3 1079.89   29.20
   2   5  -3 1047.60   26.70
   2   5   3 1050.09   28.70
   2  -5  -3 1043.60   23.60
   3   5  -3 2459.85   45.00
  -3   5   3 2417.96   36.70
  -3  -5  -3 2438.16   48.50
   3   5   3 2442.96   47.80
   3  -5  -3 2446.76   36.90
  -4  -5  -3   93.29    9.70
  -4   5   3   95.09    5.60
   4   5  -3   83.29    8.50
  -4  -5   3   76.09    7.90
   4  -5  -3   80.29    5.40
   4   5   3   72.29    9.70
  -5   5   3   11.20    2.10
   5   5  -3    6.90    4.50
   5  -5  -3   10.30    2.20
  -5  -5   3    1.60    3.00
   5   5   3    2.40    3.80
   6   5  -3  109.39   10.50
  -6  -5  -3   89.59   12.50
  -6   5  -3  121.19    7.90
   6   5   3  127.69   12.00
   7   5  -3   33.60    7.30
  -7  -5  -3   24.00    6.90
   7   5   3   22.40    7.30
  -7   5  -3   26.30    4.80
  -7  -5   3   32.50    6.90
  -8  -5  -3  221.18   16.40
   8   5   3  217.68   16.80
  -8   5  -3  207.68   10.90
  -8  -5   3  223.98   14.30
  -9  -5  -3  258.17   18.90
   9   5  -3  255.17   17.30
  -9   5  -3  261.57   12.40
   9   5   3  260.27   18.20
  -9  -5   3  281.57   16.90
 -10  -5  -3  161.88   15.30
  10   5  -3  181.28   16.10
 -10   5  -3  190.98   11.10
 -10  -5   3  183.68   14.50
 -11  -5  -3  187.08   17.90
  11   5  -3  189.28   16.60
 -11   5  -3  176.68   10.70
 -11  -5   3  161.88   14.20
 -12  -5  -3   31.60    9.30
 -12   5  -3   18.40    4.80
 -13  -5  -3  159.98   17.50
 -13   5  -3  148.49    9.40
 -14   5  -3  144.39    7.60
 -15  -5  -3   80.49   15.00
   0  -6  -3   77.89    7.70
   0   6   3   80.29    8.00
   0   6  -3   73.89    7.30
  -1   6   3    4.70    3.30
  -1  -6  -3    5.30    3.70
   1   6  -3    7.50    3.40
   1  -6  -3    7.00    3.60
   1   6   3    8.60    4.30
  -1   6  -3    6.70    3.00
   2   6  -3  930.31   26.70
  -2   6   3  935.51   24.00
  -2  -6  -3  885.41   27.80
   2   6   3  906.71   28.30
  -2   6  -3  884.61   23.20
   2  -6  -3  899.01   22.90
  -3  -6  -3  492.05   21.30
  -3   6   3  492.15   16.30
   3   6  -3  506.15   20.50
   3   6   3  553.44   23.10
   3  -6  -3  506.95   16.00
  -3  -6   3  505.95   19.70
   4   6  -3 2604.94   51.19
  -4   6   3 2586.94   39.40
  -4  -6  -3 2591.54   54.19
   4  -6  -3 2656.13   38.70
   4   6   3 2728.23   56.29
  -5  -6  -3  133.59   12.50
   5   6  -3  133.59   12.10
  -5   6   3  144.49    7.00
   5   6   3  141.69   14.70
   5  -6  -3  145.29    6.90
  -5  -6   3  121.59   10.50
  -6  -6  -3   39.50    8.60
  -6   6   3   49.20    3.40
   6   6   3   56.19    9.90
  -6  -6   3   54.19    9.10
  -6   6  -3   41.90    5.80
  -7  -6  -3  104.09   14.20
   7   6  -3  108.39   13.80
  -7  -6   3   91.79   10.20
  -7   6  -3   99.29    7.70
   7   6   3  105.79   14.10
  -8  -6  -3 1067.39   37.10
   8   6  -3 1131.39   36.40
  -8   6  -3 1063.89   25.30
  -8  -6   3 1132.69   34.30
   8   6   3 1080.79   42.80
  -9  -6  -3  114.69   15.20
   9   6  -3  115.19   15.50
  -9   6  -3  111.29    8.40
  -9  -6   3  127.99   12.20
 -10  -6  -3  636.74   30.40
 -10  -6   3  625.44   27.00
 -10   6  -3  610.94   19.00
 -11  -6  -3   23.70    9.30
 -11  -6   3   31.30    8.80
 -11   6  -3   25.80    5.40
 -12  -6  -3    8.20    7.90
 -12  -6   3   12.30    7.40
 -12   6  -3    1.30    3.80
 -13  -6  -3   52.89   14.50
 -13   6  -3   63.29    5.90
 -14  -6  -3  293.67   23.30
 -15  -6  -3   27.50   11.50
   0  -7  -3   64.59    8.80
   0   7  -3   64.19    8.90
   0   7   3   78.69   10.80
  -1   7   3  251.97   14.10
   1   7  -3  280.77   15.00
  -1  -7  -3  281.37   15.70
   1  -7  -3  302.37   14.80
  -1   7  -3  259.77   13.60
   1   7   3  268.37   16.00
   2   7  -3  259.27   15.20
  -2   7   3  289.17   14.30
   2   7   3  238.78   15.80
  -2   7  -3  277.27   14.00
   2  -7  -3  250.77   13.20
   3   7  -3 1431.16   37.10
  -3   7   3 1422.76   31.20
  -3  -7  -3 1360.96   37.70
   3  -7  -3 1394.66   29.90
  -3  -7   3 1374.96   35.30
  -3   7  -3 1407.66   31.40
   3   7   3 1388.06   39.20
  -4   7   3  202.68   10.90
  -4  -7  -3  193.58   14.70
  -4  -7   3  175.68   12.90
   4   7   3  195.18   15.40
   4  -7  -3  198.48   10.10
  -4   7  -3  187.08   10.70
  -5   7   3    4.30    2.60
   5   7  -3    1.80    4.50
  -5  -7  -3    0.70    4.70
  -5   7  -3    0.60    2.90
  -5  -7   3    5.70    4.20
   5   7   3    1.50    4.70
   5  -7  -3    1.60    2.10
  -6  -7  -3  158.48   14.30
  -6   7   3  152.48    7.30
   6   7  -3  147.59   13.90
   6   7   3  156.18   14.50
  -6  -7   3  161.88   13.20
  -7   7   3  130.99    4.00
   7   7  -3  124.09   13.30
  -7  -7  -3  124.39   13.20
  -7   7  -3  120.69    8.60
  -7  -7   3  126.59   12.20
  -8  -7  -3  267.37   19.80
  -8   7  -3  318.77   13.70
  -8  -7   3  303.77   18.80
  -9  -7  -3  212.68   19.00
  -9  -7   3  195.88   16.20
  -9   7  -3  210.58   11.30
 -10  -7  -3  246.88   20.30
 -10   7  -3  253.77   12.40
 -10  -7   3  251.67   19.00
 -11  -7  -3   18.90    9.80
 -11   7  -3   26.50    4.80
 -11  -7   3   14.30    7.90
 -11   7  -3   21.30    4.80
 -12  -7  -3   46.90   13.00
 -12   7  -3   52.19    6.50
 -12  -7   3   49.10   12.30
 -13  -7  -3   13.40    9.60
 -13   7  -3   27.90    3.40
 -14  -7  -3  231.78   22.40
 -15  -7  -3    6.10   10.50
   0  -8  -3   -0.20    2.70
   0   8  -3    3.80    4.00
   0   8   3    3.40    3.80
   1   8  -3  565.24   23.20
  -1   8   3  623.84   24.00
  -1  -8  -3  595.14   23.70
   1  -8  -3  583.54   22.00
   1   8   3  607.14   25.10
  -1   8  -3  574.44   21.90
   2   8  -3  666.43   30.40
  -2  -8  -3  634.74   25.40
  -2   8   3  714.03   24.60
  -2  -8   3  678.33   24.90
   2  -8  -3  675.23   22.60
  -2   8  -3  677.13   23.40
   2   8   3  636.34   31.10
  -3   8   3  249.68   13.80
   3   8  -3  254.47   16.50
  -3  -8  -3  220.08   15.70
  -3  -8   3  214.28   14.40
   3  -8  -3  232.38   12.60
   3   8   3  223.08   16.70
  -3   8  -3  228.68   13.30
  -4   8   3 1411.16   31.90
  -4  -8  -3 1372.16   40.60
   4   8  -3 1420.96   40.50
  -4  -8   3 1374.16   37.90
   4   8   3 1416.66   42.90
   4  -8  -3 1427.16   30.30
  -4   8  -3 1443.56   32.90
  -5  -8  -3   90.89   13.20
   5   8  -3   89.99   13.00
  -5   8   3   90.89    8.10
   5  -8  -3   82.09    6.70
  -5   8  -3   99.19    9.10
   5   8   3  101.09   14.60
  -5  -8   3   81.99   11.70
  -6   8   3    6.30    3.40
  -6  -8  -3    1.50    5.20
  -6   8  -3   11.40    4.80
   6  -8  -3   10.40    3.10
  -6  -8   3    7.00    5.20
  -7  -8  -3   52.09   11.00
  -7   8   3   57.09    4.60
  -7   8  -3   57.49    7.70
  -7  -8   3   74.39   12.10
  -8  -8  -3  807.12   35.10
  -8   8  -3  854.31   23.20
  -8   8  -3  839.52   23.00
  -8  -8   3  860.71   32.80
  -9  -8  -3  234.38   20.00
  -9   8  -3  211.78   11.60
  -9   8  -3  203.88   11.20
  -9  -8   3  211.68   17.30
 -10  -8  -3  467.75   29.50
 -10  -8   3  516.85   27.30
 -10   8  -3  508.65   17.40
 -10   8  -3  493.75   16.50
 -11  -8  -3    2.20    6.40
 -11   8  -3   -2.20    3.30
 -11  -8   3   -1.60    6.60
 -11   8  -3    4.30    3.80
 -12  -8  -3   30.70   11.00
 -12  -8   3   23.80   10.00
 -12   8  -3   18.60    4.20
 -13  -8  -3   15.40    9.30
 -13  -8   3   13.40    8.70
 -14  -8  -3  167.98   22.90
   0   9   3   17.00    6.00
   0   9  -3   23.20    6.70
   0  -9  -3   24.20    6.50
  -1   9   3  103.99   11.70
   1   9  -3  116.69   11.90
  -1  -9  -3  127.39   11.80
   1   9   3  125.09   12.50
   1  -9  -3  119.79   11.00
  -2  -9  -3   67.89   11.00
   2   9  -3   50.19    9.60
  -2   9   3   65.09   10.50
   2   9   3   71.19   11.70
  -2  -9   3   89.29   11.80
   2  -9  -3   67.99    9.40
  -2   9  -3   62.99    9.40
  -3   9   3  871.71   28.00
   3   9  -3  817.72   31.20
  -3  -9  -3  855.51   32.40
  -3   9  -3  829.02   26.90
  -3  -9   3  912.71   31.70
   3  -9  -3  893.51   26.20
   3   9   3  888.01   34.20
  -4  -9  -3   73.09   12.10
  -4   9   3   66.29    9.10
   4  -9  -3   80.69    7.80
  -4   9  -3   86.99    9.00
  -4  -9   3   93.29   12.50
  -5   9   3  103.89    9.30
  -5  -9  -3  107.19   14.90
  -5  -9   3  110.89   12.10
   5  -9  -3  117.09    8.50
  -5   9  -3  105.89    9.90
  -6  -9  -3   59.49   12.20
  -6   9   3   67.99    7.40
   6  -9  -3   64.59    6.20
  -6  -9   3   59.49   11.10
  -6   9  -3   63.89    9.00
  -7   9   3   61.89    8.50
  -7  -9  -3   68.99   13.00
  -7   9  -3   61.89    8.70
  -7  -9   3   55.99   11.00
  -8   9   3  188.18    6.30
  -8  -9  -3  167.28   17.40
  -8   9  -3  177.88   12.00
  -8  -9   3  187.68   17.30
  -8   9  -3  197.78   11.70
  -9   9  -3  275.67   13.50
  -9  -9   3  275.17   20.40
  -9   9  -3  276.87   13.70
 -10  -9  -3  219.28   21.70
 -10   9  -3  242.38   12.60
 -10   9  -3  233.68   12.40
 -11  -9  -3   19.80    9.90
 -11  -9   3   12.20    8.40
 -11   9  -3   32.70    5.80
 -11   9  -3   17.60    4.50
 -12  -9  -3   43.30   12.50
 -12  -9   3   32.40   11.20
 -12   9  -3   45.60    5.70
 -13  -9  -3   20.40   11.50
 -13  -9   3    0.40    8.70
 -14  -9  -3  209.38   22.30
   0  10  -3   51.69    9.90
   0 -10  -3   61.09   10.30
   0  10   3   49.40   10.30
  -1  10   3  502.55   24.60
   1  10  -3  544.35   25.50
  -1 -10  -3  509.55   24.20
  -1  10  -3  457.15   22.10
   1  10   3  507.75   25.70
   1 -10  -3  468.15   21.70
  -2 -10  -3  199.08   16.20
  -2  10   3  197.48   15.50
   2 -10  -3  201.38   14.20
  -2  10  -3  217.98   15.40
   2  10   3  212.68   20.10
  -2 -10   3  199.58   15.40
  -3 -10  -3  606.54   28.10
  -3  10   3  563.24   24.20
  -3 -10   3  612.04   26.80
  -3  10  -3  588.34   24.10
  -4  10   3  552.34   22.70
  -4 -10  -3  529.35   27.10
   4 -10  -3  564.64   20.80
  -4 -10   3  579.34   26.50
  -5  10   3  219.68   13.80
  -5 -10  -3  209.58   17.90
  -5 -10   3  215.48   17.30
  -5  10  -3  239.68   15.40
   5 -10  -3  223.68   12.50
  -6 -10  -3   -1.50    5.60
  -6  10   3    2.20    4.00
  -6  10  -3    1.50    4.60
   6 -10  -3    6.10    3.20
  -6 -10   3   -1.40    5.00
  -7  10   3   28.20    5.70
  -7 -10  -3   23.70    8.00
  -7  10  -3   25.30    7.00
  -7 -10   3   33.70    9.30
  -8 -10  -3  405.56   26.40
  -8  10   3  424.26   12.90
  -8 -10   3  439.26   30.80
  -8  10  -3  424.06   19.00
  -9 -10  -3  398.86   26.70
  -9  10  -3  403.96   16.90
  -9  10  -3  404.86   17.90
  -9 -10   3  403.56   25.50
 -10 -10  -3  265.47   23.30
 -10 -10   3  246.88   20.60
 -10  10  -3  221.48   13.20
 -10  10  -3  264.97   13.40
 -11 -10  -3   93.89   16.80
 -11 -10   3   94.19   15.80
 -11  10  -3   72.99    8.30
 -11  10  -3   91.79    8.90
 -12 -10  -3   18.40   10.60
 -12 -10   3   22.20    9.50
 -12  10  -3    9.60    4.00
 -13 -10  -3   17.30   12.40
 -13 -10   3   33.50   11.60
   0  11   3   15.20    8.30
   0 -11  -3   20.90    7.30
  -1 -11  -3   41.40   10.10
  -1  11   3   14.70    7.20
   1 -11  -3   29.00    7.60
  -2 -11  -3 1106.99   38.40
  -2  11   3 1084.69   36.70
  -2  11  -3 1047.50   34.90
   2 -11  -3 1103.49   34.20
  -3 -11  -3   46.90   10.90
  -3  11  -3   64.59   10.50
   3 -11  -3   51.29    8.40
  -3 -11   3   46.80   10.40
  -4 -11  -3   76.89   13.60
  -4  11   3  113.59   13.90
  -4 -11   3   72.19   12.50
   4 -11  -3   85.59    9.40
  -4  11  -3   96.09   12.40
  -5 -11  -3   27.20    9.10
  -5  11   3   20.90    6.60
  -5  11  -3   12.80    6.70
   5 -11  -3   20.90    5.80
  -5 -11   3   46.20   10.80
  -6  11   3   60.39    9.30
  -6  11  -3   75.09   11.10
  -6 -11   3   77.69   13.30
  -7 -11  -3  165.98   21.40
  -7  11   3  166.48   11.70
  -7 -11   3  166.98   16.80
  -8 -11  -3   85.49   15.80
  -8  11   3  114.19    8.40
  -8  11  -3   92.29   11.80
  -8 -11   3  128.69   17.70
  -9 -11  -3  169.38   22.30
  -9  11   3  136.69    5.70
  -9 -11   3  147.39   19.40
  -9  11  -3  118.99   11.60
  -9  11  -3  133.69   13.00
 -10 -11  -3   63.49   15.40
 -10 -11   3   69.69   14.40
 -10  11  -3   70.49    9.90
 -10  11  -3   74.19    8.40
 -11 -11  -3   65.09   16.00
 -11 -11   3   65.69   14.60
 -11  11  -3   52.99    7.30
 -11  11  -3   50.89    8.10
 -12 -11  -3    3.40    8.90
 -12 -11   3   21.60   11.30
 -12  11  -3    5.70    4.50
 -13 -11  -3   18.20   11.50
   0 -12  -3    6.40    5.90
  -1 -12  -3  588.14   27.90
   1 -12  -3  626.04   27.60
  -2  12   3   50.89   11.40
  -2 -12  -3   40.30   10.00
   2 -12  -3   45.80    8.90
  -3 -12  -3  908.01   36.90
  -3  12   3  876.71   33.80
   3 -12  -3  913.01   30.80
  -3 -12   3  863.21   34.80
  -4 -12  -3   13.40    7.10
  -4  12   3   -6.00    5.80
   4 -12  -3    2.80    4.40
  -4 -12   3    5.50    5.90
  -5  12   3   50.69   11.90
  -5 -12  -3  100.39   16.10
   5 -12  -3  100.49   10.00
  -5  12  -3  110.59   14.50
  -5 -12   3  100.29   15.40
  -6  12   3   71.99   10.70
  -6 -12  -3   51.39   12.90
  -6  12  -3   49.40   10.50
  -6 -12   3   70.89   13.30
  -7  12   3  158.18   12.70
  -7 -12  -3  131.89   19.30
  -7 -12   3  172.58   17.80
  -7  12  -3  166.78   14.80
  -8 -12  -3   26.00    9.90
  -8  12   3   27.80    6.10
  -8 -12   3   12.70    8.70
  -8  12  -3   25.60    8.60
  -9 -12  -3  141.79   20.70
  -9 -12   3  140.49   19.60
  -9  12  -3  109.99   15.30
 -10 -12  -3  121.19   20.70
 -10  12  -3  149.59   13.70
 -10 -12   3  121.89   18.30
 -11 -12  -3   16.80   12.50
 -11 -12   3   44.60   13.60
 -11  12  -3   26.10    6.50
 -12 -12   3   17.50   10.70
   0 -13  -3   41.40   10.30
  -1 -13  -3  197.68   17.60
   1 -13  -3  196.48   16.50
  -2 -13  -3   33.30   10.00
   2 -13  -3   36.60    9.50
  -3 -13  -3  202.28   19.00
   3 -13  -3  156.88   14.20
  -4 -13  -3  151.48   17.10
  -4  13   3  160.88   16.30
  -4 -13   3  158.98   16.90
   4 -13  -3  142.39   12.90
  -5 -13  -3  157.28   17.20
  -5  13   3  141.79   15.70
   5 -13  -3  168.18   13.40
  -5 -13   3  153.28   17.10
  -6 -13  -3   -6.80    6.10
  -6  13   3    5.20    7.70
  -6 -13   3   -7.60    5.40
  -7 -13  -3   18.50    9.00
  -7  13   3   10.90    6.90
  -7 -13   3   11.20    7.40
  -7  13  -3   -7.30    7.80
  -8  13   3   44.80    7.70
  -8 -13  -3   23.00   11.20
  -8  13  -3   35.30   10.20
  -8 -13   3   29.20   11.00
  -9  13   3   91.99    8.40
  -9 -13  -3  112.49   18.40
  -9 -13   3   93.89   17.20
  -9  13  -3   81.49   12.80
 -10 -13  -3   14.80   10.00
 -10  13  -3   22.10    6.50
 -10 -13   3   36.20   12.70
 -11 -13  -3    4.10   11.70
 -11  13  -3   19.50    7.10
 -11 -13   3   12.50   12.90
   0 -14  -3    3.20    5.80
  -1 -14  -3  219.08   22.20
   1 -14  -3  207.48   18.40
  -2 -14  -3    4.70    7.20
   2 -14  -3   -4.00    4.50
  -3 -14  -3  615.84   32.80
   3 -14  -3  568.74   26.20
  -4 -14  -3   11.70    9.30
  -4 -14   3   33.20   11.00
   4 -14  -3   23.60    7.20
  -5 -14  -3  111.79   18.00
   5 -14  -3  124.99   13.00
  -5 -14   3  127.89   18.40
  -6  14   3    7.40    7.90
  -6 -14  -3    2.20    7.60
  -6 -14   3    3.90    7.80
  -7 -14  -3  126.49   20.20
  -7  14   3   61.39   11.10
  -7 -14   3   98.89   17.40
  -8  14   3   13.30    7.00
  -8 -14  -3   36.50   12.20
  -8 -14   3   37.50   12.50
  -9 -14  -3  168.18   23.90
  -9 -14   3  149.29   21.70
 -10 -14  -3    5.70   10.40
 -10  14  -3   -9.50    5.20
 -10 -14   3   12.20   10.80
   0 -15  -3    1.20    6.40
  -1 -15  -3    6.30    6.60
   1 -15  -3   -8.20    5.50
  -2 -15  -3   41.30   12.80
   2 -15  -3   29.60    9.10
  -3 -15  -3   26.10   10.20
   3 -15  -3   36.20    9.40
  -4 -15  -3  309.37   25.40
   4 -15  -3  254.67   18.80
  -5 -15  -3   35.00   12.70
   5 -15  -3   43.30    9.30
  -6 -15  -3   -8.80    7.40
  -6 -15   3   -7.80    6.70
  -7 -15  -3    9.30    9.60
  -7  15   3   11.70    9.10
  -7 -15   3    6.40    8.40
  -9 -15  -3   63.09   16.30
  -9 -15   3   91.19   17.70
   0 -16  -3   -5.10    6.10
  -1 -16  -3  256.37   22.40
   1 -16  -3  223.88   19.30
  -2 -16  -3  237.58   22.30
   2 -16  -3  235.18   20.10
  -3 -16  -3  625.84   35.20
  -4 -16  -3  145.29   21.30
   4 -16  -3  120.19   16.40
  -5 -16  -3   74.69   15.90
  -6 -16  -3    3.20    9.10
  -7 -16  -3  147.29   22.60
  -8 -16  -3   75.39   17.90
   0 -17  -3   13.50    8.90
  -1 -17  -3   97.29   16.50
   1 -17  -3   72.19   14.30
  -2 -17  -3   41.90   12.50
   2 -17  -3   37.30   11.10
  -3 -17  -3   62.89   15.40
   3 -17  -3   57.69   12.40
  -4 -17  -3   28.70   14.80
   4 -17  -3   34.40   11.20
  -5 -17  -3   13.40   10.90
  -6 -17  -3  -13.20    9.90
   0 -18  -3   -2.70    6.20
  -1 -18  -3   13.40   10.10
   1 -18  -3   44.40   11.90
   2 -18  -3  322.07   24.50
  -3 -18  -3   42.80   13.70
   3 -18  -3   59.19   13.10
  -4 -18  -3  251.87   25.50
   0   0   4 6244.88   69.99
   1   0  -4   34.20    4.30
  -1   0  -4   33.00    4.60
   2   0   4 2185.68   35.30
  -2   0  -4 2259.17   36.80
   3   0   4  193.58    9.70
  -3   0  -4  179.18    9.60
   4   0   4  266.57   11.90
  -4   0  -4  246.18   12.10
   5   0   4    7.50    3.40
  -5   0  -4    4.90    3.10
   5   0  -4    3.50    2.20
   6   0   4 2986.10   48.80
  -6   0  -4 2930.71   50.59
   6   0  -4 2876.61   40.50
   7   0   4  234.88   12.90
   7   0  -4  242.98   10.40
  -7   0  -4  251.17   14.20
   8   0   4  584.54   20.70
  -8   0  -4  602.94   22.60
  -9   0  -4  102.49   10.60
   9   0   4  116.49   10.30
   9   0  -4   92.49    7.30
  10   0  -4  507.55   16.70
 -10   0  -4  526.15   26.90
  10   0   4  553.24   21.30
  11   0  -4    4.70    3.50
 -11   0  -4   -1.40    4.40
  11   0   4    7.60    4.70
 -12   0  -4  121.39   13.30
  12   0   4  124.39   13.10
  12   0  -4  102.29    8.10
  13   0   4  138.89   12.80
 -13   0  -4  177.48   15.30
  13   0  -4  194.38   13.90
  14   0   4  129.59   13.50
 -14   0  -4  119.19   14.70
 -15   0  -4    8.60    6.90
 -16   0  -4    8.50    8.10
   0   1   4 4985.20   59.79
   0  -1  -4 5033.30   61.19
  -1   1   4  207.28    8.30
  -1  -1  -4  210.18    9.70
   1   1   4  176.88   10.30
   1  -1  -4  192.88    8.40
  -1   1  -4  206.88    9.10
   2  -1   4  641.84   16.60
  -2  -1  -4  592.34   17.80
  -2   1  -4  591.44   16.40
   2   1   4  613.94   17.60
   2  -1  -4  625.14   14.70
  -3  -1  -4  767.72   21.30
   3  -1   4  747.93   18.90
   3   1   4  732.53   20.30
  -3   1  -4  731.03   19.30
   3  -1  -4  756.82   15.70
   4  -1   4  388.26   13.80
  -4  -1  -4  375.36   15.50
   4   1   4  356.96   14.60
   4  -1  -4  398.86   10.70
  -4   1  -4  382.76   14.40
  -5  -1  -4   99.49    8.60
   5  -1   4  103.89    7.80
   5   1  -4  106.29    7.00
  -5   1  -4   97.89    8.00
   5   1   4  109.89    8.60
  -6  -1  -4  360.06   17.00
   6  -1   4  381.56   14.80
   6   1  -4  365.46   13.40
   6   1   4  383.76   16.70
   6  -1  -4  352.26   10.40
  -6   1  -4  395.06   16.20
   7  -1   4  627.64   19.60
  -7  -1  -4  562.04   21.80
   7   1  -4  549.05   17.30
   7   1   4  563.14   20.80
   7  -1  -4  600.44   14.20
  -7   1  -4  625.24   21.30
   8  -1   4  230.18   12.40
  -8  -1  -4  270.07   16.20
   8   1  -4  259.97   12.50
  -8   1  -4  275.27   14.90
   8  -1  -4  249.88    9.50
   8   1   4  284.57   15.50
   9   1  -4  238.48   12.70
   9  -1   4  257.67   13.60
  -9  -1  -4  261.57   16.60
   9  -1  -4  254.87    9.60
  -9   1  -4  254.57   14.90
   9   1   4  251.37   15.20
  10   1  -4  276.67   14.10
 -10  -1  -4  306.17   18.20
  10  -1   4  273.87   14.70
  10  -1  -4  250.97    9.50
  10   1   4  286.37   16.70
 -10   1  -4  284.27   16.50
 -11  -1  -4   19.40    7.60
  11  -1   4   24.30    6.80
  11   1  -4    7.00    4.90
  11   1   4   19.50    6.80
  11  -1  -4   16.00    3.20
  12  -1   4  183.78   13.10
  12   1  -4  182.78   12.00
 -12  -1  -4  151.58   14.20
 -12   1  -4  204.98   15.00
  12  -1  -4  186.88    7.20
  12   1   4  166.28   14.30
  13   1  -4  189.58   12.80
  13  -1   4  160.18   14.70
 -13  -1  -4  220.98   17.80
  13   1   4  209.58   15.60
 -13   1  -4  198.68   15.20
  14  -1   4   55.39   10.30
  14   1  -4   53.79    8.40
 -14  -1  -4   47.20   10.50
 -14   1  -4   69.89   11.60
 -15  -1  -4   16.80    8.30
 -15   1  -4    6.40    6.40
 -16  -1  -4   46.70   10.80
 -16   1  -4   16.80    8.80
   0  -2  -4 2921.21   43.20
  -1  -2  -4  637.44   18.40
  -1   2   4  627.84   15.70
   1   2   4  624.44   17.70
   1  -2  -4  641.94   16.40
  -2   2   4  404.46   11.60
  -2  -2  -4  392.06   15.00
   2  -2  -4  389.06   11.90
   2   2   4  375.96   14.20
  -2   2  -4  404.36   13.40
  -3  -2  -4   79.49    7.40
   3   2   4   84.69    7.20
  -3   2  -4   76.79    6.20
   3  -2  -4   79.59    5.20
   4   2  -4  427.26   14.30
  -4  -2  -4  433.26   17.60
   4  -2  -4  431.36   11.20
   4   2   4  454.85   17.70
  -4   2  -4  408.56   14.60
  -5  -2  -4  128.19   10.10
   5   2  -4  123.09    8.20
   5   2   4  139.09   10.30
   5  -2  -4  116.59    5.40
  -5   2  -4  134.69    8.90
  -6  -2  -4 2473.15   48.90
   6   2  -4 2496.45   42.70
   6  -2   4 2537.95   41.20
  -6   2  -4 2520.05   43.20
   6  -2  -4 2466.75   30.20
   6   2   4 2484.25   47.90
   6  -2  -4 2483.15   30.40
   7   2  -4  583.14   19.30
   7  -2   4  575.64   18.10
  -7  -2  -4  605.14   24.10
  -7   2  -4  563.04   19.70
   7  -2  -4  548.85   14.90
   7  -2  -4  598.24   11.80
   7   2   4  573.74   22.10
  -8  -2  -4 1216.98   36.10
   8  -2   4 1182.88   27.60
   8   2  -4 1219.68   30.30
  -8   2  -4 1170.08   30.20
   8   2   4 1193.28   33.40
   8  -2  -4 1202.08   17.30
   9   2  -4  231.08   13.50
  -9  -2  -4  233.38   15.90
   9  -2   4  236.68   12.50
   9   2   4  241.48   15.20
  -9   2  -4  234.88   14.00
   9  -2  -4  247.38    5.40
  10   2  -4  561.34   21.90
  10  -2   4  529.85   19.00
 -10  -2  -4  522.05   24.90
 -10   2  -4  525.85   21.40
  10   2   4  559.44   23.80
  11  -2   4  269.77   14.10
  11   2  -4  265.27   15.60
 -11  -2  -4  282.87   19.30
 -11   2  -4  273.17   16.10
  11   2   4  264.97   17.60
  12   2  -4  327.47   17.80
 -12  -2  -4  347.17   21.90
  12   2   4  338.67   20.40
 -12   2  -4  342.77   20.40
  13   2  -4  284.87   16.80
 -13  -2  -4  257.37   19.70
 -14  -2  -4   38.90   11.40
  14   2  -4   29.30    9.20
 -14   2  -4   43.10    9.40
 -15  -2  -4    7.10    8.30
 -15   2  -4    8.90    7.40
 -16  -2  -4   13.80    9.60
   0  -3  -4 1074.69   24.70
   0   3   4 1099.59   24.50
  -1  -3  -4   99.09    7.90
  -1   3   4   97.99    7.80
   1  -3  -4  110.99    7.20
   1   3   4  106.29    7.90
  -2  -3  -4  158.18   10.10
  -2   3   4  145.69    7.50
   2  -3  -4  148.99    7.80
   2   3   4  136.69    9.20
  -3   3   4    8.80    2.30
   3   3  -4    9.30    3.30
  -3  -3  -4    3.40    2.90
   3  -3  -4    5.20    2.20
   3   3   4    5.90    3.10
  -3   3  -4    4.80    2.40
  -4  -3  -4  192.58   12.30
   4   3  -4  181.28   10.20
   4  -3  -4  186.18    7.50
  -4   3  -4  205.78   10.30
   4   3   4  174.68   11.50
  -5  -3  -4   29.00    6.40
   5   3  -4   30.40    5.60
  -5   3  -4   32.70    5.60
   5   3   4   39.60    7.40
   5  -3  -4   36.00    3.40
  -6  -3  -4  768.62   26.90
   6   3  -4  731.03   22.50
  -6   3  -4  711.93   21.00
   6  -3  -4  692.03   12.00
   6   3   4  729.53   25.30
   7   3  -4  349.37   16.30
  -7  -3  -4  340.27   18.60
   7   3   4  339.17   17.90
  -7   3  -4  340.47   14.80
  -8  -3  -4  339.57   19.40
   8   3  -4  353.16   17.40
   8   3   4  326.67   21.30
  -8   3  -4  345.67   15.80
   9   3  -4   62.69    9.80
  -9  -3  -4   88.99   13.30
   9   3   4   85.39   11.90
  -9   3  -4   84.09   10.30
 -10  -3  -4  403.86   23.10
  10   3  -4  377.56   19.60
 -10   3  -4  381.46   17.60
  10   3   4  347.17   20.30
 -11  -3  -4  105.79   14.60
  11   3  -4   76.89   11.30
  11   3   4   84.59   15.40
 -11   3  -4   92.29   10.10
 -12  -3  -4  140.59   18.10
 -12   3  -4  129.79   11.80
 -13  -3  -4  170.88   17.30
  13   3  -4  172.08   15.60
 -13   3  -4  176.58   13.50
  14   3  -4   12.30    9.20
 -14  -3  -4   28.80   10.40
 -14   3  -4   17.10    7.00
 -15  -3  -4    8.20    7.90
 -15   3  -4   12.60    6.40
   0   4   4  553.44   18.00
   0  -4  -4  562.44   18.40
  -1   4   4 1893.21   34.10
  -1  -4  -4 1868.21   37.50
   1  -4  -4 1900.11   34.50
   1   4   4 1940.11   38.60
  -2   4   4  415.46   15.90
  -2  -4  -4  434.76   17.80
   2   4  -4  421.66   15.70
   2  -4  -4  436.76   14.30
   2   4   4  431.36   17.40
   3   4  -4   70.69    7.10
  -3  -4  -4   67.59    9.20
  -3   4   4   62.69    5.10
   3   4   4   65.29    8.80
   3  -4  -4   61.99    5.30
   4   4  -4  109.59    9.20
  -4  -4  -4   99.99    9.80
  -4   4   4  106.59    5.60
   4  -4  -4   98.29    6.00
  -4   4  -4   87.29    6.90
   4   4   4   94.79    9.30
  -5  -4  -4 2185.88   48.90
   5   4  -4 2167.58   42.90
  -5   4  -4 2229.48   38.60
   5   4   4 2197.08   47.00
   5  -4  -4 2237.38   29.80
  -6  -4  -4  347.67   18.80
   6   4  -4  330.47   16.40
   6   4   4  351.06   18.30
   6  -4  -4  350.36    7.40
  -6   4  -4  340.27   14.10
  -7  -4  -4  881.21   31.30
   7   4  -4  868.91   27.70
  -7   4  -4  883.11   24.00
   8   4  -4  953.30   30.40
  -8  -4  -4  926.61   33.40
  -8   4  -4  950.60   25.70
   8   4   4  980.40   33.00
   9   4  -4   44.50    8.50
  -9  -4  -4   22.10    7.70
  -9   4  -4   34.40    6.70
   9   4   4   28.50    7.90
  10   4  -4  178.68   17.00
 -10  -4  -4  199.28   17.10
 -10   4  -4  188.68   12.50
 -11  -4  -4  207.88   18.40
  11   4  -4  182.58   16.30
 -11   4  -4  218.48   13.60
 -12  -4  -4  181.08   17.00
  12   4  -4  162.78   15.20
 -12   4  -4  151.08   12.00
  13   4  -4  168.38   16.90
 -13  -4  -4  160.48   20.40
 -13   4  -4  159.18   12.30
 -14  -4  -4   23.70    9.90
 -14   4  -4   26.10    7.00
 -15  -4  -4    5.70    9.40
 -15   4  -4   24.00    6.60
   0   5   4 1186.48   29.10
   0  -5  -4 1137.99   28.90
   1   5  -4  523.65   18.30
  -1  -5  -4  498.65   19.50
  -1   5   4  513.45   17.60
   1   5   4  538.45   20.00
   1  -5  -4  556.24   18.50
  -2  -5  -4  347.27   17.00
   2   5  -4  351.56   15.40
  -2   5   4  356.96   13.70
   2  -5  -4  338.47   13.60
   2   5   4  374.76   17.40
  -3  -5  -4   50.59    8.30
   3   5  -4   50.09    7.60
   3  -5  -4   68.49    6.20
   3   5   4   63.49    9.20
  -4   5   4  170.98    8.20
   4   5  -4  170.88   11.60
   4   5   4  187.38   13.50
   4  -5  -4  175.28    8.60
   5   5  -4  152.98   11.90
  -5   5   4  159.88    6.60
  -5  -5  -4  135.19   12.20
   5  -5  -4  159.38    7.20
  -5   5  -4  165.88    9.80
   5   5   4  162.58   13.00
   6   5  -4  587.24   23.20
  -6  -5  -4  635.74   26.50
   6   5   4  606.74   29.80
  -6   5  -4  578.04   18.80
   7   5  -4  565.24   23.80
  -7  -5  -4  539.95   25.60
  -7   5  -4  562.24   19.00
   7   5   4  556.74   25.10
  -8  -5  -4  171.48   15.90
   8   5  -4  138.29   13.00
   8   5   4  143.69   14.70
  -8   5  -4  154.48   10.40
  -9  -5  -4   10.40    6.40
   9   5  -4   21.00    7.50
  -9   5  -4   15.50    4.90
  10   5  -4  166.38   15.90
 -10  -5  -4  168.48   17.00
 -10   5  -4  187.88   12.00
  11   5  -4   91.59   14.40
 -11  -5  -4  102.29   14.50
 -11   5  -4  114.29   10.00
 -12  -5  -4   40.00   11.30
 -12   5  -4   24.20    6.30
 -13  -5  -4  188.78   20.40
 -13   5  -4  248.08   14.10
 -14  -5  -4   15.10   10.30
 -14   5  -4    2.30    5.00
 -15  -5  -4   24.00   10.80
   0   6  -4   11.50    4.20
   0  -6  -4   18.00    4.80
   0   6   4   14.10    4.70
  -1  -6  -4 1397.16   35.00
   1   6  -4 1397.16   33.70
  -1   6   4 1330.17   31.90
   1  -6  -4 1340.37   31.90
   1   6   4 1446.16   36.40
  -2   6   4  149.79    9.80
  -2  -6  -4  158.28   12.20
   2   6  -4  171.08   11.70
   2   6   4  161.58   12.40
   2  -6  -4  138.39    9.50
  -3  -6  -4  520.95   26.20
  -3   6   4  547.75   17.40
   3   6  -4  552.94   21.80
   3   6   4  502.35   22.30
   3  -6  -4  532.95   17.50
  -4  -6  -4   41.80    8.70
   4   6  -4   51.19    8.70
   4   6   4   41.40    9.00
   4  -6  -4   39.50    5.70
  -5  -6  -4 1079.59   35.70
  -5   6   4 1068.09   21.10
   5   6  -4 1116.79   33.40
   5  -6  -4 1083.79   21.70
   5   6   4 1068.69   35.10
  -6  -6  -4  540.45   25.80
  -6   6   4  547.05   11.80
   6   6  -4  573.54   24.30
  -6   6  -4  545.95   18.50
   6  -6  -4  545.75   12.30
   6   6   4  550.54   25.70
   7   6  -4 1067.19   34.70
  -7  -6  -4 1130.09   38.10
  -7   6  -4 1090.19   26.90
   7   6   4  984.70   35.60
   8   6  -4  123.49   15.80
  -8  -6  -4  124.69   13.90
  -8   6  -4  121.79    9.60
   9   6  -4   58.99   11.20
  -9  -6  -4   57.69   11.90
  -9   6  -4   46.60    7.40
 -10  -6  -4  181.18   16.80
 -10   6  -4  195.48   12.20
 -11  -6  -4  239.98   20.40
 -11   6  -4  232.58   13.60
 -12  -6  -4   36.70   12.90
 -12   6  -4   41.90    7.60
 -13  -6  -4  342.27   25.50
 -13   6  -4  324.97   15.10
 -14  -6  -4    0.80    7.80
 -14   6  -4    6.90    4.50
 -15  -6  -4   10.00    8.80
   0  -7  -4  735.33   25.20
   0   7   4  687.73   24.90
   0   7  -4  700.33   23.70
  -1   7   4   48.20    8.20
  -1  -7  -4   46.70    8.60
   1   7  -4   58.19    8.80
   1   7   4   57.19    9.20
  -1   7  -4   40.70    7.40
   1  -7  -4   68.19    9.30
  -2   7   4  262.27   13.90
  -2  -7  -4  211.68   14.70
   2   7  -4  247.68   14.80
   2   7   4  247.48   15.70
  -2   7  -4  255.27   13.70
   2  -7  -4  219.18   12.80
  -3   7   4   11.10    4.10
  -3  -7  -4    8.30    5.20
   3  -7  -4   23.50    5.10
   4   7  -4   45.80    8.40
  -4  -7  -4   46.80    9.10
  -4   7   4   53.69    6.80
   4  -7  -4   44.30    6.60
   4   7   4   61.39   11.20
  -5   7   4  129.19   12.50
   5   7  -4  119.79   12.40
  -5  -7  -4  126.39   12.80
   5  -7  -4  126.99    7.90
   5   7   4  124.69   13.00
  -6   7   4  223.78    8.90
   6   7  -4  244.08   17.20
  -6  -7  -4  226.98   17.70
   6   7   4  245.78   20.80
   6  -7  -4  227.38    8.80
  -7  -7  -4  194.98   16.80
   7   7  -4  172.38   16.40
  -7   7   4  178.98    5.50
  -7   7  -4  213.88   11.90
  -8  -7  -4  307.47   21.10
  -8   7  -4  281.47   14.10
  -9  -7  -4   -9.80    5.20
  -9   7  -4    2.90    3.80
 -10  -7  -4   68.59   13.90
 -10   7  -4   38.10    7.30
 -11   7  -4  123.29   10.30
 -12  -7  -4  108.49   17.10
 -12   7  -4   96.49    9.40
 -13  -7  -4  250.47   22.50
 -13   7  -4  268.97   13.10
 -14  -7  -4   16.10   12.30
   0  -8  -4  343.77   21.20
   0   8   4  317.87   17.90
   0   8  -4  321.77   17.30
   1   8  -4 2164.98   48.70
  -1  -8  -4 2365.16   51.19
  -1   8   4 2210.88   47.60
   1   8   4 2211.98   50.49
   1  -8  -4 2295.47   47.00
  -1   8  -4 2313.97   46.80
  -2  -8  -4   58.49    9.90
  -2   8   4   59.99    9.10
   2   8  -4   52.09    9.20
   2   8   4   58.99   10.60
   2  -8  -4   50.29    8.20
  -2   8  -4   60.49    9.00
  -3   8   4   18.20    5.20
  -3  -8  -4   12.10    5.20
   3   8  -4    9.90    4.70
   3   8   4    8.90    6.80
   3  -8  -4   20.60    5.40
  -3   8  -4   11.30    4.80
  -4   8   4  118.69    9.40
   4   8  -4   92.39   13.00
  -4  -8  -4  121.09   12.90
   4   8   4  122.29   12.90
  -4   8  -4  115.79    9.80
   4  -8  -4  118.09    9.00
  -5   8   4 1977.60   36.60
  -5  -8  -4 1974.50   51.89
   5   8  -4 1904.91   49.90
  -5   8  -4 1937.81   40.00
   5  -8  -4 1900.81   34.60
  -6  -8  -4   14.50    6.60
   6  -8  -4   15.70    3.50
  -6   8  -4   21.10    5.60
  -7  -8  -4 1015.90   38.20
  -7   8   4 1021.90   18.90
  -7  -8   4  962.60   34.50
  -7   8  -4 1044.80   27.70
  -8  -8  -4   37.40   11.00
  -8  -8   4   36.90    9.10
  -8   8  -4   35.90    6.90
  -9  -8  -4   19.80    8.80
  -9   8  -4   31.10    6.40
  -9   8  -4   24.30    5.90
 -10  -8  -4   50.79   14.30
 -10   8  -4   35.60    7.00
 -10   8  -4   42.90    7.30
 -11  -8  -4  387.76   26.90
 -11   8  -4  407.96   16.00
 -11   8  -4  390.06   16.70
 -12  -8  -4   77.39   16.50
 -12   8  -4   87.99    9.20
 -12   8  -4   72.49    8.20
 -13  -8  -4  278.57   24.40
 -13   8  -4  345.97   13.90
 -14  -8  -4   24.60   11.70
   0  -9  -4  685.53   26.40
   0   9  -4  668.93   26.10
   1   9  -4   46.40    9.50
  -1  -9  -4   56.69    9.80
  -1   9   4   57.39   10.20
   1   9   4   35.90    9.00
  -1   9  -4   47.70    8.90
   1  -9  -4   49.80    8.90
  -2  -9  -4  313.17   19.10
   2   9  -4  320.27   19.60
  -2   9   4  346.77   18.20
  -2   9  -4  336.67   18.30
   2   9   4  348.57   20.80
   2  -9  -4  315.87   19.60
  -3   9   4    8.80    5.00
  -3  -9  -4    5.90    4.30
   3   9  -4   17.10    7.80
   3  -9  -4   10.10    5.00
   3   9   4    0.40    5.40
  -4  -9  -4   30.90    8.60
  -4   9   4   27.80    6.80
   4  -9  -4   29.00    6.10
  -4   9  -4   28.60    7.40
  -5   9   4  258.07   13.70
  -5  -9  -4  238.18   18.70
   5  -9  -4  275.67   13.20
  -5   9  -4  240.78   14.80
  -6  -9  -4  186.08   17.30
  -6   9   4  210.98   11.40
  -6   9  -4  232.88   14.30
   6  -9  -4  198.18   10.20
  -7  -9  -4   87.09   14.70
  -7   9  -4   90.39    9.90
  -7  -9   4  107.69   14.50
  -8  -9  -4  161.18   17.30
  -8   9   4  152.18    5.40
  -8   9  -4  143.89   11.70
  -8  -9   4  148.79   15.50
  -8   9  -4  160.58   11.70
  -9  -9  -4    8.10    7.80
  -9   9  -4    7.00    4.60
  -9   9  -4    3.00    5.50
 -10  -9  -4   23.90    9.90
 -10   9  -4   -0.30    4.50
 -10   9  -4    2.00    5.40
 -11  -9  -4  155.78   22.30
 -11   9  -4   89.49    9.60
 -11   9  -4  121.39   10.40
 -12  -9  -4  196.68   25.60
 -12   9  -4  216.68   12.30
 -12   9  -4  204.48   12.20
 -13  -9  -4  152.38   22.90
 -13   9  -4  126.19   10.20
 -14  -9  -4    6.70   11.40
   0  10   4 1655.83   46.10
   0 -10  -4 1640.24   44.30
   0  10  -4 1732.73   46.50
  -1  10   4  790.12   30.50
  -1 -10  -4  786.02   31.10
   1 -10  -4  831.02   29.90
  -1  10  -4  769.52   29.10
   1  10   4  810.12   32.80
  -2 -10  -4  216.68   17.30
  -2  10   4  207.68   16.10
   2 -10  -4  212.78   14.70
  -2  10  -4  224.38   15.90
  -3  10   4   34.10    7.90
  -3 -10  -4   30.50    9.10
   3 -10  -4   32.10    7.00
  -3  10  -4   38.90    8.20
  -4  10   4  246.98   15.40
  -4 -10  -4  248.28   19.30
  -4  10  -4  228.48   15.20
   4 -10  -4  236.38   13.90
  -5  10   4  404.46   18.70
  -5 -10  -4  400.06   25.10
  -5  10  -4  421.36   20.40
   5 -10  -4  443.36   17.70
  -6  10   4  789.02   24.00
  -6 -10  -4  769.92   35.60
  -6  10  -4  807.52   31.90
   6 -10  -4  790.22   21.90
  -7  10   4  292.07   13.00
  -7 -10   4  285.87   20.90
  -7  10  -4  261.67   19.30
  -8 -10  -4   84.49   15.30
  -8  10   4   67.79    5.50
  -8  10  -4   92.49   11.60
  -9 -10  -4   11.20    8.20
  -9  10  -4   10.70    5.70
  -9  10  -4   10.30    7.90
 -10 -10  -4   81.49   16.80
 -10  10  -4   70.09    9.20
 -10  10  -4   89.09    9.30
 -11 -10  -4   90.99   17.70
 -11  10  -4  101.79   11.00
 -11  10  -4  119.19   10.30
 -12 -10  -4  163.78   23.30
 -12  10  -4  158.68   11.20
 -13 -10  -4  104.49   19.00
   0 -11  -4   80.99   12.60
  -1 -11  -4   63.49   11.80
  -1  11   4   89.99   13.50
   1 -11  -4   76.69   11.70
  -2  11   4   80.39   12.60
  -2 -11  -4  102.89   15.10
   2 -11  -4   84.19   11.90
  -3 -11  -4   31.00    9.40
  -3  11   4   18.50    7.90
   3 -11  -4   42.10    8.80
  -3  11  -4   23.30    9.20
  -4 -11  -4   90.89   14.90
  -4  11   4   90.19   12.90
  -4  11  -4   75.49   10.70
   4 -11  -4   91.79    9.80
  -5 -11  -4   95.79   15.70
  -5  11   4   97.39   12.50
   5 -11  -4  104.19   13.00
  -5  11  -4   93.19   12.80
  -6 -11  -4  202.28   19.30
  -6  11   4  225.38   14.30
  -6  11  -4  214.28   15.50
   6 -11  -4  229.08   12.80
  -7 -11  -4   65.89   13.80
  -7  11   4   95.79    8.80
  -7  11  -4   62.39    9.80
  -8 -11  -4    8.20    8.90
  -8  11   4   31.50    4.90
  -8  11  -4   22.10    8.00
  -9 -11  -4   15.70    9.10
  -9  11  -4   27.70    6.30
 -10 -11  -4   16.40    9.80
 -10  11  -4    2.50    6.30
 -10  11  -4    6.30    5.00
 -11 -11  -4   51.89   14.00
 -11  11  -4   49.10    9.10
 -11  11  -4   35.10    9.40
 -12 -11  -4  171.78   23.70
 -12  11  -4  134.19   10.70
   0 -12  -4 1210.88   40.50
  -1 -12  -4   36.90    9.40
   1 -12  -4   31.80    8.30
  -2 -12  -4   35.80    9.80
   2 -12  -4   66.89   11.50
  -3  12   4   75.69   13.40
  -3 -12  -4  113.19   16.90
   3 -12  -4   74.99   11.70
  -4  12   4  145.89   14.70
   4 -12  -4  101.39   12.80
  -5 -12  -4   39.80   11.50
   5 -12  -4   41.80    7.80
  -6  12   4  237.08   15.80
  -6 -12  -4  221.68   20.90
  -7  12   4  142.89   12.10
  -7 -12  -4  132.99   19.50
  -7  12  -4  140.89   14.10
  -8  12   4  169.78   11.20
  -8 -12  -4  179.38   20.10
  -8  12  -4  174.18   15.60
  -9 -12  -4   21.70   10.10
  -9  12   4   33.20    4.60
  -9  12  -4   26.50    6.70
  -9  12  -4   21.10    8.80
 -10 -12  -4    8.20    9.20
 -10  12  -4   16.50    6.00
 -10  12  -4   16.60    9.40
 -11 -12  -4   44.70   14.10
 -11  12  -4   27.50   11.70
 -12 -12  -4  150.58   22.70
   0 -13  -4  224.58   18.10
  -1 -13  -4   11.10    7.00
   1 -13  -4   14.10    6.90
  -2 -13  -4   53.69   13.90
   2 -13  -4   52.19   11.30
  -3 -13  -4   11.30    7.30
   3 -13  -4   13.70    6.40
  -4 -13  -4  234.28   21.00
  -4  13   4  217.68   18.20
   4 -13  -4  233.48   15.80
  -5 -13  -4   11.60    8.60
  -5  13   4    9.20    7.40
   5 -13  -4   30.00    7.80
  -6  13   4   45.50   10.60
  -6 -13  -4   51.89   13.10
   6 -13  -4   43.50    8.00
  -7 -13  -4  109.79   18.60
  -7  13   4   96.49   12.50
  -8 -13  -4  165.68   23.10
  -8  13   4  123.29   11.40
  -9  13   4    1.80    3.80
  -9 -13  -4   -4.40    7.10
  -9  13  -4    8.50   10.10
 -10 -13  -4    8.50   10.40
 -10  13  -4   19.70    6.80
 -11 -13  -4   43.00   14.10
 -11  13  -4   31.00    7.80
   0 -14  -4 1637.04   51.79
  -1 -14  -4   19.40    8.80
   1 -14  -4   53.79   12.20
  -2 -14  -4   63.69   13.40
   2 -14  -4   66.39   11.90
  -3 -14  -4  -10.70    5.90
   3 -14  -4    8.30    6.70
  -4 -14  -4  298.27   24.10
   4 -14  -4  316.37   19.50
  -5 -14  -4    2.00    6.90
   5 -14  -4    2.70    5.40
  -6  14   4  257.27   19.60
  -6 -14  -4  273.77   24.10
   6 -14  -4  234.38   15.80
  -7  14   4   26.80    9.10
  -7 -14  -4    9.50    9.80
  -8 -14  -4  139.49   21.90
  -8  14   4  104.89   13.00
 -10 -14  -4   27.70   12.20
 -10  14  -4   34.80    8.40
   0 -15  -4   -0.30    7.10
  -1 -15  -4  393.46   26.90
   1 -15  -4  430.46   26.20
  -2 -15  -4   -1.50    7.60
   2 -15  -4    6.20    8.50
  -3 -15  -4   77.79   15.20
   3 -15  -4   78.99   13.00
  -4 -15  -4    9.80    8.10
   4 -15  -4   25.00    8.40
  -5 -15  -4  104.49   18.30
   5 -15  -4  113.59   14.40
  -6 -15  -4   94.79   17.50
  -7  15   4   13.60    9.20
  -7 -15  -4   15.20   10.00
  -8 -15  -4   18.50   11.50
  -9 -15  -4   13.40   13.10
  -1 -16  -4  128.19   18.90
   1 -16  -4  127.09   17.80
  -2 -16  -4   89.99   17.20
   2 -16  -4  117.59   16.80
  -3 -16  -4   28.20   12.00
   3 -16  -4    9.00    7.20
  -4 -16  -4  273.47   25.00
   4 -16  -4  202.38   18.30
  -5 -16  -4  101.19   19.00
   5 -16  -4  145.49   15.50
  -7 -16  -4   86.59   17.90
  -8 -16  -4   63.79   17.10
   0 -17  -4   38.20   11.90
  -1 -17  -4   90.89   16.80
   1 -17  -4  112.69   17.20
  -2 -17  -4   25.10   11.50
   2 -17  -4   10.90    7.90
  -3 -17  -4   17.90   10.30
   3 -17  -4    1.40    6.90
   4 -17  -4    7.10    8.40
  -5 -17  -4  103.39   19.50
  -6 -17  -4  117.79   21.40
   0 -18  -4   86.49   16.20
  -1 -18  -4  215.78   26.30
   1 -18  -4  208.98   21.50
   2 -18  -4    5.30    9.40
  -3 -18  -4   -7.40    9.10
   3 -18  -4  -10.20    7.80
  -4 -18  -4   10.90   12.40
   4 -18  -4   10.10    9.60
   0   0  -5    5.30    2.40
   1   0  -5   27.80    4.40
   1   0   5   27.60    4.70
  -1   0  -5   29.40    4.90
   2   0  -5    7.70    2.70
   2   0   5    8.50    2.90
  -2   0  -5    4.60    2.80
   3   0   5 1016.80   24.80
  -3   0  -5 1017.20   25.70
   4   0   5   94.09    7.80
  -4   0  -5   75.39    7.50
  -5   0  -5 1288.37   32.10
   5   0   5 1344.37   31.00
   6   0   5    3.80    3.20
   6   0  -5    2.00    2.20
  -6   0  -5    1.50    3.10
   7   0  -5    1.40    2.40
  -7   0  -5    2.50    3.50
   7   0   5    0.30    3.40
   8   0  -5  328.77   13.00
   8   0   5  370.66   17.40
  -8   0  -5  347.17   21.90
  -9   0  -5  158.98   13.40
   9   0  -5  189.88   10.30
   9   0   5  186.28   12.70
 -10   0  -5  550.64   24.70
  10   0  -5  520.15   17.60
  11   0   5  377.86   19.20
 -11   0  -5  396.76   21.70
  11   0  -5  361.36   14.80
 -12   0  -5   23.70    8.40
  12   0  -5   26.70    5.40
  12   0   5   41.60    8.60
  13   0  -5   66.29    7.90
 -13   0  -5   72.59   13.00
  13   0   5   67.89   10.70
 -14   0  -5  274.57   20.30
 -15   0  -5   19.60    8.20
   0   1  -5   16.80    3.50
   0   1   5   13.00    3.40
   0  -1  -5   12.00    3.40
  -1  -1  -5   18.20    4.10
  -1   1   5   19.70    3.80
  -1   1  -5   19.00    4.10
   1  -1  -5   23.40    4.20
   1   1   5   14.50    3.70
  -2  -1  -5  509.25   17.50
  -2   1  -5  498.85   16.50
   2   1   5  499.55   16.90
   2  -1  -5  522.75   15.00
  -3  -1  -5  118.39    9.20
   3  -1   5  123.79    8.30
   3  -1  -5  123.69    7.10
   3   1   5  124.39    8.80
  -3   1  -5  140.79    9.20
   4  -1   5 3112.39   48.40
  -4  -1  -5 3092.09   52.79
   4   1   5 3051.19   51.09
   4  -1  -5 3047.30   41.60
  -4   1  -5 3053.19   50.09
  -5  -1  -5  150.88   11.10
   5  -1   5  135.59    9.20
   5   1   5  173.08   11.40
  -5   1  -5  150.88   10.20
   5  -1  -5  122.49    6.80
   6   1  -5    4.10    2.70
  -6  -1  -5    6.20    3.80
   6  -1   5    3.50    3.10
   6   1   5    1.60    3.20
  -6   1  -5    1.50    2.70
  -7  -1  -5  126.69   11.80
   7  -1   5   94.59    8.50
   7   1  -5   94.09    7.70
   7  -1  -5  105.39    6.50
   7   1   5  103.99    9.70
  -7   1  -5   93.09    9.40
   8   1  -5 1232.28   28.40
   8  -1   5 1228.18   31.20
  -8  -1  -5 1217.88   35.50
   8  -1  -5 1211.78   23.40
  -8   1  -5 1275.77   34.10
   8   1   5 1209.58   33.70
   9  -1   5  122.29   10.50
   9   1  -5  117.89    9.30
  -9  -1  -5  100.99   11.40
   9  -1  -5  101.19    6.80
  10   1  -5 1291.67   31.40
 -10  -1  -5 1264.67   39.20
  10  -1   5 1269.27   33.30
  10  -1  -5 1272.27   24.40
  10   1   5 1258.97   36.10
 -10   1  -5 1300.77   36.90
  11   1  -5  108.09    9.70
 -11  -1  -5  102.39   14.00
  11   1   5   95.99   13.10
  11  -1  -5  100.09    6.70
 -11   1  -5  104.09   13.60
  12   1  -5   25.60    6.60
 -12  -1  -5   28.70    9.00
  12  -1   5   26.70    7.80
  12   1   5   31.50    8.70
  12  -1  -5   33.30    4.20
 -12   1  -5   40.00    9.70
  13  -1   5   43.90    9.30
 -13  -1  -5   66.59   11.90
  13   1  -5   47.70    8.20
 -13   1  -5   57.99   10.70
  14   1  -5  248.18   14.40
  14  -1   5  264.77   17.30
 -14  -1  -5  286.47   21.00
 -14   1  -5  261.77   18.70
 -15  -1  -5   25.00    9.90
 -15   1  -5   19.40    8.60
   0   2   5  148.89    8.70
   0  -2  -5  153.88    9.40
  -1  -2  -5   43.00    6.40
  -1   2   5   41.20    4.60
   1   2   5   51.39    5.80
   1  -2  -5   43.60    5.80
  -2   2   5  367.16   14.20
  -2  -2  -5  314.77   14.50
  -2   2  -5  334.57   13.40
   2  -2  -5  336.37   12.30
   2   2   5  342.77   14.40
  -3  -2  -5   76.09    7.70
   3  -2  -5   79.09    5.90
   3   2   5   70.89    7.20
  -3   2  -5   85.39    7.20
  -4  -2  -5  170.28   11.70
  -4   2  -5  177.68   10.60
   4  -2  -5  162.88    7.90
   4   2   5  185.88   11.60
   5   2  -5  673.93   19.60
  -5  -2  -5  655.63   23.90
   5   2   5  625.84   22.20
   5  -2  -5  656.43   15.40
  -5   2  -5  590.04   20.20
   6  -2   5  145.09    9.70
   6   2  -5  136.29    9.50
  -6  -2  -5  117.09   11.20
   6  -2  -5  135.69    6.70
  -6   2  -5  138.39   10.00
   6   2   5  133.19   10.80
   7   2  -5  109.99    9.10
  -7  -2  -5  122.49   11.40
   7  -2   5  137.49    9.90
   7  -2  -5  130.89    6.20
   7   2   5  133.09   11.20
   7  -2  -5  116.49    6.00
  -7   2  -5  146.09   11.20
   8   2  -5  328.17   15.70
   8  -2   5  315.07   15.00
  -8  -2  -5  322.57   19.40
   8  -2  -5  311.67    9.10
   8  -2  -5  328.37    9.70
  -8   2  -5  325.77   16.70
  -9  -2  -5  145.19   13.80
   9   2  -5  182.18   12.20
   9  -2   5  146.29   10.90
   9  -2  -5  154.88    5.90
   9   2   5  158.38   13.20
  -9   2  -5  158.48   12.40
   9  -2  -5  147.99    6.40
  10   2  -5  343.07   17.20
  10  -2   5  346.47   16.60
 -10  -2  -5  332.87   20.60
  10  -2  -5  333.37    7.40
  10   2   5  331.37   19.60
 -11  -2  -5  209.08   17.40
  11   2  -5  196.48   14.80
 -11   2  -5  199.38   15.10
  11   2   5  218.88   19.30
  12   2  -5    8.90    6.50
 -12  -2  -5   18.40    9.20
 -12   2  -5   26.30    6.90
  13   2  -5   57.59   10.20
 -13  -2  -5   58.19   12.60
 -13   2  -5   50.09   10.20
  14   2  -5  168.78   15.00
 -14  -2  -5  194.28   18.20
 -14   2  -5  170.58   15.60
 -15  -2  -5   46.80   12.40
 -15   2  -5   60.59   10.60
   0   3   5   -0.10    2.00
   0  -3  -5    2.20    2.40
  -1  -3  -5  219.18   12.10
  -1   3   5  203.58   10.20
   1  -3  -5  202.48   10.70
   1   3   5  216.38   11.50
  -2  -3  -5   30.50    6.00
  -2   3   5   24.90    4.30
   2  -3  -5   28.20    4.80
   2   3   5   19.70    4.80
  -3   3   5 2381.26   40.30
  -3  -3  -5 2453.95   47.70
  -3   3  -5 2443.86   41.50
   3  -3  -5 2405.86   37.60
   3   3   5 2391.16   46.00
   4   3  -5 3051.99   48.90
  -4  -3  -5 3050.79   56.29
   4   3   5 2972.80   54.39
   4  -3  -5 3028.20   42.30
  -4   3  -5 3115.89   49.50
   5   3  -5  567.44   19.40
  -5  -3  -5  599.24   24.10
   5   3   5  574.34   22.60
   5  -3  -5  561.94   14.40
  -5   3  -5  582.74   19.60
   6   3  -5   27.80    5.80
  -6  -3  -5   43.00    8.70
  -6   3  -5   26.80    5.80
   6  -3  -5   31.20    3.90
   6   3   5   32.90    7.50
  -7  -3  -5  167.98   14.20
   7   3  -5  186.98   12.40
   7  -3  -5  192.68    6.70
  -7   3  -5  176.28   11.80
   7  -3  -5  196.28    6.40
  -8  -3  -5 1205.78   37.90
   8   3  -5 1141.19   31.40
   8  -3  -5 1124.89   14.70
   8  -3  -5 1111.69   14.70
  -8   3  -5 1119.09   30.90
   8   3   5 1154.18   35.30
   9   3  -5  895.71   28.90
  -9  -3  -5  891.51   33.40
  -9   3  -5  886.11   27.90
   9   3   5  906.11   31.70
 -10  -3  -5  501.25   26.00
  10   3  -5  448.96   20.90
 -10   3  -5  499.45   22.00
 -11  -3  -5  147.89   16.10
  11   3  -5  134.29   13.10
 -11   3  -5  152.38   22.20
 -12  -3  -5   41.80   10.60
 -12   3  -5   35.80    8.50
  13   3  -5  147.49   14.90
 -13  -3  -5  139.49   18.60
 -13   3  -5  175.58   14.40
 -14  -3  -5  101.39   15.80
  14   3  -5   98.49   14.00
 -14   3  -5   71.69   11.20
 -15   3  -5   57.19   10.50
   0  -4  -5    1.20    2.40
   0   4   5    2.70    2.50
  -1  -4  -5   47.10    7.60
  -1   4   5   52.89    5.60
   1   4   5   59.49    6.70
   1  -4  -5   59.69    6.40
  -2   4   5  296.47   12.30
  -2  -4  -5  298.87   15.50
   2   4   5  279.37   14.70
   2  -4  -5  308.37   13.10
  -3  -4  -5  284.77   15.70
   3   4  -5  277.27   13.70
  -3   4   5  280.07   11.10
   3  -4  -5  304.67   12.50
   3   4   5  341.17   16.90
   4   4  -5   12.20    4.50
  -4  -4  -5    6.40    4.50
  -4   4   5   11.30    2.90
   4   4   5    8.90    4.60
   4  -4  -5    8.60    2.90
  -4   4  -5    7.40    3.60
  -5  -4  -5  635.64   25.80
   5   4  -5  628.74   21.90
   5  -4  -5  627.44   15.80
   5   4   5  639.34   24.80
  -5   4  -5  656.03   21.00
   6   4  -5   48.40    7.90
  -6  -4  -5   44.60    8.70
   6  -4  -5   37.90    3.90
  -6   4  -5   36.20    6.50
  -7  -4  -5  179.08   14.90
   7   4  -5  164.88   12.30
   7   4   5  192.58   14.90
  -7   4  -5  191.68   12.10
  -8  -4  -5  222.48   17.10
   8   4  -5  225.28   15.20
  -8   4  -5  232.68   13.70
   8   4   5  241.58   17.10
  -9  -4  -5  377.66   22.90
  -9   4  -5  353.46   17.50
  10   4  -5  241.08   16.70
 -10  -4  -5  285.07   21.30
 -10   4  -5  238.48   14.90
  11   4  -5  219.98   17.00
 -11  -4  -5  197.08   19.00
 -11   4  -5  264.67   18.40
  12   4  -5    3.30    7.80
 -12  -4  -5    0.00    7.50
  13   4  -5   70.19   14.00
 -13  -4  -5   65.99   14.10
 -14  -4  -5   88.79   15.60
 -15  -4  -5  122.69   18.60
   0  -5  -5    1.00    3.10
   0   5   5   -1.40    2.30
  -1  -5  -5  415.16   18.50
  -1   5   5  405.46   16.40
   1   5   5  397.76   17.70
   1  -5  -5  427.86   17.00
  -2   5   5  453.95   16.40
   2   5  -5  438.66   17.80
  -2  -5  -5  413.36   19.40
   2  -5  -5  451.35   16.80
   2   5   5  479.55   20.30
   3   5  -5  789.32   24.80
  -3   5   5  756.62   20.20
   3   5   5  803.02   27.20
   3  -5  -5  769.52   21.10
  -4  -5  -5  912.51   31.00
  -4   5   5  932.81   24.30
   4   5  -5  940.01   27.60
   4   5   5  904.21   30.10
   4  -5  -5  950.10   22.60
  -5   5   5  122.49    6.70
   5   5  -5  123.39   10.60
  -5  -5  -5  124.99   12.30
   5   5   5  126.39   16.80
  -5   5  -5  124.29    9.20
   5  -5  -5  107.09    7.00
  -6  -5  -5   91.49   12.90
   6   5  -5   70.49   10.00
   6  -5  -5   74.59    5.30
   6   5   5   71.29   11.60
  -6   5  -5   70.59    7.90
   7   5  -5    7.60    6.10
  -7  -5  -5    8.70    5.60
  -7   5  -5   19.40    5.40
   7   5   5   12.60    6.20
   7  -5  -5   14.50    2.00
   8   5  -5  508.45   23.40
  -8  -5  -5  497.45   26.10
  -8   5  -5  516.45   20.10
   9   5  -5  985.80   34.20
  -9  -5  -5  976.70   37.90
  -9   5  -5  980.60   28.40
  10   5  -5  436.46   23.20
 -10  -5  -5  399.16   25.10
 -10   5  -5  438.26   19.70
 -11  -5  -5  373.86   24.70
 -11   5  -5  349.77   18.00
 -12  -5  -5  109.19   16.00
 -12   5  -5   69.99   10.40
 -13  -5  -5   89.39   16.60
 -13   5  -5  108.29   11.40
 -14  -5  -5   36.40   12.90
 -14   5  -5   50.19    9.20
 -15  -5  -5  104.59   18.40
   0  -6  -5  144.69   11.50
   0   6   5  175.68   12.00
   1   6  -5  397.06   17.80
  -1   6   5  366.76   16.50
  -1  -6  -5  425.16   19.60
   1  -6  -5  367.16   16.90
   1   6   5  397.46   18.70
   2   6  -5  461.25   19.40
  -2   6   5  472.15   17.90
  -2  -6  -5  431.06   24.50
   2  -6  -5  442.36   17.90
   2   6   5  449.36   20.70
  -3   6   5  216.08   11.60
   3   6  -5  232.68   14.40
  -3  -6  -5  231.68   15.70
   3   6   5  218.48   15.00
   3  -6  -5  217.38   11.80
  -4  -6  -5   54.49    9.70
   4   6  -5   58.09   10.70
  -4   6   5   46.40    6.10
   4  -6  -5   51.99    6.80
   4   6   5   55.89   10.40
   5   6  -5  291.07   16.90
  -5  -6  -5  257.57   17.60
   5   6   5  243.98   17.10
   5  -6  -5  250.47   10.90
  -6   6   5   13.10    2.80
   6   6  -5    9.20    5.50
  -6  -6  -5   13.30    6.00
   6   6   5   29.80    8.00
  -6   6  -5   13.90    4.60
   6  -6  -5   18.20    3.40
   7   6  -5   48.20   10.20
  -7  -6  -5   38.10    9.90
  -7   6  -5   33.00    6.50
  -8  -6  -5   32.60    9.70
   8   6  -5   43.70    9.90
  -8   6  -5   33.30    6.70
  -9  -6  -5  546.25   29.00
  -9   6  -5  512.55   20.50
 -10  -6  -5   65.99   13.30
 -10   6  -5   67.39    9.30
 -11  -6  -5  103.69   16.60
 -11   6  -5  119.09   11.30
 -12  -6  -5   92.39   15.70
 -12   6  -5  126.59   11.60
 -13  -6  -5   77.69   16.50
 -13   6  -5   62.39    9.80
 -14  -6  -5   23.80   12.10
 -14   6  -5   30.20    7.30
 -15  -6  -5  219.08   24.20
   0  -7  -5   84.79    9.20
   0   7  -5   55.69    8.60
   0   7   5   67.09   10.00
   1   7  -5  526.45   21.90
  -1   7   5  524.35   21.40
  -1  -7  -5  514.05   22.50
   1   7   5  534.75   23.10
   1  -7  -5  538.85   21.40
  -1   7  -5  528.85   20.70
  -2   7   5  169.28   11.40
   2   7  -5  152.98   14.00
  -2  -7  -5  173.38   13.90
   2   7   5  160.98   15.30
   2  -7  -5  175.68   12.20
   3   7  -5 2097.19   47.10
  -3  -7  -5 2032.50   49.99
  -3   7   5 2089.19   40.90
   3  -7  -5 2091.49   41.50
   3   7   5 2153.58   51.19
  -4  -7  -5  139.39   13.40
  -4   7   5  130.79    9.30
   4   7  -5  109.29   11.30
   4   7   5  136.69   13.30
   4  -7  -5  124.39    9.30
  -5   7   5  142.99    8.90
   5   7  -5  120.79   12.30
  -5  -7  -5  155.88   14.80
   5   7   5  162.48   14.80
   5  -7  -5  147.29    9.00
  -6  -7  -5   14.60    7.50
   6   7  -5   22.30    7.60
  -6   7   5   23.10    4.40
   6  -7  -5   27.50    4.60
  -7  -7  -5   69.39   12.90
  -7   7  -5   49.60    8.10
   7  -7  -5   54.39    4.20
  -8  -7  -5   29.00    8.80
  -8   7  -5   21.20    5.90
  -9  -7  -5  713.13   34.20
  -9   7  -5  708.53   24.90
 -10  -7  -5  107.29   16.70
 -10   7  -5   88.59    9.80
 -11  -7  -5  266.37   21.80
 -11   7  -5  250.47   15.10
 -12  -7  -5   45.30   12.40
 -12   7  -5   71.29    9.90
 -13  -7  -5   40.00   13.30
 -13   7  -5   43.70    8.10
 -14  -7  -5    0.20   10.20
 -14   7  -5   16.70    6.40
   0   8  -5    4.30    4.70
   0  -8  -5    7.50    4.60
   0   8   5   12.20    5.20
  -1   8   5   66.69   10.40
   1   8  -5   76.79   10.80
  -1  -8  -5   63.39   10.60
  -1   8  -5   81.89   10.90
   1   8   5   69.59   12.40
  -2   8   5  216.48   14.30
  -2  -8  -5  245.28   17.20
   2   8  -5  236.88   15.80
   2   8   5  245.38   17.30
   2  -8  -5  242.38   14.80
   3   8  -5  394.26   20.60
  -3   8   5  350.56   17.00
  -3  -8  -5  377.46   21.80
   3   8   5  366.96   21.60
   3  -8  -5  383.56   17.30
  -3   8  -5  393.56   18.70
  -4  -8  -5  167.68   15.30
  -4   8   5  173.08   11.40
   4   8  -5  177.78   15.00
   4  -8  -5  166.58   10.80
  -5   8   5   15.40    4.50
  -5  -8  -5   32.90    9.10
   5  -8  -5   27.00    5.50
  -6  -8  -5   92.49   14.60
  -6   8   5   73.39    6.60
   6  -8  -5   78.59    6.70
  -7   8   5   64.79    5.20
  -7  -8  -5   49.60   11.20
   7  -8  -5   49.40    4.90
  -7   8  -5   50.19    8.20
  -8  -8  -5   31.60   10.50
  -8   8  -5   35.30    7.50
  -9   8  -5  455.55   22.70
 -10  -8  -5   37.00   11.60
 -11  -8  -5   36.10   11.40
 -11   8  -5   40.40    8.70
 -12  -8  -5   63.49   15.20
 -12   8  -5   43.70    8.60
 -13  -8  -5  101.69   18.90
 -13   8  -5   77.49   10.10
 -14  -8  -5   17.50   11.30
   0   9   5   24.80    7.40
   0   9  -5   21.60    6.90
   0  -9  -5   19.40    6.70
   1   9  -5  606.64   25.60
  -1  -9  -5  600.84   26.70
  -1   9   5  590.14   29.30
  -1   9  -5  620.14   25.00
   1  -9  -5  636.04   25.60
   1   9   5  588.24   27.20
  -2   9   5 2108.29   48.20
  -2  -9  -5 2111.89   53.29
  -2   9  -5 2113.99   47.30
   2   9   5 2167.78   54.69
   2  -9  -5 2086.99   46.30
  -3  -9  -5 2095.29   54.49
  -3   9   5 2143.09   46.60
   3  -9  -5 2132.59   45.10
  -3   9  -5 2123.29   46.80
  -4   9   5  468.35   19.90
  -4  -9  -5  433.86   25.10
   4  -9  -5  509.95   19.90
  -4   9  -5  465.85   20.70
  -5  -9  -5   94.29   14.70
  -5   9   5   80.89    8.80
   5  -9  -5   91.59    8.50
  -5   9  -5  100.69   10.60
  -6   9   5   19.90    4.90
  -6  -9  -5   36.00   10.20
  -6   9  -5   36.30    7.10
   6  -9  -5   30.70    5.50
  -7   9   5  338.07   13.90
  -7  -9  -5  346.37   23.70
   7  -9  -5  335.27   11.90
  -8  -9  -5  192.18   25.80
  -8   9   5  216.98    7.10
  -8   9  -5  223.18   14.00
  -9  -9  -5  667.03   34.70
  -9   9  -5  674.13   24.30
  -9   9  -5  642.14   23.60
 -10  -9  -5   36.60   12.60
 -10   9  -5   33.80    7.10
 -10   9  -5   25.50    7.00
 -11  -9  -5   95.69   18.20
 -11   9  -5   59.89    9.40
 -12  -9  -5   28.60   12.20
 -12   9  -5   26.60    7.30
 -12   9  -5   18.20    7.40
 -13  -9  -5  144.79   23.00
 -13   9  -5  111.39   10.90
   0  10   5  -10.30    5.30
   0 -10  -5    5.80    5.10
  -1  10   5   30.40    9.00
  -1 -10  -5   22.20    8.40
   1 -10  -5   27.10    7.40
  -2  10   5   65.59   11.10
  -2 -10  -5   60.49   11.60
   2 -10  -5   66.59   10.70
  -2  10  -5   51.29    9.80
  -3 -10  -5  406.56   23.60
  -3  10   5  373.96   20.00
   3 -10  -5  382.76   19.30
  -3  10  -5  344.27   19.30
  -4  10   5   40.40    8.60
  -4 -10  -5   54.39   11.50
  -4  10  -5   50.19    9.90
  -5  10   5   -5.70    3.70
  -5 -10  -5    4.30    5.60
  -5  10  -5  -12.50    4.40
   5 -10  -5   11.50    4.30
  -6  10   5   68.69    8.90
  -6 -10  -5   46.80   11.60
  -6  10  -5   51.99    9.80
   6 -10  -5   68.79    7.60
  -7 -10  -5  104.49   16.50
  -7  10   5  103.49    8.60
   7 -10  -5   95.79    7.60
  -7  10  -5   74.19   11.20
  -8  10   5   97.59    6.80
  -8 -10  -5  140.49   20.30
  -8  10  -5   91.29   12.20
  -8  10  -5   87.69   11.50
  -9 -10  -5  230.08   21.70
  -9  10  -5  267.97   16.60
  -9  10  -5  249.48   15.70
 -10 -10  -5   59.39   14.10
 -10  10  -5   75.89   10.50
 -11 -10  -5   -0.20    8.30
 -11  10  -5    9.30    5.70
 -11  10  -5    5.40    6.60
 -12 -10  -5   27.00   13.80
 -13 -10  -5   50.09   15.50
   0 -11  -5   17.20    7.10
  -1  11   5   99.19   15.80
  -1 -11  -5   82.19   13.50
   1 -11  -5  101.19   14.20
  -2 -11  -5 1011.10   38.90
  -2  11   5 1026.10   36.00
   2 -11  -5 1033.60   34.50
  -3  11   5  272.97   18.70
  -3 -11  -5  255.87   20.40
   3 -11  -5  231.48   15.90
  -4 -11  -5  640.54   32.20
  -4  11   5  601.74   29.80
   4 -11  -5  674.03   25.30
  -5  11   5   42.70    8.80
   5 -11  -5   37.20    8.60
  -6  11   5    1.60    4.70
  -6 -11  -5   11.20    8.10
   6 -11  -5   11.50    4.60
  -6  11  -5    3.80    6.50
  -7  11   5   20.10    4.90
  -7 -11  -5    7.00    7.60
  -7  11  -5    8.00    6.80
   7 -11  -5   12.40    4.50
  -8  11   5  358.56   13.60
  -8 -11  -5  375.36   27.10
  -8  11  -5  362.06   20.00
  -9 -11  -5  116.99   19.10
  -9  11  -5  120.19   13.40
  -9  11  -5  118.39   11.80
 -10 -11  -5  250.87   24.30
 -10  11  -5  228.98   15.40
 -10  11  -5  226.18   15.70
 -11 -11  -5    3.80   10.70
 -11  11  -5   22.20    6.70
 -12 -11  -5   19.50   12.80
 -12  11  -5   20.80   12.40
   0 -12  -5    7.80    6.90
  -1 -12  -5    1.30    5.20
   1 -12  -5    0.90    5.00
  -2 -12  -5   52.29   12.10
   2 -12  -5   34.00    8.30
  -3  12   5   47.00   11.00
  -3 -12  -5   54.19   12.70
   3 -12  -5   39.40    9.00
  -4 -12  -5  126.09   18.10
  -4  12   5  116.49   15.00
   4 -12  -5  124.89   12.00
  -5 -12  -5    1.20    6.20
  -5  12   5    9.40    7.00
   5 -12  -5   14.90    5.90
  -6  12   5   27.10    8.00
  -6 -12  -5   51.79   12.60
   6 -12  -5   49.70    8.10
  -7  12   5   11.70    5.90
  -7 -12  -5    4.00    7.90
   7 -12  -5   13.20    4.70
  -8  12   5   69.29    8.30
  -8 -12  -5   72.09   15.40
  -9 -12  -5   98.19   18.30
  -9  12   5  113.69    9.10
  -9  12  -5  113.99   11.70
 -10 -12  -5   81.89   17.70
 -10  12  -5   59.29   11.30
 -10  12  -5   85.99   11.60
 -11 -12  -5    8.40   11.00
 -11  12  -5   16.40    7.40
 -12 -12  -5    3.30   12.20
   0 -13  -5    7.80    7.20
  -1 -13  -5   16.90    8.80
   1 -13  -5   12.90    6.80
  -2 -13  -5  209.38   22.90
   2 -13  -5  253.47   18.50
  -3 -13  -5   28.30    9.80
   3 -13  -5   26.80    7.70
  -4 -13  -5  538.55   31.80
   4 -13  -5  552.54   24.90
  -5  13   5    1.80    7.00
  -5 -13  -5    3.60    7.60
   5 -13  -5   32.30    7.60
  -6 -13  -5    7.90    7.10
  -6  13   5    6.80    7.00
   6 -13  -5    3.80    5.10
  -7  13   5   34.90    8.40
  -7 -13  -5   40.30   12.80
   7 -13  -5   35.50    6.70
  -8 -13  -5  186.78   24.60
  -8  13   5  182.38   12.50
  -9 -13  -5   94.29   19.10
  -9  13  -5   74.99   11.80
 -10  13  -5  133.39   13.80
 -11 -13  -5   28.50   12.30
 -11  13  -5   18.00    7.50
  -1 -14  -5  333.77   23.80
   1 -14  -5  329.07   22.10
  -2 -14  -5   21.60    9.60
   2 -14  -5   31.70    9.90
  -3 -14  -5  325.37   24.80
   3 -14  -5  290.17   20.00
  -4 -14  -5   27.00   11.60
   4 -14  -5   36.40    9.00
  -5 -14  -5    5.00    8.20
   5 -14  -5   37.70    8.30
  -6  14   5   11.80    8.60
  -6 -14  -5    6.00    9.40
   6 -14  -5   14.00    6.30
  -7 -14  -5   64.99   15.10
  -7  14   5   51.69   10.60
  -8 -14  -5   50.79   15.30
  -9 -14  -5   66.79   17.00
 -10 -14  -5   32.20   14.00
 -10  14  -5   50.49   10.00
   0 -15  -5   16.80    9.20
  -1 -15  -5   82.79   14.80
   1 -15  -5   87.69   14.90
  -2 -15  -5  924.71   41.00
  -3 -15  -5   22.20   10.20
   3 -15  -5   28.70    9.50
  -4 -15  -5  539.45   33.50
   4 -15  -5  546.35   27.30
  -5 -15  -5    0.60    8.70
   5 -15  -5   24.00    8.00
  -6 -15  -5   68.29   15.00
   6 -15  -5   55.29   10.60
  -8 -15  -5  267.37   26.10
  -9 -15  -5   37.90   13.50
   0 -16  -5    1.60    7.50
  -1 -16  -5   26.90   10.90
   1 -16  -5   30.50   11.10
  -2 -16  -5   40.80   12.80
   2 -16  -5   76.09   14.30
  -3 -16  -5   16.80    9.20
   3 -16  -5   17.10    8.50
  -4 -16  -5   20.80    9.60
  -5 -16  -5   -9.80    7.00
   5 -16  -5    8.80    7.40
  -6 -16  -5  -11.80    7.50
   6 -16  -5    2.10    6.60
  -7 -16  -5   16.50   10.60
   0 -17  -5    2.00    9.70
  -1 -17  -5  177.78   23.00
   1 -17  -5  130.19   19.00
  -2 -17  -5  322.17   27.20
   2 -17  -5  358.76   25.70
  -3 -17  -5  286.97   26.10
   3 -17  -5  303.07   22.90
  -4 -17  -5  110.09   20.40
   4 -17  -5  147.69   16.60
  -5 -17  -5  124.49   21.80
   5 -17  -5  164.28   17.00
  -6 -17  -5    4.20   10.10
   0 -18  -5    0.90    8.60
  -1 -18  -5   14.10    9.40
   1 -18  -5  -13.40    7.70
  -2 -18  -5   23.10   12.10
   2 -18  -5   34.30   11.30
  -3 -18  -5   -4.20    9.80
   3 -18  -5    8.60    8.70
   0   0  -6  163.98    9.70
   1   0  -6   12.40    3.80
  -1   0  -6   13.40    4.00
   1   0   6   14.40    3.60
  -2   0  -6  705.93   22.30
   2   0   6  731.13   21.40
   2   0  -6  775.12   20.40
  -3   0  -6   85.99    8.10
   3   0  -6   79.89    6.50
   3   0   6   84.59    7.70
  -4   0  -6   66.29    8.90
   4   0   6   65.59    8.60
   5   0   6   71.39    7.90
  -5   0  -6   86.99    9.20
   6   0   6 1468.45   35.30
  -6   0  -6 1464.75   38.40
  -7   0  -6  235.68   15.30
   7   0   6  192.58   13.30
   7   0  -6  200.78   10.30
   8   0  -6  382.36   14.60
   8   0   6  384.26   18.90
  -8   0  -6  377.26   20.20
  -9   0  -6    1.00    3.90
   9   0   6    0.60    3.60
   9   0  -6    3.50    3.10
  10   0   6   99.49   10.80
 -10   0  -6   93.99   13.40
  10   0  -6   75.59    8.00
  11   0   6  367.26   19.90
  11   0  -6  402.56   16.40
 -11   0  -6  391.46   23.00
  12   0  -6   19.30    5.30
 -12   0  -6   14.80    8.80
  13   0  -6  306.37   13.30
 -13   0  -6  305.97   21.50
 -14   0  -6   50.69   11.70
 -15   0  -6   28.70   10.20
   0   1   6 1190.08   26.80
   0   1  -6 1146.39   26.80
   0  -1  -6 1237.78   28.50
  -1  -1  -6 1131.99   28.00
  -1   1   6 1082.29   24.70
   1   1   6 1185.68   27.40
   1  -1  -6 1132.79   26.20
  -1   1  -6 1061.29   26.40
  -2  -1  -6  206.78   12.10
   2  -1  -6  222.98   10.90
   2   1   6  229.88   12.20
  -2   1  -6  226.88   12.10
   3  -1   6  191.68   10.90
  -3  -1  -6  195.28   12.20
   3  -1  -6  174.48    9.30
   3   1   6  171.78   11.00
  -3   1  -6  192.78   11.60
  -4  -1  -6  623.74   22.80
   4  -1   6  624.14   20.50
   4   1   6  613.94   21.60
   4  -1  -6  621.14   17.40
  -4   1  -6  635.34   21.80
  -5  -1  -6  800.42   26.90
   5  -1   6  855.91   24.90
  -5   1  -6  819.12   25.80
   5  -1  -6  810.82   19.70
   5   1   6  793.12   25.40
  -6  -1  -6  539.05   23.00
   6  -1   6  515.25   19.70
   6   1  -6  541.25   17.70
   6  -1  -6  510.25   15.10
  -6   1  -6  525.85   21.20
   6   1   6  545.45   21.60
   7   1  -6 1792.52   34.80
  -7  -1  -6 1744.53   44.00
   7  -1   6 1773.72   39.20
   7   1   6 1807.22   42.00
   7  -1  -6 1767.12   30.20
   7  -1  -6 1767.72   30.50
   8   1  -6  107.89    9.20
  -8  -1  -6  118.79   12.00
   8  -1   6   91.89    9.70
   8  -1  -6   86.39    6.80
   8   1   6   98.19   11.10
  -8   1  -6   89.49   10.10
   9   1  -6   13.00    4.80
  -9  -1  -6    7.00    6.10
   9   1   6   13.70    6.30
   9  -1  -6    5.00    3.60
  -9   1  -6   10.50    6.20
  10   1  -6   85.59    9.30
 -10  -1  -6   95.79   14.40
  10  -1   6   97.29   10.60
 -10   1  -6  103.29   13.40
  10   1   6   97.79   12.60
  11  -1   6  527.95   22.70
  11   1  -6  495.95   20.20
 -11  -1  -6  529.05   26.90
 -11   1  -6  525.55   25.30
  11  -1  -6  509.25   19.20
  11  -1  -6  561.04   14.40
  12   1  -6   13.20    6.00
 -12  -1  -6   35.20    9.70
  12  -1   6   32.10    9.10
  12  -1  -6   25.30    4.10
 -12   1  -6   27.40    7.90
  12  -1  -6   21.70    3.60
 -13  -1  -6  408.26   26.00
  13   1  -6  437.36   19.00
 -13   1  -6  413.66   24.00
  13  -1  -6  423.76    9.60
 -14  -1  -6   45.80   12.20
  14   1  -6   49.90    8.50
 -14   1  -6   15.70    8.30
 -15  -1  -6   14.80    8.90
 -15   1  -6    5.20    8.40
   0   2   6 2055.29   38.00
   0  -2  -6 2046.40   38.80
  -1   2   6 1168.58   26.20
  -1  -2  -6 1128.69   28.80
   1   2   6 1135.99   27.80
   1  -2  -6 1131.89   26.80
  -1   2  -6 1090.79   26.70
  -2  -2  -6 1519.95   35.50
  -2   2   6 1559.64   29.70
  -2   2  -6 1553.24   33.10
   2  -2  -6 1561.84   31.30
   2   2   6 1564.74   34.80
  -3  -2  -6  538.15   21.00
   3   2   6  554.24   20.60
   3  -2  -6  557.24   17.10
  -3   2  -6  558.54   19.40
  -4  -2  -6   51.19    8.30
  -4   2  -6   52.39    7.60
   4   2   6   46.70    8.10
   4  -2  -6   44.90    5.80
  -5  -2  -6  478.75   25.00
   5   2   6  486.25   20.90
  -5   2  -6  473.05   19.20
   5  -2  -6  476.05   14.70
   6   2  -6  903.61   24.90
  -6  -2  -6  936.31   31.50
   6   2   6  901.31   29.20
  -6   2  -6  932.31   28.10
   6  -2  -6  886.71   19.90
   7   2  -6  373.06   16.20
   7  -2   6  337.67   15.90
  -7  -2  -6  378.36   20.50
   7   2   6  310.77   18.10
   7  -2  -6  361.46   11.90
  -7   2  -6  351.46   21.30
  -8  -2  -6  333.47   19.80
   8  -2   6  338.97   16.40
   8   2  -6  332.57   16.00
   8   2   6  319.17   18.60
   8  -2  -6  308.07   10.60
  -8   2  -6  317.87   17.40
   8  -2  -6  315.07   10.70
  -9  -2  -6    0.60    5.40
   9   2  -6    9.00    5.20
   9  -2   6   15.20    5.10
   9  -2  -6    9.50    3.00
   9   2   6   14.90    6.90
  -9   2  -6    7.50    5.60
   9  -2  -6   10.00    2.70
 -10  -2  -6  178.68   15.90
  10   2  -6  155.28   13.10
  10  -2  -6  190.48    7.90
  10  -2  -6  164.88    6.70
 -10   2  -6  167.28   14.20
 -11  -2  -6  227.48   18.30
  11   2  -6  195.08   14.40
 -11   2  -6  192.88   15.90
 -12  -2  -6   98.59   15.80
  12   2  -6  114.89   12.40
 -12   2  -6  101.49   14.30
 -13  -2  -6  206.88   19.80
  13   2  -6  178.68   15.30
 -13   2  -6  169.58   16.20
  14   2  -6   13.70    8.10
 -14  -2  -6   -9.00    7.90
 -14   2  -6    4.80    6.80
 -15   2  -6   -5.60    7.70
   0   3   6 1820.32   36.60
   0  -3  -6 1716.03   36.70
  -1  -3  -6   75.69    8.10
  -1   3   6   73.39    6.90
   1   3   6   97.39    8.40
   1  -3  -6   82.19    7.50
  -2   3   6  305.17   12.60
  -2  -3  -6  321.97   16.20
   2   3   6  313.77   15.40
   2  -3  -6  306.77   13.50
  -3  -3  -6  314.77   16.70
  -3   3   6  286.17   11.60
  -3   3  -6  311.07   14.30
   3   3   6  297.17   15.90
   3  -3  -6  314.97   13.10
   4   3   6  228.38   14.20
   4  -3  -6  234.28   10.90
  -4   3  -6  234.58   12.90
  -5  -3  -6  502.25   22.70
   5   3  -6  493.85   18.60
   5   3   6  503.75   21.40
  -5   3  -6  487.45   19.10
   5  -3  -6  493.75   14.90
  -6  -3  -6  781.22   29.20
   6   3  -6  773.62   24.30
  -6   3  -6  759.72   25.00
   6  -3  -6  749.53   17.80
   6   3   6  799.32   32.20
   7   3  -6  767.32   24.90
  -7  -3  -6  756.82   29.80
   7  -3  -6  794.12   17.30
   7   3   6  763.62   28.40
  -7   3  -6  784.82   26.90
   8   3  -6   92.99   10.00
  -8  -3  -6  107.59   14.40
   8  -3  -6   93.59    5.20
  -8   3  -6  115.79   11.20
   8   3   6  103.29   11.40
   8  -3  -6  112.69    5.90
  -9  -3  -6   24.90    8.00
   9   3  -6   16.90    6.60
   9  -3  -6   29.80    2.90
  -9   3  -6   22.40    7.00
  10   3  -6   45.40    9.10
 -10  -3  -6   39.90   10.60
 -10   3  -6   48.90    9.20
  11   3  -6  137.79   20.80
 -11  -3  -6   91.39   15.00
 -11   3  -6  108.89   14.20
 -12  -3  -6   95.69   15.70
  12   3  -6   76.39   12.10
 -12   3  -6   73.19   11.80
 -13  -3  -6  176.68   19.10
  13   3  -6  185.78   17.10
 -13   3  -6  188.98   16.00
  14   3  -6   23.70   10.20
 -14  -3  -6   49.50   15.10
 -14   3  -6   18.90    8.20
 -15  -3  -6   10.10    8.70
 -15   3  -6   10.70    7.70
   0  -4  -6 2558.74   47.80
   0   4   6 2550.34   46.50
  -1   4   6 1647.94   34.70
  -1  -4  -6 1588.64   38.00
   1  -4  -6 1741.63   36.70
   1   4   6 1671.73   37.10
  -2   4   6  373.36   14.90
  -2  -4  -6  380.26   18.50
   2   4   6  362.76   17.40
   2  -4  -6  369.96   15.50
  -3   4   6   15.90    4.00
   3  -4  -6   11.00    3.90
   3   4   6   16.80    5.50
  -4  -4  -6  819.72   29.20
  -4   4   6  881.41   20.50
   4   4  -6  824.22   25.20
   4  -4  -6  860.71   21.90
   4   4   6  901.31   29.70
  -4   4  -6  880.41   25.50
   5   4  -6  315.17   16.00
  -5  -4  -6  317.17   18.70
  -5   4  -6  332.07   15.80
   5   4   6  309.57   20.90
   5  -4  -6  316.57   12.40
  -6  -4  -6  506.35   24.40
   6   4  -6  477.55   20.50
   6   4   6  507.15   23.70
   6  -4  -6  503.35   14.50
  -6   4  -6  469.15   19.30
   7   4  -6  382.76   18.80
  -7  -4  -6  377.96   22.10
   7  -4  -6  376.06   11.40
  -7   4  -6  362.16   21.00
   7   4   6  368.46   20.80
  -8  -4  -6   92.59   14.00
   8  -4  -6   67.39    3.80
  -8   4  -6   84.69    9.50
   9   4  -6    7.20    5.70
  -9  -4  -6    0.40    5.00
  -9   4  -6    5.20    4.50
 -10  -4  -6   36.40   10.00
  10   4  -6    9.20    7.30
 -10   4  -6   37.80    8.10
 -11  -4  -6   51.09   12.00
  11   4  -6   74.19   12.10
 -11   4  -6   53.39    9.80
  12   4  -6  101.39   14.80
 -12  -4  -6   92.89   15.90
 -12   4  -6  107.49   12.10
 -13  -4  -6  166.48   23.50
 -13   4  -6  148.89   14.60
 -14  -4  -6   30.50   11.30
 -14   4  -6   24.70    7.80
 -15  -4  -6   10.40   10.40
 -15   4  -6    6.90    7.20
   0  -5  -6  294.27   15.70
   0   5   6  298.57   15.40
  -1  -5  -6  187.68   13.10
  -1   5   6  178.28   11.40
   1   5   6  176.88   12.60
   1  -5  -6  174.48   11.70
  -2  -5  -6   36.40    8.80
  -2   5   6   47.30    7.10
   2   5   6   35.40    7.40
   2  -5  -6   41.00    7.20
  -3  -5  -6   62.29   10.20
  -3   5   6   59.19    6.40
   3   5  -6   68.19    9.30
   3   5   6   73.69   10.60
   3  -5  -6   74.79    7.50
  -4  -5  -6  103.99   11.20
  -4   5   6  101.09    7.30
   4   5  -6  104.69   10.00
   4  -5  -6  106.29    8.30
   4   5   6   99.49   10.60
  -5   5   6  466.05   14.10
  -5  -5  -6  498.95   24.60
   5   5  -6  480.45   24.60
   5  -5  -6  449.06   15.20
   5   5   6  475.95   23.50
  -5   5  -6  464.65   19.10
   6   5  -6  303.57   17.10
  -6  -5  -6  278.57   18.90
   6   5   6  261.57   17.90
   6  -5  -6  266.47   11.00
   7   5  -6  338.77   18.80
  -7  -5  -6  371.36   22.60
   7  -5  -6  332.07   10.60
  -7   5  -6  353.16   20.60
  -8  -5  -6  357.26   22.80
   8   5  -6  384.36   20.60
  -8   5  -6  408.56   19.00
  -9  -5  -6   32.10    9.50
   9   5  -6   38.20    8.60
  -9   5  -6   28.10    7.20
 -10  -5  -6    5.50    7.10
 -10   5  -6   19.50    6.30
 -11  -5  -6   42.80   12.20
 -11   5  -6   61.69   10.10
 -12  -5  -6  268.37   23.30
 -12   5  -6  240.38   16.90
 -13  -5  -6  138.69   20.00
 -13   5  -6  183.48   14.80
 -14  -5  -6   52.79   14.10
 -14   5  -6   54.59   10.20
 -15  -5  -6  -11.00    9.90
 -15   5  -6    7.50    9.60
   0   6   6   46.80    8.20
   0  -6  -6   55.69    9.50
  -1   6   6  465.45   19.60
  -1  -6  -6  432.16   21.20
   1   6   6  510.15   21.90
   1  -6  -6  476.45   20.60
   2   6  -6  152.28   14.00
  -2  -6  -6  119.49   11.70
  -2   6   6  136.69   10.40
   2   6   6  137.49   11.90
   2  -6  -6  156.78   11.40
  -3   6   6   96.89    8.40
  -3  -6  -6  106.99   11.60
   3   6  -6   92.49   12.60
   3   6   6  102.79   10.90
   3  -6  -6   82.49    8.30
  -4   6   6   53.99    7.10
   4   6  -6   59.29    9.70
  -4  -6  -6   58.09   10.40
   4  -6  -6   62.59    7.10
   4   6   6   49.99    9.30
  -5  -6  -6  198.68   16.40
  -5   6   6  223.98   10.50
   5   6  -6  223.08   15.60
  -5   6  -6  196.48   12.60
   5   6   6  168.18   14.80
   5  -6  -6  220.98   11.30
   6   6  -6   92.79   12.70
  -6  -6  -6   92.79   14.00
  -6   6  -6   95.29    9.50
   6  -6  -6   86.49    6.90
  -7  -6  -6  849.72   34.80
   7   6  -6  816.82   30.60
  -7   6  -6  873.41   27.20
   7  -6  -6  811.52   17.40
  -8  -6  -6   51.89   11.70
  -8   6  -6   42.10    7.90
  -9  -6  -6   28.30   10.50
  -9   6  -6   30.90    7.40
 -10  -6  -6   22.40    9.10
 -10   6  -6   23.50    7.10
 -11  -6  -6  150.18   19.90
 -11   6  -6  103.59   11.60
 -12  -6  -6  238.28   21.70
 -12   6  -6  218.08   16.00
 -13  -6  -6   63.29   14.60
 -13   6  -6   80.09   11.70
 -14  -6  -6   47.60   14.50
 -14   6  -6   60.29   10.30
   0   7   6 3240.38   60.69
   0  -7  -6 3105.29   60.49
   1   7  -6    2.60    3.80
  -1  -7  -6    6.50    4.50
  -1   7   6    4.00    4.20
   1  -7  -6    6.10    4.40
   1   7   6    5.60    5.00
  -2  -7  -6  209.68   15.80
   2   7  -6  221.98   15.00
  -2   7   6  238.88   14.00
   2   7   6  242.28   16.40
   2  -7  -6  259.27   15.20
  -3  -7  -6   10.50    5.40
   3   7  -6   12.30    5.60
  -3   7   6   11.50    4.30
   3  -7  -6   18.10    5.40
   3   7   6   12.50    5.90
   4   7  -6  219.08   15.60
  -4   7   6  212.28   12.00
  -4  -7  -6  234.18   17.60
   4  -7  -6  235.28   12.90
   4   7   6  210.38   16.20
   5   7  -6   49.10    9.10
  -5   7   6   39.30    6.20
  -5  -7  -6   54.39   10.90
   5  -7  -6   33.10    6.20
  -6  -7  -6 1025.00   38.50
  -6   7   6 1004.10   22.20
   6  -7  -6  987.60   23.30
  -6   7  -6 1005.90   29.70
  -7  -7  -6   89.99   14.90
   7  -7  -6   98.99    6.60
  -7   7  -6   89.19    9.90
  -8  -7  -6  264.87   22.00
  -8   7  -6  297.97   16.60
  -9  -7  -6   39.30   11.90
  -9   7  -6   35.60    8.20
 -10  -7  -6  103.19   17.80
 -10   7  -6  156.48   13.00
 -11  -7  -6   14.20    9.10
 -11   7  -6   23.10    6.50
 -12  -7  -6  327.17   25.00
 -12   7  -6  339.17   19.10
 -13  -7  -6   50.69   16.00
 -13   7  -6   71.19   11.10
 -14  -7  -6   21.40   12.20
 -14   7  -6   26.20   10.30
   0   8  -6  161.98   13.00
   0   8   6  135.59   15.10
   0  -8  -6  169.48   13.90
   1   8  -6 1117.79   34.30
  -1   8   6 1198.98   34.90
  -1  -8  -6 1069.29   35.40
   1  -8  -6 1148.79   34.80
  -1   8  -6 1105.39   32.90
   1   8   6 1088.29   35.70
  -2   8   6   15.30    5.50
  -2  -8  -6   14.50    6.20
   2   8  -6   16.60    6.60
   2   8   6   19.70    7.30
  -3   8   6   39.40    7.50
  -3  -8  -6   26.30    7.40
   3  -8  -6   33.30    7.40
   3   8   6   29.20   10.20
  -4  -8  -6   60.29   12.00
  -4   8   6   92.79    8.80
   4  -8  -6   71.69    9.30
  -5  -8  -6  304.07   21.60
  -5   8   6  309.67   14.40
   5  -8  -6  328.77   15.00
  -6  -8  -6  121.99   17.80
  -6   8   6   91.39    7.60
   6  -8  -6   94.59    8.20
  -7  -8  -6  283.37   21.70
   7  -8  -6  285.87   11.30
  -7   8  -6  287.37   16.40
  -8  -8  -6   49.30   12.40
   8  -8  -6   65.29    5.80
  -8   8  -6   57.39    9.60
  -9  -8  -6   -7.80    5.80
  -9   8  -6  -10.30    4.20
 -10  -8  -6   49.40   12.60
 -10   8  -6   25.30    7.40
 -11  -8  -6  103.09   17.80
 -11   8  -6  119.39   12.00
 -12  -8  -6  278.37   25.70
 -12   8  -6  270.37   17.20
 -13  -8  -6   19.70   10.50
 -13   8  -6   43.20    9.00
 -14  -8  -6   30.80   13.00
   0   9   6  874.61   32.40
   0  -9  -6  951.80   33.60
  -1  -9  -6 1031.10   36.20
  -1   9   6  997.40   33.60
   1   9   6  959.80   35.10
   1  -9  -6  966.50   33.00
  -1   9  -6  996.40   32.80
  -2  -9  -6   96.59   14.40
  -2   9   6  130.39   12.80
  -2   9  -6  115.49   11.90
   2  -9  -6   93.69   10.60
  -3   9   6    9.00    4.80
  -3  -9  -6   19.50    7.90
  -3   9  -6   14.90    6.60
   3  -9  -6   14.80    5.70
  -4   9   6   75.59   10.20
  -4  -9  -6   49.20   11.20
   4  -9  -6   78.29   10.10
  -4   9  -6   57.99    9.60
  -5  -9  -6  441.76   26.50
  -5   9   6  476.05   18.80
   5  -9  -6  450.15   18.70
  -6   9   6  576.94   19.50
  -6  -9  -6  627.84   32.10
   6  -9  -6  585.74   19.70
  -7   9   6  247.08   11.20
  -7  -9  -6  288.17   26.60
  -7   9  -6  213.68   14.80
   7  -9  -6  244.88   11.40
  -8  -9  -6  241.28   21.50
  -8   9  -6  281.57   16.90
   8  -9  -6  265.97    9.00
  -9  -9  -6   -0.40    6.20
  -9   9  -6    7.40    4.90
 -10  -9  -6  148.39   21.40
 -10   9  -6  115.49   11.90
 -11  -9  -6  141.49   21.70
 -11   9  -6  127.89   13.10
 -12  -9  -6  261.37   26.80
 -12   9  -6  232.88   16.30
 -13  -9  -6   62.19   16.10
 -13   9  -6   73.99   10.90
   0  10   6  272.17   21.80
   0 -10  -6  283.97   19.20
  -1  10   6  690.33   29.50
  -1 -10  -6  692.93   30.90
   1 -10  -6  668.33   27.90
  -2  10   6   65.79   11.50
  -2 -10  -6   89.69   14.00
   2 -10  -6   85.09   12.30
  -3 -10  -6   27.00    9.30
   3 -10  -6   21.40    6.30
  -4 -10  -6  219.58   19.20
  -4  10   6  204.88   14.70
   4 -10  -6  214.78   14.50
  -5 -10  -6  467.65   27.80
  -5  10   6  433.46   20.10
   5 -10  -6  446.86   19.40
  -6 -10  -6  271.97   26.00
  -6  10   6  246.08   13.70
   6 -10  -6  238.98   13.40
  -6  10  -6  254.17   20.00
  -7 -10  -6  264.27   22.10
  -7  10   6  254.77   12.60
   7 -10  -6  267.87   12.40
  -7  10  -6  209.18   16.10
  -8 -10  -6   22.20    9.30
  -8  10  -6   44.00    9.80
  -8  10  -6   28.80    7.40
  -9 -10  -6   15.80    9.40
  -9  10  -6    4.20    5.10
  -9  10  -6    3.80    6.60
 -10 -10  -6    8.60    9.90
 -10  10  -6   12.20    6.20
 -10  10  -6   14.50    7.70
 -11 -10  -6  132.49   20.60
 -11  10  -6  135.29   13.80
 -11  10  -6  141.69   13.00
 -12 -10  -6  192.48   26.20
 -12  10  -6  186.38   15.10
   0 -11  -6   79.69   13.00
  -1 -11  -6  479.55   25.70
   1 -11  -6  451.95   24.10
  -2  11   6   29.70    8.90
  -2 -11  -6   20.50    8.20
   2 -11  -6   21.50    7.30
  -3  11   6    7.80    5.90
  -3 -11  -6   -3.70    5.20
   3 -11  -6    2.70    5.00
  -4  11   6   31.40    8.20
  -4 -11  -6   42.00   11.00
   4 -11  -6   34.40    7.80
  -5  11   6  452.25   21.70
  -5 -11  -6  530.65   30.50
   5 -11  -6  425.96   19.80
  -6 -11  -6  101.29   16.90
  -6  11   6   91.09   11.20
   6 -11  -6  120.49   10.50
  -7  11   6  201.58   12.50
  -7 -11  -6  199.68   20.30
   7 -11  -6  204.18   11.70
  -8 -11  -6  322.77   25.80
  -8  11   6  284.07   12.30
  -8  11  -6  316.67   18.80
  -9 -11  -6    3.20    8.20
  -9  11  -6   18.10    7.00
 -10 -11  -6   33.90   12.60
 -10  11  -6   23.00    7.80
 -11 -11  -6   76.49   16.90
 -11  11  -6   84.89   12.20
 -12  11  -6  289.47   17.70
   0 -12  -6  769.12   33.80
  -1 -12  -6  137.79   15.50
   1 -12  -6  166.58   15.60
  -2 -12  -6   97.49   15.80
   2 -12  -6   86.09   13.10
  -3 -12  -6    0.60    7.20
   3 -12  -6    4.50    5.50
  -4  12   6  220.78   17.70
  -4 -12  -6  226.58   21.10
   4 -12  -6  215.18   15.80
  -5 -12  -6   80.29   15.70
  -5  12   6   85.69   12.30
   5 -12  -6   72.79   11.00
  -6 -12  -6  149.59   21.60
  -6  12   6  119.19   12.50
   6 -12  -6  120.19   11.00
  -7  12   6   28.40    7.00
  -7 -12  -6   45.80   13.40
   7 -12  -6   32.00    6.80
  -8 -12  -6   12.40    8.80
  -8  12   6   13.70    5.00
  -9 -12  -6  -14.70    7.80
  -9  12  -6    4.40    6.00
 -10 -12  -6  -19.50    7.80
 -10  12  -6   24.70    7.20
 -11 -12  -6   42.50   15.60
 -11  12  -6   33.10    8.70
   0 -13  -6   95.29   15.10
   1 -13  -6  475.65   27.00
  -2 -13  -6   11.30    8.80
   2 -13  -6   -1.90    6.00
  -3 -13  -6    9.30    8.20
   3 -13  -6   10.50    6.90
  -4 -13  -6    6.90    8.00
   4 -13  -6    0.20    5.20
  -5 -13  -6  552.84   33.20
  -5  13   6  540.05   26.10
   5 -13  -6  557.14   24.80
  -6  13   6   79.79   12.60
  -6 -13  -6   56.99   14.90
   6 -13  -6   66.79    9.90
  -7 -13  -6  127.89   20.60
  -7  13   6  121.39   12.40
   7 -13  -6  131.19   11.10
  -8  13   6   53.09    8.70
  -8 -13  -6   58.99   14.90
  -9 -13  -6   -0.50    8.60
  -9  13  -6  -10.00    5.70
 -10 -13  -6   36.70   13.80
 -10  13  -6   55.59   11.00
   0 -14  -6   81.49   14.80
  -1 -14  -6   53.89   12.30
   1 -14  -6   65.19   14.30
  -2 -14  -6   23.00   11.30
   2 -14  -6   34.50   10.20
  -3 -14  -6   74.19   15.00
   3 -14  -6   87.79   13.70
  -4 -14  -6   39.60   12.00
   4 -14  -6   20.30    8.20
  -5 -14  -6  129.29   19.90
   5 -14  -6  117.79   14.70
  -6 -14  -6   54.89   14.00
  -6  14   6   74.69   14.10
   6 -14  -6   57.09   10.20
  -7  14   6   32.50    9.50
  -7 -14  -6   35.40   13.40
   7 -14  -6   36.80    7.40
  -9 -14  -6    2.40    9.90
  -9  14  -6    9.00    7.20
   0 -15  -6  183.78   18.80
  -1 -15  -6  453.55   29.10
   1 -15  -6  472.65   27.90
  -2 -15  -6    6.20    7.90
   2 -15  -6   10.80    8.30
  -3 -15  -6    7.90    7.90
   3 -15  -6    5.20    5.90
  -4 -15  -6   85.19   17.00
   4 -15  -6   72.09   12.60
  -5 -15  -6  638.24   37.40
   5 -15  -6  647.74   28.70
  -6 -15  -6   27.20   12.00
   6 -15  -6   26.90    8.10
  -7 -15  -6   93.99   18.80
   7 -15  -6   94.69   12.20
  -8 -15  -6   20.70   12.20
   0 -16  -6  263.47   22.20
  -1 -16  -6   17.90    9.40
   1 -16  -6   11.30    9.50
  -2 -16  -6   35.80   12.30
   2 -16  -6   52.09   13.50
  -3 -16  -6   -2.90    8.10
   3 -16  -6    3.50    6.50
  -4 -16  -6   70.59   15.80
   4 -16  -6   71.79   13.20
   5 -16  -6  105.39   15.00
  -6 -16  -6  240.98   25.30
   6 -16  -6  229.88   18.20
  -7 -16  -6   28.30   12.40
   0 -17  -6  245.28   23.00
  -1 -17  -6  140.89   20.90
   1 -17  -6  173.58   22.60
  -2 -17  -6   31.20   12.30
   2 -17  -6   34.30   11.60
   3 -17  -6   12.40    8.30
  -4 -17  -6   32.80   11.70
   4 -17  -6   18.20    9.40
  -5 -17  -6  141.79   22.60
   5 -17  -6  161.58   17.40
   0 -18  -6   48.70   14.40
   1 -18  -6   60.59   13.90
   0   0  -7   79.29    7.70
  -1   0  -7  642.04   21.70
   1   0  -7  618.94   20.30
   1   0   7  661.53   21.20
   2   0  -7   60.79    6.50
  -2   0  -7   62.49    8.90
   2   0   7   72.09    7.60
   3   0   7 4507.25   67.99
   3   0  -7 4665.83   63.89
  -3   0  -7 4506.15   70.59
   4   0   7   11.10    4.50
   4   0  -7    7.10    3.30
   5   0   7 2265.57   46.60
  -5   0  -7 2376.26   49.90
   6   0   7   12.20    5.50
  -6   0  -7   12.10    5.50
   7   0  -7 1012.70   25.10
   7   0   7 1040.90   31.30
  -7   0  -7  999.90   33.10
   8   0  -7   15.60    4.10
  -8   0  -7   16.20    6.00
   8   0   7   25.50    7.00
  -9   0  -7 1715.23   46.90
   9   0  -7 1676.53   34.90
   9   0   7 1664.43   42.40
  10   0  -7   -0.70    4.00
 -10   0  -7    8.90    6.90
 -11   0  -7  267.07   19.60
  11   0  -7  263.47   13.50
 -12   0  -7   41.40   11.00
  12   0  -7   33.10    6.70
  13   0  -7  333.27   15.10
 -13   0  -7  337.17   23.60
 -14   0  -7    6.90    9.30
 -15   0  -7  116.39   17.40
   0  -1  -7    1.00    2.70
   0   1  -7    1.90    2.40
   0   1   7    1.30    2.70
   1   1  -7   51.89    7.30
  -1  -1  -7   42.60    7.30
  -1   1  -7   45.50    7.10
   1   1   7   51.49    7.50
   1  -1  -7   54.39    7.40
  -2  -1  -7  109.99    9.80
   2  -1  -7  109.79    8.40
   2   1   7  113.09    9.50
  -2   1  -7  105.39    9.20
  -3  -1  -7  128.39   10.90
   3   1   7  123.59   10.10
   3  -1  -7  164.18    9.80
  -3   1  -7  147.39   11.00
   4  -1   7   59.69    8.50
  -4  -1  -7   73.39   10.50
   4  -1  -7   76.79    7.10
   4   1   7   82.79   10.30
  -4   1  -7   76.59   11.60
  -5  -1  -7   92.39   12.30
   5  -1   7   96.19    9.70
   5   1   7   99.39    9.90
  -5   1  -7   90.79   10.20
   5  -1  -7   83.49    7.30
   6  -1   7  561.64   21.80
  -6  -1  -7  528.65   23.60
   6   1   7  500.15   25.30
   6  -1  -7  540.75   17.00
  -6   1  -7  539.15   22.70
  -7  -1  -7  203.38   15.60
   7   1  -7  210.98   11.90
   7  -1  -7  206.98   10.40
  -7   1  -7  204.98   14.70
   7   1   7  210.88   14.80
   8  -1   7   42.80    8.20
  -8  -1  -7   37.70    9.20
   8   1  -7   41.10    6.50
  -8   1  -7   30.60    7.50
   8  -1  -7   33.00    5.40
   8   1   7   38.70    8.60
   8  -1  -7   41.50    6.00
  -9  -1  -7  551.34   27.20
   9   1  -7  568.44   21.00
   9  -1   7  600.44   24.20
   9   1   7  526.25   24.50
  -9   1  -7  585.44   26.50
   9  -1  -7  570.94   17.90
   9  -1  -7  548.95   16.60
 -10  -1  -7   12.80    7.60
  10   1  -7   15.10    6.00
  10  -1   7   17.00    6.50
  10  -1  -7   15.10    4.30
 -10   1  -7   17.40    7.60
  10  -1  -7   15.30    4.10
 -11  -1  -7  111.69   15.90
  11   1  -7  116.09   11.30
 -11   1  -7  117.39   16.00
  11  -1  -7  105.99    8.40
  11  -1  -7  129.69    8.00
  12   1  -7  160.08   13.10
 -12  -1  -7  159.48   17.50
  12  -1  -7  141.89    7.70
 -12   1  -7  131.19   16.70
  13   1  -7  285.57   16.60
 -13  -1  -7  291.97   22.10
 -13   1  -7  295.77   22.00
  13  -1  -7  262.37    8.80
  13  -1  -7  261.67    9.60
 -14  -1  -7   14.20    8.70
 -14   1  -7   13.90    9.20
 -15  -1  -7  155.78   20.50
 -15   1  -7  177.78   19.50
   0  -2  -7   86.89    8.50
   0   2   7   96.09    8.40
  -1  -2  -7  470.25   19.30
  -1   2   7  483.95   17.40
   1   2   7  485.55   18.80
   1  -2  -7  496.75   18.50
  -1   2  -7  456.95   18.00
  -2  -2  -7 2681.13   52.29
  -2   2   7 2721.83   44.80
  -2   2  -7 2788.52   50.59
   2  -2  -7 2744.53   47.10
   2   2   7 2680.43   49.90
   3  -2  -7 2801.12   46.80
  -3   2  -7 2851.51   51.29
   3   2   7 2785.12   52.19
  -4  -2  -7  347.87   18.50
   4   2   7  331.67   17.60
   4  -2  -7  348.57   14.30
  -4   2  -7  320.87   19.40
  -5  -2  -7  489.45   22.60
  -5   2  -7  499.15   21.40
   5  -2  -7  506.55   16.80
   6   2  -7  121.09   10.00
  -6  -2  -7  121.49   12.20
  -6   2  -7  113.69   11.00
   6   2   7   94.29   10.50
   6  -2  -7   95.69    7.40
   7   2  -7  473.55   19.00
  -7  -2  -7  453.75   23.50
   7  -2  -7  446.06   14.90
   7   2   7  464.85   22.30
  -7   2  -7  456.65   21.20
   8   2  -7  254.87   14.50
  -8  -2  -7  260.97   18.60
   8  -2  -7  268.07   10.80
   8   2   7  241.98   17.50
  -8   2  -7  271.97   17.00
   8  -2  -7  271.07   11.30
  -9  -2  -7 1236.38   40.80
   9   2  -7 1136.89   31.60
   9  -2  -7 1154.78   23.30
  -9   2  -7 1125.39   36.00
 -10  -2  -7  104.19   15.50
  10   2  -7   89.49   11.60
 -10   2  -7  131.59   13.40
  10  -2  -7  116.09    7.00
  10  -2  -7  106.29    7.20
 -11  -2  -7  167.88   17.70
  11   2  -7  140.49   13.60
  11  -2  -7  176.58    7.20
  11  -2  -7  155.88    7.40
 -11   2  -7  174.48   15.70
 -12  -2  -7   38.00   11.20
  12   2  -7   28.80    8.80
 -12   2  -7   25.30    9.00
  13   2  -7  239.98   17.10
 -13  -2  -7  205.48   20.40
 -13   2  -7  188.48   18.10
 -14  -2  -7   30.20   12.10
 -14   2  -7   44.80   12.00
 -15  -2  -7   39.80   14.10
 -15   2  -7   51.59   12.50
   0  -3  -7    1.80    2.70
   0   3   7    3.80    3.00
  -1   3   7   51.09    7.30
  -1  -3  -7   50.89    8.40
   1  -3  -7   45.90    7.50
   1   3   7   57.19    8.70
  -2  -3  -7    4.30    4.30
  -2   3   7    4.30    2.70
  -2   3  -7    3.00    3.20
   2   3   7    5.30    3.70
   2  -3  -7    0.70    2.90
  -3   3   7  247.18   11.80
  -3  -3  -7  257.97   15.90
  -3   3  -7  267.47   14.80
   3   3   7  273.37   15.90
   3  -3  -7  285.17   13.40
  -4  -3  -7   -2.80    3.60
   4   3   7    4.30    4.20
   4  -3  -7   12.50    3.70
  -5  -3  -7    9.00    5.30
   5  -3  -7   10.70    3.60
  -5   3  -7    4.20    3.70
   5   3   7    4.90    4.30
   6   3  -7  451.75   18.90
  -6  -3  -7  432.76   22.80
   6   3   7  477.05   22.50
   6  -3  -7  464.25   15.40
  -6   3  -7  439.96   20.20
   7   3  -7   40.70    7.30
  -7  -3  -7   57.99   10.80
   7  -3  -7   38.70    5.40
  -7   3  -7   36.30    7.70
   7   3   7   34.40    8.40
   8   3  -7   73.69   10.10
  -8  -3  -7   75.59   12.60
   8  -3  -7   68.69    5.90
  -8   3  -7   54.89    9.30
  -9  -3  -7  105.29   15.20
   9  -3  -7  116.89    6.70
   9  -3  -7  119.19    6.70
  -9   3  -7  111.29   11.80
 -10  -3  -7   93.29   15.20
  10   3  -7  111.79   13.60
 -10   3  -7   79.29   11.90
  10  -3  -7   91.49    4.80
 -11  -3  -7   73.69   14.60
  11   3  -7   64.79   11.80
 -11   3  -7   87.19   13.20
  12   3  -7   37.10   10.10
 -12  -3  -7   40.40   11.80
 -12   3  -7   53.29   10.80
  13   3  -7   81.69   13.40
 -13  -3  -7  108.49   18.50
 -13   3  -7   64.69   12.00
 -14  -3  -7   36.60   12.30
 -14   3  -7   38.70    9.90
 -15  -3  -7   66.19   15.50
 -15   3  -7   59.59   11.90
   0   4   7   33.50    6.80
   0  -4  -7   25.00    6.10
  -1   4   7 1029.30   27.80
  -1  -4  -7  994.60   31.40
   1  -4  -7 1038.50   29.10
   1   4   7 1013.30   29.70
  -2   4   7  489.15   18.00
  -2  -4  -7  476.35   21.50
   2   4   7  518.15   21.70
   2  -4  -7  489.65   19.10
  -3   4   7 1098.79   26.50
  -3  -4  -7 1097.89   34.40
   3   4   7 1115.29   33.50
   3  -4  -7 1073.79   27.80
  -3   4  -7 1089.79   30.60
  -4   4   7  379.96   14.40
  -4  -4  -7  412.36   21.50
   4   4   7  377.16   19.50
   4  -4  -7  407.66   16.00
  -4   4  -7  393.56   18.00
  -5  -4  -7  130.69   13.00
   5   4  -7  131.09   11.10
   5  -4  -7  130.19    9.00
  -5   4  -7  156.18   11.60
   5   4   7  126.89   11.90
  -6  -4  -7   64.29   11.30
   6  -4  -7   72.19    6.80
   6   4   7   88.39   12.50
  -6   4  -7   78.09   10.40
   7   4  -7   72.19   10.40
  -7  -4  -7   87.49   13.70
  -7   4  -7   58.29    9.50
   7  -4  -7   61.09    6.00
  -8  -4  -7  193.38   17.30
   8   4  -7  215.08   15.00
  -8   4  -7  214.98   15.10
   8  -4  -7  199.78    8.80
   9   4  -7  175.28   14.80
  -9  -4  -7  200.08   18.00
   9  -4  -7  188.38    6.50
  -9   4  -7  177.68   14.30
  10   4  -7  250.67   17.90
 -10  -4  -7  266.57   20.80
 -10   4  -7  275.87   18.10
  11   4  -7  115.59   15.00
 -11  -4  -7  106.79   17.00
 -11   4  -7  116.79   15.00
 -12  -4  -7  100.39   17.10
 -12   4  -7  103.29   14.10
 -13  -4  -7   61.69   13.80
 -13   4  -7   57.79   11.80
 -14  -4  -7   57.19   14.70
 -14   4  -7   55.89   12.80
   0   5   7   42.30    7.70
   0  -5  -7   31.20    7.10
  -1   5   7  247.58   14.10
  -1  -5  -7  277.47   16.50
   1  -5  -7  256.47   14.90
   1   5   7  242.98   14.80
  -2   5   7  176.58   11.80
  -2  -5  -7  161.58   13.50
   2  -5  -7  181.28   12.60
   2   5   7  186.08   13.90
  -3  -5  -7   29.80    7.90
  -3   5   7   38.70    6.40
   3  -5  -7   36.00    6.70
   3   5   7   36.80    8.20
  -4   5   7   57.69    6.40
  -4  -5  -7   83.49   12.20
   4   5  -7   66.09    9.60
  -4   5  -7   67.59    9.20
   4  -5  -7   59.19    8.10
   4   5   7   67.99   11.30
  -5  -5  -7  156.58   14.80
  -5   5   7  204.68   10.30
   5   5  -7  191.78   14.20
   5   5   7  181.18   15.20
  -5   5  -7  201.28   13.40
   5  -5  -7  201.98   11.20
   6   5  -7   88.89   11.60
  -6  -5  -7   69.19   12.00
   6  -5  -7   81.99    7.20
  -6   5  -7   99.49    9.70
  -7  -5  -7   78.79   13.00
   7   5  -7   78.09   11.10
   7  -5  -7   84.29    6.70
  -7   5  -7   99.29   12.60
   8   5  -7  111.59   11.90
  -8  -5  -7   85.09   14.80
   8  -5  -7  100.49    6.20
  -8   5  -7   90.69   12.30
  -9  -5  -7   30.70    9.80
  -9   5  -7   31.90    8.30
 -10  -5  -7  135.79   19.20
 -10   5  -7  169.68   14.60
 -11  -5  -7   44.50   15.80
 -11   5  -7   40.10    9.40
 -12  -5  -7   59.19   15.10
 -12   5  -7   71.19   12.20
 -13  -5  -7   24.90   10.80
 -13   5  -7   11.20    8.00
 -14  -5  -7   56.89   15.60
 -14   5  -7   63.39   11.70
   0  -6  -7   60.49    9.80
   0   6   7   52.79    9.10
  -1  -6  -7  100.29   10.90
  -1   6   7   95.49    9.40
   1  -6  -7   96.99   13.40
  -2  -6  -7  364.86   20.70
  -2   6   7  359.56   17.00
   2  -6  -7  366.26   17.70
   2   6   7  326.47   19.10
  -3  -6  -7  187.58   15.40
  -3   6   7  203.28   12.50
   3   6  -7  166.28   13.10
   3  -6  -7  199.68   12.80
   3   6   7  189.18   15.10
  -4   6   7 1628.34   34.20
  -4  -6  -7 1710.23   48.10
   4   6  -7 1614.64   41.40
   4   6   7 1601.34   45.20
   4  -6  -7 1668.73   36.40
  -5  -6  -7   13.30    7.00
  -5   6   7   13.90    4.20
   5   6  -7   10.60    5.70
   5  -6  -7    6.00    3.50
  -5   6  -7   18.20    5.90
   6   6  -7  130.89   12.80
  -6  -6  -7  117.29   16.20
   6  -6  -7   97.79    8.10
  -6   6  -7  116.09   11.00
  -7  -6  -7   95.29   15.50
   7  -6  -7   89.49    7.10
  -7   6  -7  102.99   10.50
  -8  -6  -7  528.45   28.90
   8  -6  -7  515.75   13.20
  -8   6  -7  509.05   22.70
  -9  -6  -7  166.78   21.60
  -9   6  -7  120.89   12.30
 -10  -6  -7  446.46   29.10
 -10   6  -7  420.26   21.60
 -11  -6  -7   29.10   10.30
 -11   6  -7   11.90    6.30
 -12  -6  -7   35.70   11.60
 -12   6  -7   44.90    9.60
 -13  -6  -7   13.10   10.80
 -13   6  -7    5.70    6.80
 -14  -6  -7  122.29   21.70
 -14   6  -7  133.09   14.90
   0  -7  -7    7.00    4.60
  -1  -7  -7   56.89    9.90
  -1   7   7   40.00    8.20
   1   7   7   40.20    8.70
   1  -7  -7   58.89   10.40
   2   7  -7   33.00    7.60
  -2  -7  -7   36.00    8.60
  -2   7   7   25.50    6.30
   2   7   7   25.80    7.80
   3   7  -7  142.69   12.60
  -3   7   7  161.68   11.80
  -3  -7  -7  144.09   14.20
   3  -7  -7  170.88   12.50
   3   7   7  157.48   14.50
  -4  -7  -7  185.48   16.60
  -4   7   7  190.58   12.10
   4  -7  -7  188.88   12.70
  -5  -7  -7  115.49   16.10
  -5   7   7  111.29    8.90
   5  -7  -7  111.69    9.40
  -6   7   7   60.59    6.40
  -6  -7  -7   43.70   11.20
   6  -7  -7   68.49    7.20
  -6   7  -7   55.79    9.20
  -7  -7  -7   10.00    7.10
   7  -7  -7    8.50    3.70
  -7   7  -7    4.60    4.80
  -8  -7  -7  355.96   25.10
   8  -7  -7  299.47   10.10
  -8   7  -7  312.47   18.20
  -9  -7  -7   23.90   10.10
  -9   7  -7   16.10    6.80
 -10  -7  -7  281.97   23.80
 -10   7  -7  247.98   17.50
 -11  -7  -7   -3.40    6.70
 -11   7  -7   -0.70    5.50
 -12  -7  -7   13.80    9.90
 -12   7  -7    7.40    6.40
 -13  -7  -7   -2.90    7.60
 -13   7  -7    2.80    6.30
 -14  -7  -7  165.78   25.30
 -14   7  -7  237.38   17.90
   0   8  -7   40.20    9.90
   0   8   7   37.20    8.60
   0  -8  -7   27.50    7.80
  -1  -8  -7  307.77   19.60
  -1   8   7  309.17   18.50
   1   8   7  297.47   19.10
   1  -8  -7  297.27   18.40
  -2   8   7 1618.44   41.30
  -2  -8  -7 1673.63   47.50
   2  -8  -7 1599.44   41.20
  -3   8   7  929.01   29.00
  -3  -8  -7  952.70   36.20
  -4  -8  -7 1460.15   46.70
  -4   8   7 1489.95   35.80
   4  -8  -7 1500.85   37.20
  -5  -8  -7    0.60    5.90
  -5   8   7    4.70    4.10
   5  -8  -7   -0.10    3.80
  -6  -8  -7   95.29   15.80
  -6   8   7  105.39    8.60
   6  -8  -7   90.89    8.50
  -6   8  -7   98.69   11.10
  -7  -8  -7  192.88   18.90
  -7   8   7  163.68    9.10
  -7   8  -7  159.38   13.00
   7  -8  -7  170.58   10.10
  -8  -8  -7  872.31   39.90
   8  -8  -7  874.21   18.40
  -8   8  -7  886.31   30.50
  -9  -8  -7   83.09   16.50
  -9   8  -7   64.09   10.70
 -10  -8  -7  395.96   29.20
 -10   8  -7  445.66   22.70
 -11  -8  -7   11.40    8.70
 -11   8  -7    2.10    5.80
 -12  -8  -7   29.40   12.50
 -12   8  -7   23.60    7.70
 -13  -8  -7   20.70   12.30
 -13   8  -7   21.00    8.10
   0  -9  -7   18.70    6.90
   0   9   7    5.00    5.70
  -1   9   7   49.80    9.50
  -1  -9  -7   54.69   11.10
   1  -9  -7   58.09   11.00
  -2   9   7   51.59    9.60
  -2  -9  -7   43.40   10.50
   2  -9  -7   48.10    9.90
  -3  -9  -7   15.30    7.50
  -3   9   7   35.10    8.50
   3  -9  -7   31.30    7.80
  -4   9   7  132.19   11.30
  -4  -9  -7  133.89   18.10
   4  -9  -7  138.69   11.90
  -5  -9  -7   48.40   12.20
  -5   9   7   62.69    9.20
   5  -9  -7   61.19    9.00
  -6  -9  -7   20.40    9.50
  -6   9   7   -2.00    3.40
   6  -9  -7    4.50    4.20
  -7  -9  -7   63.79   13.80
  -7   9   7   50.89    6.80
  -7   9  -7   58.09   10.30
   7  -9  -7   57.79    7.40
  -8  -9  -7  198.08   20.20
   8  -9  -7  217.78    9.70
  -8   9  -7  198.18   15.50
  -9  -9  -7   98.89   16.90
  -9   9  -7   96.89   13.50
 -10  -9  -7  150.58   21.60
 -10   9  -7  164.68   14.50
 -11  -9  -7   26.50   11.70
 -11   9  -7   16.80    7.10
 -12  -9  -7   13.10   10.80
 -12   9  -7   25.20    8.20
 -13  -9  -7   30.30   13.20
 -13   9  -7   11.90    7.50
   0 -10  -7   22.00    8.20
  -1  10   7  488.05   29.00
  -1 -10  -7  503.35   26.90
   1 -10  -7  528.15   25.80
  -2 -10  -7  580.44   29.60
  -2  10   7  542.75   25.50
   2 -10  -7  538.65   25.60
  -3  10   7 1162.88   36.60
  -3 -10  -7 1218.18   44.10
   3 -10  -7 1120.19   35.60
  -4 -10  -7  731.03   35.00
   4 -10  -7  735.93   27.10
  -5  10   7   72.69   10.10
   5 -10  -7   69.69   10.70
  -6  10   7   27.30    6.50
  -6 -10  -7   15.60    8.90
   6 -10  -7   19.20    5.80
  -7 -10  -7  250.77   22.60
  -7  10   7  235.48   12.50
   7 -10  -7  240.38   13.00
  -7  10  -7  210.28   15.70
  -8 -10  -7  143.89   20.80
  -8  10   7  120.89    8.00
   8 -10  -7  124.39    8.00
  -8  10  -7  124.69   12.90
  -9 -10  -7  230.88   22.70
  -9  10  -7  215.48   16.60
 -10 -10  -7  141.29   21.80
 -10  10  -7  120.99   13.20
 -11 -10  -7   10.70   11.90
 -11  10  -7   23.50    8.00
 -12 -10  -7   14.50   11.40
 -12  10  -7    7.60    7.50
   0 -11  -7    7.80    6.90
  -1 -11  -7   44.90   11.00
   1 -11  -7   25.50    8.60
  -2 -11  -7   39.30   10.50
   2 -11  -7   40.10    9.10
  -3 -11  -7  133.19   19.10
  -3  11   7   97.89   15.00
   3 -11  -7  122.69   12.30
  -4  11   7   32.10    9.40
  -4 -11  -7   60.09   13.40
   4 -11  -7   47.50    9.30
  -5  11   7  210.58   18.40
  -5 -11  -7  229.68   21.60
   5 -11  -7  233.68   15.40
  -6 -11  -7   -7.10    5.70
  -6  11   7   -2.00    5.40
   6 -11  -7    1.20    4.50
  -7 -11  -7   30.30   11.50
  -7  11   7   28.90    7.00
   7 -11  -7   26.80    6.20
  -8 -11  -7   34.50   11.80
  -8  11   7   32.90    5.90
  -8  11  -7   25.00    8.30
   8 -11  -7   40.90    6.00
  -9 -11  -7  156.18   23.50
  -9  11  -7  159.18   14.90
 -10 -11  -7   54.19   15.20
 -10  11  -7   52.49   10.20
 -11 -11  -7   46.10   14.10
 -11  11  -7   39.00    9.60
 -12 -11  -7   -8.90   10.00
 -12  11  -7    3.20    7.20
   0 -12  -7   31.70    9.80
  -1 -12  -7  246.88   20.30
   1 -12  -7  246.48   20.00
   2 -12  -7  268.97   19.50
  -3 -12  -7  527.35   30.20
   3 -12  -7  567.84   27.10
  -4 -12  -7  240.18   21.60
  -4  12   7  248.18   19.10
   4 -12  -7  225.48   17.20
  -5  12   7  132.79   14.00
  -5 -12  -7  128.59   19.70
   5 -12  -7  155.58   13.70
  -6  12   7  172.88   15.90
  -6 -12  -7  143.69   21.10
   6 -12  -7  161.38   13.10
  -7  12   7    6.30    5.90
  -7 -12  -7   17.60   10.10
  -8 -12  -7   72.09   16.40
  -8  12   7   45.70    7.40
   8 -12  -7   53.19    7.40
  -8  12  -7   60.89   11.20
  -9 -12  -7  362.16   30.10
  -9  12  -7  297.57   20.00
 -10  12  -7   -0.70    6.70
 -11 -12  -7  133.99   23.40
 -11  12  -7  104.09   14.20
   0 -13  -7   14.70    9.60
  -1 -13  -7   31.80   10.10
   1 -13  -7   34.90    9.40
  -2 -13  -7   27.10   10.40
   2 -13  -7   29.30    9.10
  -3 -13  -7   12.20    9.00
   3 -13  -7   21.40    7.70
  -4 -13  -7   17.50   10.40
   4 -13  -7   25.30    8.60
  -5 -13  -7   42.40   13.90
   5 -13  -7   42.10    9.30
  -6 -13  -7   14.20   10.50
  -6  13   7   31.70    8.50
   6 -13  -7   28.10    7.40
  -7 -13  -7   21.30   11.40
   7 -13  -7   23.30    6.30
  -8  13   7   12.60    9.70
  -8 -13  -7   25.60   13.40
   8 -13  -7   12.50    5.30
  -9 -13  -7  145.59   29.30
  -9  13  -7  136.09   14.50
 -10 -13  -7    6.00   10.70
 -10  13  -7    7.50    7.90
   0 -14  -7   29.40   10.40
  -1 -14  -7  362.36   26.00
   1 -14  -7  373.16   25.40
  -2 -14  -7   69.29   14.90
   2 -14  -7   55.39   12.10
  -3 -14  -7  525.95   32.50
   3 -14  -7  535.75   28.10
  -4 -14  -7   11.80    9.30
   4 -14  -7    1.00    6.20
  -5 -14  -7  220.48   23.10
   5 -14  -7  199.58   17.00
  -6 -14  -7   56.59   15.00
   6 -14  -7   48.30    9.40
  -7  14   7   32.50   10.50
  -7 -14  -7   18.20   10.10
   7 -14  -7   29.00    7.60
  -8 -14  -7    0.20   10.10
  -9 -14  -7  512.55   36.70
  -9  14  -7  553.24   28.70
   0 -15  -7  -13.20    6.40
  -1 -15  -7   52.39   13.80
   1 -15  -7   56.99   12.70
  -2 -15  -7   -3.30    7.90
   2 -15  -7    2.40    7.90
  -3 -15  -7   34.40   12.00
   3 -15  -7   55.19   14.70
  -4 -15  -7   12.00    9.70
   4 -15  -7   -0.90    7.40
  -5 -15  -7   33.80   13.30
   5 -15  -7   25.10    9.00
   6 -15  -7    7.00    6.30
  -7 -15  -7   18.50   11.20
   7 -15  -7   12.20    7.20
  -8 -15  -7  -16.80    9.80
   0 -16  -7  -14.00    8.30
  -1 -16  -7   78.49   15.80
   1 -16  -7   92.39   16.40
  -2 -16  -7  139.59   21.60
   2 -16  -7  111.69   17.60
  -3 -16  -7  251.47   24.50
   3 -16  -7  266.07   21.90
  -4 -16  -7  177.18   28.00
   4 -16  -7  238.98   20.40
  -5 -16  -7  140.29   21.60
   5 -16  -7  143.89   26.10
  -6 -16  -7   10.80   11.00
   6 -16  -7   23.10    8.40
   0 -17  -7    6.10    7.80
  -1 -17  -7   11.50    8.70
   1 -17  -7    0.90    8.70
  -2 -17  -7   11.90   11.00
   2 -17  -7   14.10   10.80
  -3 -17  -7    2.30    9.20
   3 -17  -7    3.10    8.60
  -4 -17  -7   47.80   14.30
   4 -17  -7   59.19   12.90
   0   0  -8 1000.50   29.10
   1   0  -8   44.80    7.40
  -2   0  -8   -2.60    2.90
   2   0  -8   -0.30    2.60
   2   0   8    0.20    3.50
   3   0  -8   -1.20    3.00
   3   0   8    5.00    4.10
  -3   0  -8    7.00    4.20
   4   0  -8  219.88   12.30
  -4   0  -8  232.08   15.30
  -5   0  -8   55.49    9.90
   5   0   8   49.10    8.50
   5   0  -8   48.10    7.30
  -6   0  -8  467.05   23.00
   6   0  -8  457.55   17.40
   6   0   8  404.06   20.00
  -7   0  -8  227.88   16.70
   7   0   8  183.38   14.20
   8   0   8  243.88   17.40
   8   0  -8  267.77   13.70
  -8   0  -8  263.57   18.20
  -9   0  -8   12.80    6.80
   9   0  -8   19.20    5.40
  10   0  -8   64.79    8.60
 -10   0  -8   59.69   12.00
 -11   0  -8   33.20    9.90
  11   0  -8   17.60    5.90
 -12   0  -8  395.46   25.80
  12   0  -8  364.26   17.00
  12   0  -8  414.36   15.80
 -13   0  -8   95.09   16.60
  13   0  -8  104.49   10.60
  13   0  -8   87.09    8.20
  14   0  -8   18.10    4.90
 -15   0  -8    1.60    9.30
   0  -1  -8  192.78   12.80
   0   1   8  196.18   12.20
   0   1  -8  196.78   12.80
   1   1  -8 4869.61   71.69
   1  -1  -8 4932.21   72.29
   1   1   8 4864.71   72.39
   2   1  -8  291.77   14.70
  -2  -1  -8  311.67   17.10
  -2   1  -8  328.67   16.80
   2  -1  -8  338.17   15.70
   2   1   8  319.67   16.30
  -3  -1  -8  464.55   21.00
   3   1   8  436.86   19.60
  -3   1  -8  417.06   19.70
   3  -1  -8  454.65   17.90
  -4  -1  -8   28.80    7.50
   4  -1   8   39.90    8.30
   4   1   8   41.60    9.00
   4  -1  -8   30.80    6.10
  -4   1  -8   51.49    8.80
  -5  -1  -8 1074.69   34.80
   5  -1   8 1057.99   31.30
  -5   1  -8 1111.89   33.90
   5   1   8 1114.79   33.60
   5  -1  -8 1089.39   27.40
   6  -1   8  163.48   12.90
  -6  -1  -8  187.08   14.90
  -6   1  -8  154.18   13.30
   6   1   8  153.28   12.80
   6  -1  -8  161.78   10.40
   7  -1   8 1308.47   36.60
   7   1  -8 1317.37   32.10
  -7  -1  -8 1404.76   42.00
   7  -1  -8 1385.06   30.40
   7   1   8 1306.87   38.10
  -7   1  -8 1317.77   39.70
   8  -1   8    2.20    4.40
   8   1  -8   -2.10    3.80
  -8  -1  -8    3.40    5.10
   8  -1  -8    2.20    3.20
   8  -1  -8   14.40    4.10
  -8   1  -8    2.60    5.00
  -9  -1  -8  162.88   15.50
   9   1  -8  142.49   11.40
   9  -1  -8  129.29    9.40
   9  -1  -8  136.69    9.50
  -9   1  -8  137.19   13.80
  10   1  -8   59.09    9.30
 -10  -1  -8   59.79   12.10
  10  -1  -8   45.70    6.70
 -10   1  -8   57.99   11.90
  10  -1  -8   41.30    6.40
 -11  -1  -8  160.58   20.40
  11   1  -8  149.88   13.10
  11  -1  -8  148.29    9.40
 -11   1  -8  177.08   16.90
  11  -1  -8  134.29    9.70
 -12  -1  -8  153.18   20.50
  12   1  -8  163.38   13.30
 -12   1  -8  168.18   17.50
  12  -1  -8  156.18   10.50
  12  -1  -8  158.58    9.20
 -13  -1  -8  153.78   24.30
  13   1  -8  126.29   13.70
  13  -1  -8  127.79    7.60
 -13   1  -8  116.49   16.40
 -14  -1  -8   10.80    9.50
 -14   1  -8   11.40    9.20
 -15  -1  -8    0.50   10.30
   0   2   8 2889.01   51.79
   0  -2  -8 2864.71   53.69
   0   2  -8 3008.80   60.99
  -1   2   8  833.32   24.90
  -1  -2  -8  843.02   32.50
   1   2   8  843.22   26.40
   1  -2  -8  851.11   26.40
  -1   2  -8  777.92   25.60
  -2  -2  -8  125.79   11.40
  -2   2  -8  116.59   10.40
   2  -2  -8  106.69    9.40
   2   2   8  111.59   10.20
  -3  -2  -8   48.20    9.00
  -3   2  -8   61.69    9.60
   3  -2  -8   61.39    8.20
  -4  -2  -8  524.45   23.90
   4   2   8  484.25   21.60
   4  -2  -8  505.95   18.70
  -4   2  -8  493.25   21.40
  -5  -2  -8  991.40   34.00
   5  -2  -8 1020.30   26.40
   5   2   8 1061.09   33.30
  -5   2  -8 1074.29   33.10
  -6  -2  -8  334.47   20.30
  -6   2  -8  300.97   17.80
   6   2   8  309.87   18.40
   6  -2  -8  330.07   14.30
  -7  -2  -8  261.07   18.90
   7   2  -8  230.48   14.10
   7  -2  -8  272.17   12.80
  -7   2  -8  246.08   16.60
   8   2  -8   20.10    6.20
  -8  -2  -8   43.40   10.20
  -8   2  -8   31.40    7.90
   8  -2  -8   24.00    5.10
  -9  -2  -8   64.59   12.30
   9   2  -8   73.99   10.50
  -9   2  -8   78.79   13.40
   9  -2  -8   78.89    7.30
   9  -2  -8   83.19    7.30
 -10  -2  -8   33.30   10.30
 -10   2  -8   20.80    7.90
  10  -2  -8   10.40    4.10
  10  -2  -8   21.80    4.70
 -11  -2  -8   57.99   12.60
  11  -2  -8   61.99    5.60
 -11   2  -8   46.40   10.80
 -12  -2  -8  144.89   20.30
  12   2  -8  120.49   15.20
  12  -2  -8  114.39    5.90
  12  -2  -8  120.59    6.60
 -12   2  -8   97.89   15.60
  13   2  -8  113.39   15.50
 -13  -2  -8   96.19   16.90
 -13   2  -8  117.89   17.30
 -14  -2  -8   12.40    9.80
 -14   2  -8   20.90   10.20
   0   3   8  160.08   11.50
  -1  -3  -8  915.41   30.00
  -1   3   8  946.51   27.20
  -1   3  -8  927.71   28.10
   1  -3  -8  977.90   29.00
   1   3   8  998.80   30.10
  -2  -3  -8  202.98   14.70
  -2   3   8  220.78   12.50
   2   3   8  207.78   14.10
  -2   3  -8  226.38   14.10
   2  -3  -8  209.68   13.20
  -3   3   8   24.40    5.40
  -3  -3  -8   23.10    6.90
   3   3   8   28.10    7.20
   3  -3  -8   37.00    6.90
  -3   3  -8   27.50    6.70
  -4  -3  -8  199.18   15.40
   4   3   8  164.98   13.60
  -4   3  -8  192.48   13.50
   4  -3  -8  206.88   12.20
  -5  -3  -8  366.26   21.10
   5   3   8  376.96   20.50
   5  -3  -8  367.96   15.70
  -5   3  -8  338.77   18.20
  -6  -3  -8  749.23   31.20
  -6   3  -8  730.93   27.60
   6   3   8  746.83   33.90
   6  -3  -8  747.93   21.80
   7   3  -8  622.64   25.70
  -7  -3  -8  623.04   29.50
  -7   3  -8  679.13   26.90
   7  -3  -8  610.44   19.10
  -8  -3  -8   25.90    8.90
   8   3  -8   39.00    7.90
  -8   3  -8   41.60    9.30
   8  -3  -8   25.60    4.80
   9   3  -8   77.49   11.30
  -9  -3  -8   50.89   12.40
   9  -3  -8   63.99    6.30
  -9   3  -8   65.19   11.40
   9  -3  -8   70.79    6.90
  10   3  -8    2.20    6.10
 -10  -3  -8   16.20    8.20
  10  -3  -8   12.20    3.40
 -10   3  -8   20.70    7.50
  10  -3  -8   12.30    3.30
 -11  -3  -8   57.09   12.80
  11   3  -8   61.19   10.30
  11  -3  -8   60.59    4.20
 -11   3  -8   42.20   10.10
  12   3  -8  200.98   17.20
 -12  -3  -8  170.28   19.20
 -12   3  -8  159.88   17.10
  13   3  -8  122.69   16.30
 -13  -3  -8  122.29   19.60
 -13   3  -8  117.99   16.50
 -14  -3  -8   26.70   12.30
 -14   3  -8   14.30    9.70
   0  -4  -8  968.90   30.70
   0   4   8  940.21   28.70
  -1  -4  -8  134.99   12.00
  -1   4   8  142.79   10.80
   1  -4  -8  167.08   12.60
   1   4   8  142.99   11.90
  -2   4   8   17.70    4.80
  -2  -4  -8   11.90    5.30
   2   4   8    8.00    5.10
  -2   4  -8    6.20    4.50
   2  -4  -8    6.90    4.70
  -3  -4  -8   75.09   11.30
  -3   4   8   92.09    8.00
   3  -4  -8   74.79    9.70
   3   4   8   98.39   10.60
  -3   4  -8   86.39    9.20
  -4  -4  -8  173.38   14.80
  -4   4   8  199.68   11.40
  -4   4  -8  185.78   13.50
   4   4   8  224.28   16.20
   4  -4  -8  219.38   12.90
  -5  -4  -8  171.08   15.30
  -5   4  -8  171.58   13.40
   5  -4  -8  178.88   11.40
   5   4   8  180.98   15.00
   6   4  -8   84.89   11.60
  -6  -4  -8  105.69   14.70
  -6   4  -8   96.39   10.90
   6  -4  -8   90.79    8.20
  -7  -4  -8  435.06   25.10
   7   4  -8  420.66   20.20
   7  -4  -8  419.46   15.50
  -7   4  -8  452.15   22.30
  -8  -4  -8   16.60    7.30
   8   4  -8    6.80    5.60
   8  -4  -8    7.20    3.80
  -8   4  -8    6.80    5.00
   9   4  -8   34.30    8.60
  -9  -4  -8   18.80    9.00
   9  -4  -8   24.70    4.10
   9  -4  -8   23.60    4.40
  -9   4  -8   18.90    7.60
 -10  -4  -8    6.30    7.00
  10  -4  -8    5.60    2.20
 -10   4  -8    0.60    5.20
 -11  -4  -8  175.08   18.60
 -11   4  -8  147.99   15.50
 -12  -4  -8  129.99   19.10
 -12   4  -8  185.88   17.00
 -13  -4  -8  144.69   21.70
 -13   4  -8  153.38   18.60
 -14  -4  -8   37.90   13.70
 -14   4  -8   45.80   11.60
   0  -5  -8  847.02   29.50
   0   5   8  789.72   27.50
  -1  -5  -8  896.01   31.50
  -1   5   8  910.51   28.60
   1   5   8  918.01   30.90
   1  -5  -8  905.31   30.10
  -2  -5  -8  367.46   20.70
  -2   5   8  389.36   17.60
   2   5   8  374.16   19.80
   2  -5  -8  361.16   18.10
  -3   5   8   15.80    4.90
  -3  -5  -8   15.50    6.40
   3  -5  -8   16.20    5.40
   3   5   8   14.80    6.00
  -4   5   8  154.78   10.40
  -4  -5  -8  113.49   12.70
   4   5   8  152.48   13.80
  -4   5  -8  140.79   11.90
   4  -5  -8  153.78   11.20
   5   5  -8  461.65   21.40
  -5  -5  -8  443.96   24.70
  -5   5  -8  467.05   21.70
   5  -5  -8  491.95   18.80
  -6  -5  -8  292.47   20.80
   6   5  -8  273.67   17.40
   6  -5  -8  288.57   13.80
  -6   5  -8  296.37   17.60
   7   5  -8  289.67   22.20
  -7  -5  -8  253.57   20.30
  -7   5  -8  271.47   17.20
   7  -5  -8  266.47   12.70
  -8  -5  -8   95.29   15.60
   8  -5  -8  109.99    7.70
  -8   5  -8   84.39   12.40
  -9  -5  -8  115.49   18.20
  -9   5  -8   81.99   12.40
   9  -5  -8   77.49    5.80
 -10  -5  -8   19.70    8.90
 -10   5  -8    1.50    5.80
 -11  -5  -8  134.19   20.30
 -11   5  -8  163.58   15.40
 -12  -5  -8  284.87   25.10
 -12   5  -8  282.27   20.20
 -13  -5  -8   96.39   18.40
 -13   5  -8   81.99   13.70
 -14  -5  -8    6.50   10.80
 -14   5  -8   12.20    8.30
   0   6   8  781.92   28.80
   0  -6  -8  805.92   30.00
  -1   6   8  329.77   17.80
  -1  -6  -8  312.57   19.10
   1   6   8  309.37   18.20
   1  -6  -8  339.67   18.90
  -2  -6  -8  115.39   12.70
  -2   6   8  136.89   11.30
   2  -6  -8  108.89   11.30
   2   6   8  144.29   12.80
  -3  -6  -8  111.39   14.70
  -3   6   8   95.09    9.70
   3   6   8  116.89   12.70
   3  -6  -8   83.29    9.10
  -4   6   8  231.18   12.90
   4   6  -8  211.58   18.00
  -4  -6  -8  206.68   17.30
   4  -6  -8  223.08   13.90
  -4   6  -8  241.98   15.60
  -5   6   8  352.36   15.10
  -5  -6  -8  336.37   22.50
   5  -6  -8  357.96   16.50
  -5   6  -8  351.86   18.90
  -6  -6  -8  135.89   17.90
  -6   6  -8  114.99   11.70
   6  -6  -8  136.59    9.80
  -7  -6  -8  563.64   30.10
   7  -6  -8  556.64   18.50
  -7   6  -8  558.44   24.60
  -8  -6  -8   42.70   11.90
   8  -6  -8   56.09    6.50
  -8   6  -8   61.69   10.80
  -9  -6  -8   25.60   10.00
   9  -6  -8   42.80    4.10
  -9   6  -8   58.09   10.70
 -10  -6  -8    0.50    7.50
 -10   6  -8    8.30    7.00
 -11  -6  -8  131.59   21.00
 -11   6  -8  146.79   15.30
 -12  -6  -8  213.68   22.50
 -12   6  -8  260.07   19.40
 -13  -6  -8  194.28   25.20
 -13   6  -8  214.68   18.50
 -14  -6  -8    8.60   10.30
 -14   6  -8   14.40    8.90
   0  -7  -8 1814.22   47.10
   0   7   8 1719.63   44.30
  -1   7   8   62.39   10.20
  -1  -7  -8   60.49   11.10
   1   7   8   45.30    9.60
   1  -7  -8   57.59   10.20
  -2   7   8  269.87   16.40
  -2  -7  -8  295.37   20.10
   2  -7  -8  257.47   16.70
  -3  -7  -8   43.80   10.60
  -3   7   8   42.30    8.30
   3  -7  -8   31.30    7.50
  -4  -7  -8  388.36   24.20
  -4   7   8  350.86   17.00
   4  -7  -8  349.87   18.00
  -5  -7  -8  105.59   16.10
  -5   7   8   91.09    9.10
   5  -7  -8  125.99   10.40
  -5   7  -8  124.09   11.80
  -6  -7  -8 1055.59   41.90
  -6   7   8 1056.79   26.10
  -6   7  -8 1087.59   34.40
   6  -7  -8 1094.59   28.90
  -7  -7  -8   70.79   14.10
   7  -7  -8   72.09    7.50
  -7   7  -8   79.79   12.20
  -8  -7  -8  155.18   20.50
  -8   7  -8  177.18   14.90
   8  -7  -8  163.18    9.40
  -9  -7  -8   28.70   11.10
  -9   7  -8    8.20    6.20
 -10  -7  -8    5.30    8.60
 -10   7  -8   37.20    9.30
 -11  -7  -8  163.88   22.70
 -11   7  -8  146.19   15.20
 -12  -7  -8  279.67   25.60
 -12   7  -8  285.17   20.40
 -13  -7  -8  102.79   18.90
 -13   7  -8   96.89   14.30
   0  -8  -8   93.19   13.70
   0   8   8  106.09   14.40
  -1   8   8  325.37   19.10
  -1  -8  -8  322.67   20.90
   1  -8  -8  325.67   19.80
  -2  -8  -8  135.09   14.70
  -2   8   8  159.68   13.30
   2  -8  -8  158.58   14.20
  -3  -8  -8   37.60   10.40
  -3   8   8   51.79    9.30
   3  -8  -8   58.09   10.20
  -4  -8  -8   29.90    9.70
  -4   8   8   26.00    6.80
   4  -8  -8   25.40    6.50
  -5   8   8 1083.29   29.50
  -5  -8  -8 1044.30   42.10
   5  -8  -8 1080.69   31.00
  -6  -8  -8  227.88   20.20
  -6   8   8  203.58   12.20
   6  -8  -8  192.08   12.90
  -6   8  -8  215.38   16.40
  -7  -8  -8  634.44   33.50
  -7   8  -8  607.74   26.50
   7  -8  -8  619.44   20.50
  -8  -8  -8   57.99   13.20
  -8   8  -8   33.10    8.40
   8  -8  -8   40.10    5.90
  -9  -8  -8   98.49   17.60
  -9   8  -8   86.59   12.70
 -10  -8  -8   21.40   10.40
 -10   8  -8   28.70    8.30
 -11  -8  -8  224.58   23.50
 -11   8  -8  263.17   18.60
 -12  -8  -8   78.19   16.70
 -12   8  -8   85.39   14.00
 -13  -8  -8   77.49   18.50
 -13   8  -8   62.39   12.70
   0  -9  -8 1246.68   41.00
  -1   9   8  522.35   25.40
  -1  -9  -8  481.15   26.00
   1  -9  -8  460.05   24.00
  -2   9   8  160.88   14.60
  -2  -9  -8  123.59   16.90
   2  -9  -8  149.39   13.80
  -3  -9  -8  119.69   17.10
  -3   9   8   87.09   12.00
   3  -9  -8   86.99   12.30
  -4   9   8  159.48   15.50
  -4  -9  -8  173.38   18.00
   4  -9  -8  156.88   13.30
  -5   9   8  431.06   19.70
  -5  -9  -8  458.65   29.00
   5  -9  -8  421.16   20.30
  -6   9   8  480.75   19.20
  -6  -9  -8  500.85   30.50
   6  -9  -8  496.95   20.50
  -6   9  -8  535.05   25.10
  -7  -9  -8  110.59   18.70
  -7   9   8  109.29    8.70
  -7   9  -8  122.39   15.10
   7  -9  -8  118.39    9.70
  -8  -9  -8   32.50   10.90
  -8   9  -8   29.30    8.80
   8  -9  -8   33.10    5.50
  -9  -9  -8   26.50   11.30
  -9   9  -8   35.70    9.10
 -10  -9  -8   62.89   15.60
 -10   9  -8   51.89   10.50
 -11  -9  -8  111.29   20.20
 -11   9  -8  113.99   15.00
 -12  -9  -8   59.39   15.90
 -12   9  -8   47.40   10.80
   0 -10  -8  658.33   31.00
  -1 -10  -8  124.29   17.30
   1 -10  -8  131.89   14.60
  -2 -10  -8   96.29   15.80
   2 -10  -8  101.39   14.20
  -3  10   8   28.20    8.10
  -3 -10  -8   57.79   13.30
   3 -10  -8   60.89   11.10
  -4  10   8  284.37   17.70
   4 -10  -8  292.97   18.40
  -5 -10  -8  266.27   23.30
   5 -10  -8  266.17   16.60
  -6  10   8  156.28   12.50
  -6 -10  -8  160.48   21.80
  -7 -10  -8  193.48   20.60
  -7  10   8  153.88   11.30
  -7  10  -8  164.28   14.90
   7 -10  -8  164.48   11.90
  -8 -10  -8   53.59   13.90
  -8  10  -8   58.59   11.40
   8 -10  -8   47.20    6.70
  -9 -10  -8    7.40    9.40
   9 -10  -8   17.20    3.50
  -9  10  -8   15.80    7.50
 -10 -10  -8   12.40   10.50
 -10  10  -8   17.60    8.60
 -11 -10  -8   89.29   18.80
 -11  10  -8   51.29   10.80
 -12 -10  -8   24.60   13.00
 -12  10  -8   24.00    9.00
   0 -11  -8 1232.38   43.80
  -1 -11  -8  190.98   18.40
   1 -11  -8  177.38   16.60
  -2 -11  -8    0.40    6.10
   2 -11  -8   -7.80    5.00
  -3 -11  -8   32.20   10.70
   3 -11  -8   28.60    8.80
  -4 -11  -8  178.18   19.20
  -4  11   8  190.48   15.50
   4 -11  -8  190.08   15.40
  -5 -11  -8   28.60   10.90
  -5  11   8   32.10    8.70
   5 -11  -8   28.70    7.90
  -6 -11  -8  134.99   20.00
   6 -11  -8  123.49   11.90
  -7  11   8  180.28   12.60
  -7 -11  -8  199.28   21.60
   7 -11  -8  195.98   18.80
  -7  11  -8  181.78   16.30
  -8  11   8   16.90    5.10
  -8 -11  -8   26.00   10.60
   8 -11  -8   24.30    5.30
  -8  11  -8   30.90    8.80
  -9 -11  -8   -2.80    9.10
  -9  11  -8   30.10    8.90
 -10 -11  -8    7.30   10.90
 -10  11  -8    7.10    7.10
 -11 -11  -8  179.08   25.90
 -11  11  -8  162.78   16.90
   0 -12  -8   59.69   12.80
   1 -12  -8   81.29   13.70
  -2 -12  -8   76.69   15.50
   2 -12  -8   46.50   11.40
  -3 -12  -8   40.80   12.70
   3 -12  -8   15.50    7.70
  -4 -12  -8   33.50   11.70
   4 -12  -8   24.40    8.60
  -5 -12  -8  107.29   18.70
  -5  12   8  120.29   13.60
   5 -12  -8  118.79   12.90
  -6 -12  -8   56.89   14.30
  -6  12   8   62.19   10.90
   6 -12  -8   62.59   10.30
  -7  12   8   35.40    8.10
  -7 -12  -8   27.90   11.60
   7 -12  -8   30.70    7.20
  -8  12   8  286.17   14.90
  -8 -12  -8  260.67   25.80
  -8  12  -8  296.97   21.00
   8 -12  -8  312.17   14.80
  -9 -12  -8   20.10   11.80
  -9  12  -8    4.70    7.20
 -10 -12  -8   18.70   12.20
 -10  12  -8   -4.00    7.40
   0 -13  -8  317.37   23.60
  -1 -13  -8  184.68   19.10
   1 -13  -8  231.28   19.90
  -2 -13  -8  -13.10    5.30
   2 -13  -8    8.60    7.80
  -3 -13  -8   31.40   10.80
   3 -13  -8   31.00    9.80
  -4 -13  -8   10.70    8.90
   4 -13  -8   19.80    8.10
  -5 -13  -8  340.37   27.40
   5 -13  -8  317.27   20.30
  -6 -13  -8   71.39   16.00
  -6  13   8   66.09   12.10
   6 -13  -8   74.99   11.90
  -7 -13  -8  268.87   26.20
  -7  13   8  294.97   18.70
   7 -13  -8  298.87   17.00
  -8 -13  -8   28.20   15.30
  -8  13  -8   42.40   10.10
  -9 -13  -8   -3.80    9.40
  -9  13  -8    8.60    7.50
   0 -14  -8  298.57   24.10
  -1 -14  -8   46.70   12.20
   1 -14  -8   31.60   10.80
  -2 -14  -8   92.19   16.80
   2 -14  -8   90.49   15.30
  -3 -14  -8   39.80   13.10
   3 -14  -8   32.60    9.90
  -4 -14  -8   39.50   14.00
   4 -14  -8   53.49   11.60
  -5 -14  -8   63.39   15.00
   5 -14  -8   25.90    9.10
  -6 -14  -8  260.87   25.70
   6 -14  -8  240.38   17.50
  -7 -14  -8   44.00   15.90
   7 -14  -8   18.70    7.30
  -8 -14  -8  112.59   20.70
   8 -14  -8   90.49   10.80
   0 -15  -8   15.90    8.80
  -1 -15  -8  288.27   24.80
   1 -15  -8  288.17   23.30
  -2 -15  -8   17.20    9.40
   2 -15  -8   16.00    9.70
  -3 -15  -8    2.00    8.40
   3 -15  -8   -4.40    7.00
  -4 -15  -8    8.50    9.60
   5 -15  -8  227.08   19.30
  -6 -15  -8   22.40   12.30
   6 -15  -8   39.60   10.00
  -7 -15  -8   66.99   17.80
   7 -15  -8   89.99   11.80
   0 -16  -8  136.79   20.40
  -1 -16  -8  139.89   21.00
   1 -16  -8   94.59   16.10
  -2 -16  -8   18.90   10.40
   2 -16  -8   22.80   10.40
  -3 -16  -8   16.00   11.50
   3 -16  -8  -13.70    7.40
  -4 -16  -8   18.30   10.30
   4 -16  -8    7.20    8.50
  -5 -16  -8   99.69   20.20
   5 -16  -8   94.59   15.20
   0 -17  -8    6.60    8.60
  -1 -17  -8   18.60   10.70
   1 -17  -8   19.60    9.40
  -2 -17  -8   -4.50    9.20
   2 -17  -8   15.60    9.40
  -3 -17  -8    5.50    9.70
   3 -17  -8   -8.20    7.40
   0   0  -9    4.60    4.20
  -1   0  -9   -0.50    3.60
   1   0  -9    4.30    3.80
  -2   0  -9   81.29   11.30
   2   0   9   72.09    9.90
   2   0  -9   72.89    9.70
  -3   0  -9  189.08   14.30
   3   0   9  169.68   13.00
   3   0  -9  160.08   11.80
  -4   0  -9   63.49   10.70
   4   0  -9   57.49    9.80
   4   0   9   69.39   10.40
   5   0   9    8.00    5.00
  -5   0  -9   -1.30    4.10
   6   0   9   43.60   10.20
  -6   0  -9   43.90    9.90
  -7   0  -9  562.94   27.10
   8   0  -9  172.58   12.10
  -8   0  -9  178.18   16.30
   9   0  -9   24.40    6.40
  -9   0  -9   19.00    7.50
 -10   0  -9  194.28   18.00
  10   0  -9  178.98   13.50
  10   0  -9  168.08   12.90
 -11   0  -9   -4.00    6.40
  11   0  -9   13.00    4.80
  11   0  -9    2.00    5.30
  12   0  -9   25.20    7.40
 -12   0  -9   19.60   10.50
  12   0  -9    8.10    4.70
  13   0  -9  -12.40    6.80
  13   0  -9    8.10    5.30
 -13   0  -9    5.60    9.20
 -14   0  -9  138.29   20.30
  14   0  -9  109.59    9.60
   0   1  -9    4.70    3.70
   0   1   9    5.50    3.40
   0  -1  -9    3.80    4.00
  -1  -1  -9  113.29   11.00
   1   1  -9  106.19   10.10
   1  -1  -9  112.69   10.50
  -1   1  -9  114.69   10.60
   2   1  -9 4599.54   71.79
  -2  -1  -9 4544.25   76.79
   2  -1  -9 4583.34   72.79
  -2   1  -9 4740.03   77.59
   2   1   9 4594.74   73.59
  -3  -1  -9  224.68   15.60
   3   1  -9  220.18   13.50
  -3   1  -9  216.68   15.20
   3   1   9  188.78   13.70
   4   1  -9 1949.80   41.60
  -4  -1  -9 2045.20   50.59
  -4   1  -9 1919.41   47.10
   4   1   9 1896.41   45.70
   4  -1  -9 1867.51   41.20
   5  -1   9  213.98   14.70
  -5  -1  -9  247.98   17.50
   5   1   9  233.78   16.10
   5  -1  -9  248.38   13.80
  -5   1  -9  218.38   15.80
   6  -1   9  176.98   14.10
  -6  -1  -9  184.68   15.60
  -6   1  -9  152.78   14.10
   6  -1  -9  192.98   12.00
  -7  -1  -9   43.20   10.00
   7  -1  -9   42.90    7.10
  -7   1  -9   42.50   10.00
   8   1  -9  432.46   19.10
  -8  -1  -9  404.06   24.00
  -8   1  -9  383.36   22.70
   8  -1  -9  401.26   16.90
  -9  -1  -9  286.47   21.20
   9   1  -9  279.77   16.00
  -9   1  -9  288.87   20.60
   9  -1  -9  289.07   14.60
   9  -1  -9  273.97   13.80
  10   1  -9  174.78   13.80
 -10  -1  -9  173.38   21.40
  10  -1  -9  198.58   12.10
  10  -1  -9  182.78   11.40
 -10   1  -9  211.38   18.40
  11   1  -9  108.19   11.80
 -11  -1  -9  102.09   16.80
 -11   1  -9   96.29   15.30
  11  -1  -9   96.49    8.40
  11  -1  -9   75.69    9.00
  12   1  -9   63.59   11.10
 -12  -1  -9   26.90   12.30
  12  -1  -9   56.19    8.00
 -12   1  -9   76.89   14.80
  12  -1  -9   66.39    7.80
  13   1  -9   44.40   10.40
 -13  -1  -9   51.49   13.00
  13  -1  -9   35.40    6.00
  13  -1  -9   30.40    7.20
  14   1  -9   30.90   12.00
 -14  -1  -9   30.20   11.40
 -14   1  -9   25.60   10.90
   0  -2  -9   11.20    5.20
   0   2  -9   19.90    5.50
   0   2   9   17.50    5.70
  -1  -2  -9   25.30    6.60
  -1   2   9   11.10    4.50
   1   2  -9   33.10    6.90
   1  -2  -9   21.00    6.20
   1   2   9   16.60    6.50
  -1   2  -9   23.10    6.10
  -2  -2  -9   99.89   11.00
   2  -2  -9  100.19   13.80
  -2   2  -9  107.89   10.70
   2   2   9  132.99   11.60
  -3  -2  -9   34.20    8.00
   3  -2  -9   26.00    6.40
  -3   2  -9   25.20    7.00
   3   2   9   15.40    5.80
  -4  -2  -9  191.98   15.60
  -4   2  -9  198.98   14.70
   4   2   9  223.78   15.50
   4  -2  -9  217.08   13.30
  -5  -2  -9    5.80    5.60
   5  -2  -9   12.00    4.70
   5   2   9    5.90    5.70
  -5   2  -9   11.50    5.70
  -6  -2  -9   12.40    6.60
   6  -2  -9   14.60    4.70
  -6   2  -9   13.20    6.20
   7   2  -9  100.49   10.50
  -7  -2  -9  101.69   14.80
   7  -2  -9  100.29    9.10
  -7   2  -9   94.19   13.30
  -8  -2  -9   90.09   15.30
   8   2  -9   65.19   10.30
   8  -2  -9   75.19    8.20
  -8   2  -9   75.49   12.60
  -9  -2  -9   94.79   15.70
   9   2  -9   90.29   11.80
  -9   2  -9  106.59   15.40
   9  -2  -9  104.99    8.60
   9  -2  -9  100.19    8.80
  10   2  -9  176.78   14.70
 -10  -2  -9  182.68   18.10
  10  -2  -9  150.88   10.10
  10  -2  -9  165.78   10.40
 -10   2  -9  154.88   15.60
  11   2  -9   28.10    8.30
  11  -2  -9   21.90    4.80
 -11   2  -9   19.60    8.80
  11  -2  -9   15.90    4.80
 -12  -2  -9   51.49   12.70
  12   2  -9   56.09   11.00
  12  -2  -9   42.10    5.70
 -12   2  -9   58.69   12.50
  13   2  -9   74.19   12.10
 -13  -2  -9   75.09   16.00
 -13   2  -9   81.29   14.80
 -14  -2  -9   62.09   15.90
 -14   2  -9   66.69   14.20
   0   3  -9   31.40    6.90
   0  -3  -9   29.30    7.10
  -1   3   9  151.48   12.00
  -1  -3  -9  143.79   12.70
   1   3   9  177.18   13.10
  -1   3  -9  182.38   13.40
   1  -3  -9  164.98   13.10
  -2  -3  -9  847.62   31.00
  -2   3   9  867.21   26.40
  -2   3  -9  875.91   29.40
   2  -3  -9  872.31   28.40
   2   3   9  841.12   29.10
  -3  -3  -9 1201.08   38.00
   3  -3  -9 1177.18   37.60
  -3   3  -9 1174.18   34.90
   3   3   9 1204.18   36.10
  -4  -3  -9  555.94   26.20
   4  -3  -9  550.34   21.20
   4   3   9  550.14   24.70
  -4   3  -9  556.24   24.20
  -5  -3  -9  446.16   24.20
   5  -3  -9  492.25   19.60
  -5   3  -9  496.55   23.20
  -6  -3  -9    5.50    5.60
   6  -3  -9   13.70    5.20
  -6   3  -9    8.70    5.70
   7   3  -9   69.39   10.30
  -7  -3  -9   70.29   13.00
  -7   3  -9   77.29   11.90
   7  -3  -9   79.99    8.30
  -8  -3  -9   67.89   13.70
   8   3  -9   61.09   10.60
   8  -3  -9   54.89    7.30
  -8   3  -9   55.49   10.40
  -9  -3  -9  468.05   27.90
   9   3  -9  479.25   22.70
   9  -3  -9  490.45   17.00
  -9   3  -9  445.16   25.50
  10   3  -9  276.77   18.30
 -10  -3  -9  272.77   27.10
 -10   3  -9  257.57   19.70
  10  -3  -9  263.37   12.00
  10  -3  -9  266.37   11.60
 -11  -3  -9   82.89   15.50
  11  -3  -9   75.69    6.30
 -11   3  -9   82.19   13.50
  11  -3  -9   72.69   11.00
 -12  -3  -9   24.80   10.90
 -12   3  -9   10.90    8.70
 -13  -3  -9   86.79   17.00
 -13   3  -9  113.59   17.80
 -14  -3  -9   43.70   14.60
 -14   3  -9   55.69   15.80
   0   4   9    2.00    3.70
   0  -4  -9    0.20    3.50
  -1  -4  -9   22.10    7.00
  -1   4   9   18.30    5.70
   1   4   9   15.00    5.90
   1  -4  -9   15.00    6.30
  -2  -4  -9   26.60    7.30
  -2   4   9   31.30    6.80
   2  -4  -9   28.30    6.70
  -2   4  -9   31.20    7.30
   2   4   9   27.70    7.00
  -3   4   9   71.79    9.40
  -3  -4  -9   85.89   13.00
   3   4   9   82.19   12.50
  -3   4  -9   77.49   11.30
  -4  -4  -9   22.40    7.40
   4  -4  -9   29.10    7.00
  -4   4  -9   21.40    6.50
  -5  -4  -9   58.19   11.80
   5  -4  -9   69.59    9.10
  -5   4  -9   51.39    9.60
   6   4  -9   19.20    6.90
  -6  -4  -9   10.50    6.80
  -6   4  -9   13.40    6.10
   6  -4  -9   19.80    5.20
  -7  -4  -9   65.09   13.10
   7   4  -9   53.59   10.00
   7  -4  -9   61.99    8.40
  -7   4  -9   69.19   11.40
  -8  -4  -9    9.00    7.80
  -8   4  -9   15.20    7.40
   8  -4  -9   17.90    5.00
  -9  -4  -9  173.48   18.40
   9  -4  -9  202.28   10.80
  -9   4  -9  206.88   17.50
 -10  -4  -9   73.89   15.10
 -10   4  -9   60.29   11.80
  10  -4  -9   74.99    6.50
 -11  -4  -9   63.39   14.20
 -11   4  -9   75.59   13.70
 -12  -4  -9   35.80   11.00
 -12   4  -9   31.10    9.30
 -13  -4  -9   80.59   16.20
 -13   4  -9   49.20   12.40
 -14  -4  -9   22.20   12.80
 -14   4  -9   42.30   12.10
   0  -5  -9   25.00    7.20
   0   5   9   29.80    7.40
  -1   5   9  204.28   16.30
  -1  -5  -9  247.78   17.30
   1   5   9  210.88   15.30
   1  -5  -9  219.28   15.30
  -2  -5  -9  661.23   28.90
  -2   5   9  645.94   23.90
   2   5   9  686.33   28.10
   2  -5  -9  676.13   25.90
  -3  -5  -9  714.63   31.00
  -3   5   9  750.12   25.20
   3  -5  -9  713.23   25.90
  -3   5  -9  738.73   27.80
  -4  -5  -9  475.05   25.90
  -4   5   9  489.15   19.20
  -4   5  -9  455.25   22.00
   4  -5  -9  485.55   21.10
  -5  -5  -9  536.45   28.20
   5  -5  -9  516.95   20.70
  -5   5  -9  522.75   24.10
  -6  -5  -9   14.60    7.30
   6  -5  -9   26.80    6.30
  -6   5  -9   28.30    7.60
  -7  -5  -9  175.08   17.50
  -7   5  -9  166.88   14.50
   7  -5  -9  142.29   10.60
  -8  -5  -9   89.69   15.70
   8  -5  -9   54.79    7.80
  -8   5  -9   55.69   10.80
  -9  -5  -9  547.95   31.70
   9  -5  -9  570.14   17.00
  -9   5  -9  577.34   27.40
 -10  -5  -9  136.89   20.40
  10  -5  -9  134.89    6.40
 -10   5  -9  119.89   13.50
  10  -5  -9  123.89    6.40
 -11  -5  -9  209.28   22.00
 -11   5  -9  190.28   17.90
 -12  -5  -9    2.90   10.00
 -12   5  -9   19.20    8.50
 -13  -5  -9   68.09   17.70
 -13   5  -9   25.90   10.70
   0   6   9   33.60    8.40
   0  -6  -9   33.90    8.00
  -1   6   9   23.30    6.90
  -1  -6  -9   26.80    7.90
   1   6   9   28.90    7.80
   1  -6  -9   33.20    8.50
  -2  -6  -9   82.59   13.60
  -2   6   9   89.59   13.70
   2  -6  -9  132.19   12.30
  -3   6   9   55.69    9.40
  -3  -6  -9   71.29   12.70
   3  -6  -9   73.49   10.70
  -4   6   9   70.09    9.60
  -4  -6  -9   74.29   13.00
  -4   6  -9   64.49   11.40
   4  -6  -9   72.69   12.60
  -5  -6  -9   31.20    9.80
  -5   6   9   21.80    5.60
   5  -6  -9   35.20    7.20
  -5   6  -9   20.00    7.20
  -6  -6  -9   57.79   12.40
   6  -6  -9   51.19    8.00
  -6   6  -9   67.99   11.90
  -7  -6  -9   66.29   13.80
  -7   6  -9   74.39   11.80
   7  -6  -9   66.69    8.90
  -8  -6  -9   87.59   15.60
  -8   6  -9   90.79   13.30
   8  -6  -9   89.39    8.20
  -9  -6  -9  287.77   24.10
   9  -6  -9  293.87   11.80
  -9   6  -9  275.17   19.30
 -10  -6  -9   42.40   12.90
 -10   6  -9   27.70    9.00
 -11  -6  -9   86.29   19.10
 -11   6  -9   77.39   14.10
 -12  -6  -9   29.20   12.90
 -12   6  -9   44.10   10.50
 -13  -6  -9   77.49   17.50
 -13   6  -9   30.20   10.30
   0  -7  -9   42.90    9.90
   0   7   9   41.00    9.10
  -1  -7  -9  827.92   33.10
  -1   7   9  836.92   30.50
   1  -7  -9  835.02   31.50
  -2   7   9   -6.10    3.80
  -2  -7  -9    8.90    6.30
   2  -7  -9    4.30    5.30
  -3  -7  -9 2156.88   57.89
  -3   7   9 2063.79   53.99
   3  -7  -9 2222.08   50.19
  -4   7   9   88.69    9.50
  -4  -7  -9   82.69   14.20
   4  -7  -9   95.99   12.20
  -5  -7  -9  618.44   32.20
  -5   7   9  605.84   21.90
  -5   7  -9  602.74   26.70
  -6  -7  -9   -4.10    5.60
  -6   7   9    3.60    4.20
   6  -7  -9    2.90    4.00
  -6   7  -9   12.50    6.00
  -7  -7  -9  153.88   21.10
   7  -7  -9  146.39   11.00
  -7   7  -9  129.99   13.80
  -8  -7  -9   15.90    8.50
  -8   7  -9   11.90    6.80
   8  -7  -9    8.00    3.80
  -9  -7  -9  772.02   39.10
   9  -7  -9  782.92   18.70
  -9   7  -9  749.33   31.50
 -10  -7  -9   30.10   11.40
 -10   7  -9   13.70    8.10
 -11  -7  -9  160.18   23.50
 -11   7  -9  148.69   16.80
 -12  -7  -9    2.70   10.10
 -12   7  -9  -13.50    6.90
 -13  -7  -9   32.40   13.30
 -13   7  -9   64.19   13.50
   0  -8  -9    4.20    5.90
  -1  -8  -9   22.90    9.10
  -1   8   9    8.40    6.50
   1  -8  -9   16.10    6.80
  -2   8   9  189.88   15.70
  -2  -8  -9  188.68   17.70
   2  -8  -9  200.48   15.90
  -3  -8  -9  171.38   17.20
  -3   8   9  163.28   13.50
   3  -8  -9  204.18   15.50
  -4  -8  -9   12.00    7.40
   4  -8  -9   21.40    6.80
  -5   8   9   74.19    9.90
  -5  -8  -9   70.59   14.20
  -5   8  -9   99.89   13.70
   5  -8  -9   87.89   11.40
  -6  -8  -9   63.99   13.80
  -6   8   9   71.39    9.20
  -6   8  -9   61.39   10.80
   6  -8  -9   85.59    9.40
  -7  -8  -9   58.19   13.30
  -7   8  -9   77.79   13.00
   7  -8  -9   64.49    9.30
  -8  -8  -9   -5.90    7.20
   8  -8  -9   16.60    5.00
  -8   8  -9   23.70    8.70
  -9  -8  -9  321.77   26.50
  -9   8  -9  305.37   20.90
   9  -8  -9  288.57   11.10
 -10  -8  -9   -0.70    8.30
 -10   8  -9   14.30    8.00
 -11  -8  -9   31.10   12.20
 -11   8  -9   18.30    8.80
 -12  -8  -9    1.30    9.20
 -12   8  -9   16.20    8.80
   0  -9  -9   37.90   10.50
  -1  -9  -9 1415.56   46.70
   1  -9  -9 1396.06   44.20
  -2  -9  -9  492.25   28.40
  -2   9   9  492.25   29.20
   2  -9  -9  575.94   27.40
  -3  -9  -9 1707.33   53.89
  -3   9   9 1659.23   44.50
   3  -9  -9 1664.93   45.50
  -4  -9  -9  454.95   33.10
  -4   9   9  534.25   23.80
   4  -9  -9  500.15   23.60
  -5  -9  -9   44.80   12.60
   5  -9  -9   38.00    8.70
  -6   9   9   11.10    5.50
  -6  -9  -9   13.20    8.40
  -6   9  -9   13.00    6.80
   6  -9  -9    9.20    5.50
  -7   9   9  352.56   16.00
  -7  -9  -9  337.77   26.80
   7  -9  -9  360.16   17.50
  -7   9  -9  359.16   22.30
  -8  -9  -9  377.66   28.80
  -8   9  -9  338.77   21.90
   8  -9  -9  365.26   15.60
  -9  -9  -9  260.97   25.50
  -9   9  -9  220.78   18.40
   9  -9  -9  257.67   10.60
 -10  -9  -9   36.10   13.80
 -10   9  -9   40.50    9.30
 -11  -9  -9   32.30   13.70
 -11   9  -9   12.20    8.20
 -12   9  -9   36.30   10.90
   0 -10  -9   -5.10    5.50
  -1 -10  -9   56.09   12.40
   1 -10  -9   67.29   12.40
  -2 -10  -9   71.79   14.40
   2 -10  -9   51.99   11.70
   3 -10  -9   17.30    6.80
  -4 -10  -9   28.80   10.90
  -4  10   9   59.39   10.80
   4 -10  -9   30.40    8.50
  -5  10   9   94.19   12.50
  -5 -10  -9  125.19   19.30
   5 -10  -9   83.39   12.20
  -6 -10  -9   14.40    8.80
   6 -10  -9   -4.30    5.20
  -7 -10  -9   49.99   14.00
  -7  10   9   27.40    6.80
  -7  10  -9   19.60    8.80
  -8 -10  -9   52.19   14.30
   8 -10  -9   64.29    8.40
  -8  10  -9   46.90   10.80
  -9 -10  -9  150.28   22.60
   9 -10  -9  106.49    7.60
  -9  10  -9   83.49   14.10
 -10 -10  -9   77.49   17.50
 -10  10  -9   42.30   10.80
 -11  10  -9   -3.40    6.40
   0 -11  -9    4.00    7.70
  -1 -11  -9  192.18   19.50
   1 -11  -9  225.38   19.40
  -2 -11  -9    7.30    7.50
   2 -11  -9   10.60    7.20
  -3 -11  -9  290.87   24.30
   3 -11  -9  312.27   21.10
  -4 -11  -9  440.46   29.80
   4 -11  -9  421.46   23.30
  -5  11   9   40.60    9.20
  -5 -11  -9   51.69   14.20
   5 -11  -9   44.20    9.90
  -6  11   9   67.99   10.80
  -6 -11  -9   56.49   14.70
   6 -11  -9   78.89   11.60
  -7 -11  -9   60.59   15.40
  -7  11   9   48.00    8.70
   7 -11  -9   68.59   10.00
  -8 -11  -9  275.07   26.20
  -8  11   9  266.87   14.00
   8 -11  -9  294.27   14.90
  -9 -11  -9   48.00   15.10
   9 -11  -9   59.29    6.80
 -10 -11  -9  229.38   33.90
 -11 -11  -9    7.20   12.50
  -1 -12  -9   57.99   13.40
   1 -12  -9   51.59   12.10
  -2 -12  -9    2.80    7.00
   2 -12  -9    1.80    7.30
  -3 -12  -9  159.58   21.70
   3 -12  -9  124.79   16.20
  -4 -12  -9   47.20   13.80
   4 -12  -9   68.19   12.30
  -5 -12  -9   -3.50    7.60
   5 -12  -9   20.20    7.70
  -6 -12  -9   13.60   10.90
  -6  12   9   16.30    8.10
   6 -12  -9   11.40    6.80
  -7 -12  -9   87.19   17.40
  -7  12   9   57.89    9.70
   7 -12  -9   75.59   10.80
  -7  12  -9   74.09   13.10
  -8 -12  -9   64.79   16.40
  -8  12  -9   58.19   11.70
  -9 -12  -9   46.50   15.30
  -9  12  -9   22.50    9.50
   9 -12  -9   43.50    6.60
 -10 -12  -9   47.10   16.60
 -10  12  -9   85.59   14.40
   0 -13  -9   -9.30    5.90
  -1 -13  -9   36.00   11.30
   1 -13  -9   29.00   10.30
  -2 -13  -9   68.79   15.40
   2 -13  -9   75.69   15.40
  -3 -13  -9   58.59   13.90
   3 -13  -9   18.40    9.40
  -4 -13  -9  519.15   33.30
   4 -13  -9  537.55   28.20
  -5 -13  -9   27.60   11.00
   5 -13  -9   41.10   10.60
  -6 -13  -9   51.29   13.90
   6 -13  -9   67.09   11.20
  -7 -13  -9   43.60   16.20
   7 -13  -9   42.30    9.40
  -8 -13  -9  111.39   21.60
   8 -13  -9  116.59   11.70
  -8  13  -9  184.38   18.70
  -9 -13  -9   22.60   12.90
  -9  13  -9   28.50   10.70
   0 -14  -9   -0.70    7.10
  -1 -14  -9   27.10   10.90
   1 -14  -9   41.40   11.90
  -2 -14  -9  -11.70    7.20
   2 -14  -9    1.20    8.00
  -3 -14  -9   19.80   10.70
   3 -14  -9   29.60   10.40
  -4 -14  -9   35.40   13.10
   4 -14  -9   20.40   10.00
  -5 -14  -9   -5.60    9.10
   5 -14  -9    0.50    6.90
   6 -14  -9    5.70    7.10
  -7 -14  -9    0.20    9.60
   7 -14  -9   -0.70    7.30
  -8 -14  -9   56.19   17.00
  -8  14  -9   51.59   12.70
   8 -14  -9   53.59    9.40
   0 -15  -9    0.20    8.70
  -1 -15  -9   46.10   14.30
   1 -15  -9   25.20   11.10
  -2 -15  -9  323.17   27.10
   2 -15  -9  295.67   23.80
  -3 -15  -9   66.79   16.10
   3 -15  -9   70.99   13.80
  -4 -15  -9  487.65   39.90
  -5 -15  -9   30.90   12.90
   5 -15  -9    7.10    8.50
  -6 -15  -9    2.70   10.20
   6 -15  -9   22.30    8.10
   0 -16  -9   17.80   10.80
  -1 -16  -9   12.00   11.00
   1 -16  -9   24.10   10.50
  -2 -16  -9   11.50   11.10
   2 -16  -9   -4.50    8.20
  -3 -16  -9   -0.20    9.40
   3 -16  -9    5.00    8.00
  -4 -16  -9   34.70   14.80
   4 -16  -9   25.40   10.20
   0   0 -10 3174.28   61.29
  -1   0 -10    1.20    3.90
   1   0 -10    0.60    3.30
  -2   0 -10  349.47   19.80
   2   0 -10  366.16   18.40
   3   0 -10    7.00    4.30
  -3   0 -10   -1.30    4.50
   3   0  10   13.10    5.40
   4   0 -10  822.82   27.70
  -4   0 -10  838.02   32.00
   5   0 -10   84.89    9.10
  -5   0 -10   69.19   11.80
  -6   0 -10 1253.47   41.70
   6   0 -10 1186.08   32.60
   7   0 -10    6.00    4.00
  -7   0 -10    6.20    6.10
   8   0 -10  166.58   11.80
  -8   0 -10  124.09   16.60
   9   0 -10   10.50    6.00
  -9   0 -10    0.30    5.50
   9   0 -10   12.40    5.20
  10   0 -10    5.00    4.60
 -10   0 -10   -0.90    7.70
  10   0 -10   -6.60    5.20
 -11   0 -10   46.90   12.40
  11   0 -10   32.40    7.90
  11   0 -10   11.90    5.70
  12   0 -10  621.04   24.60
  12   0 -10  654.13   23.00
 -12   0 -10  670.53   35.00
 -13   0 -10   35.70   12.80
 -14   0 -10   45.10   14.80
   0  -1 -10   69.59   10.70
   0   1 -10   80.99   11.00
  -1  -1 -10  258.37   17.10
   1   1 -10  221.78   14.90
   1   1  10  231.98   15.00
  -1   1 -10  241.98   15.90
   1  -1 -10  246.18   15.90
  -2  -1 -10   24.20    7.30
   2   1 -10   31.80    6.90
  -2   1 -10   34.10    8.10
   2   1  10   31.50    7.60
   2  -1 -10   46.30    8.90
   3   1 -10    0.50    3.10
  -3  -1 -10   -0.40    4.00
   3  -1 -10    3.00    4.30
   3   1  10    1.30    4.50
  -3   1 -10    5.10    4.60
  -4  -1 -10   17.70    7.30
   4   1 -10   20.20    6.40
   4  -1 -10   14.80    5.20
  -4   1 -10   20.60    7.00
  -5  -1 -10  727.63   31.20
   5   1 -10  720.33   25.60
  -5   1 -10  732.73   30.20
   5  -1 -10  704.83   25.00
   6   1 -10   78.39   10.40
  -6  -1 -10  120.89   16.20
   6  -1 -10   91.69    9.60
  -6   1 -10   91.59   13.90
  -7  -1 -10   28.60    9.10
   7  -1 -10   22.30    5.70
  -7   1 -10   29.20    9.40
  -8  -1 -10   59.99   12.10
   8   1 -10   69.49   10.00
   8  -1 -10   58.99    8.60
  -8   1 -10   79.69   13.80
  -9  -1 -10   -7.40    6.50
   9   1 -10    1.20    5.40
  -9   1 -10   -4.00    5.40
   9  -1 -10    1.40    4.60
   9  -1 -10    5.90    4.70
  10   1 -10    7.60    6.10
  10  -1 -10   34.20    6.90
 -10   1 -10   22.60    8.70
  11   1 -10   30.70    7.20
  11   1 -10    6.60    7.30
 -11  -1 -10    0.50    8.70
  11  -1 -10   17.70    5.70
  11  -1 -10    9.60    6.30
 -12  -1 -10  201.48   22.00
  12   1 -10  196.68   16.50
  12   1 -10  208.98   14.00
 -12   1 -10  194.58   21.20
  12  -1 -10  211.28   14.10
  12  -1 -10  217.98   12.60
 -13  -1 -10  118.99   19.10
  13   1 -10  101.29   11.30
 -13   1 -10  129.19   20.10
  13  -1 -10  109.69    9.90
  14   1 -10   41.20    8.00
 -14  -1 -10   12.30   11.20
 -14   1 -10   12.80   10.70
   0   2 -10 2499.45   53.19
   0   2  10 2511.25   51.59
   0  -2 -10 2537.55   54.89
  -1   2  10  523.95   21.70
   1   2 -10  500.75   22.30
  -1  -2 -10  534.85   24.30
   1  -2 -10  510.95   22.90
   1   2  10  551.44   23.30
  -1   2 -10  569.64   24.80
   2   2 -10  191.78   13.70
  -2  -2 -10  166.28   14.40
   2   2  10  192.58   14.60
  -2   2 -10  156.38   13.20
   2  -2 -10  158.28   12.90
  -3  -2 -10   93.79   13.70
   3   2 -10   84.19    9.40
  -3   2 -10   66.59   10.90
   3  -2 -10   94.39   10.50
  -4  -2 -10  487.95   25.40
   4  -2 -10  463.75   20.60
  -4   2 -10  459.55   23.20
  -5  -2 -10  348.37   21.70
   5  -2 -10  352.76   17.60
  -5   2 -10  297.67   20.10
  -6  -2 -10  686.93   31.50
  -6   2 -10  731.73   30.60
   6  -2 -10  731.93   25.10
  -7  -2 -10  379.76   23.90
  -7   2 -10  386.36   22.70
   8   2 -10    5.30    5.60
  -8  -2 -10   -1.40    5.80
  -8   2 -10    6.80    7.20
   8  -2 -10    9.60    4.70
   9   2 -10   86.29   11.90
  -9  -2 -10   65.59   14.00
  -9   2 -10   76.89   14.70
   9  -2 -10   80.69    8.70
  10   2 -10   47.00    9.80
 -10  -2 -10   62.19   13.50
 -10   2 -10   40.30   11.30
  10  -2 -10   39.10    7.20
  10  -2 -10   40.20    7.10
 -11  -2 -10   99.49   17.10
  11   2 -10   84.89   12.40
 -11   2 -10   72.89   13.00
  11  -2 -10   84.59    9.20
  11  -2 -10   93.89    8.80
  12   2 -10  284.07   20.70
 -12  -2 -10  314.37   25.50
 -12   2 -10  284.97   23.50
  12  -2 -10  295.87   13.60
  12  -2 -10  308.07   13.20
 -13  -2 -10   34.30   14.00
 -13   2 -10   29.00   10.50
  13  -2 -10   30.50    5.10
 -14  -2 -10   41.10   14.10
 -14   2 -10   17.20   11.70
   0  -3 -10 1332.87   39.20
   0   3  10 1326.97   36.80
   0   3 -10 1327.57   37.60
   1   3 -10  239.98   15.70
  -1  -3 -10  241.58   17.00
  -1   3  10  226.88   14.90
   1  -3 -10  233.08   15.90
  -1   3 -10  219.08   15.40
   1   3  10  230.18   15.80
  -2  -3 -10   61.49   10.90
  -2   3  10   54.89    8.90
   2  -3 -10   54.39    9.50
  -2   3 -10   50.89    9.60
   2   3  10   67.79   10.50
  -3  -3 -10   91.39   14.00
   3  -3 -10  109.89   11.40
  -3   3 -10  125.09   12.20
  -4  -3 -10  354.36   22.00
   4  -3 -10  343.17   18.10
  -4   3 -10  369.46   20.70
  -5  -3 -10  547.55   28.00
  -5   3 -10  514.35   25.10
   5  -3 -10  537.75   21.90
  -6  -3 -10  303.27   21.50
  -6   3 -10  333.17   20.90
   7   3 -10   99.19   14.80
  -7  -3 -10   91.49   14.80
  -7   3 -10   70.69   12.50
   7  -3 -10   81.29   10.40
  -8  -3 -10   32.10   10.70
  -8   3 -10   21.30    8.50
   8  -3 -10   26.00    6.50
  -9  -3 -10  -10.30    6.00
   9  -3 -10    5.40    4.30
  -9   3 -10    3.80    6.30
 -10  -3 -10  200.68   20.20
  10  -3 -10  160.78   10.20
  10  -3 -10  166.88   10.80
 -10   3 -10  140.89   18.40
 -11  -3 -10  103.59   18.60
 -11   3 -10  111.19   16.50
  11  -3 -10  125.59    9.10
  11  -3 -10  121.49    9.00
 -12  -3 -10   82.19   16.60
  12  -3 -10   64.29    9.40
  12  -3 -10   75.09    6.60
 -13  -3 -10   73.89   16.80
 -13   3 -10   54.99   12.80
   0  -4 -10  784.82   30.40
   0   4  10  805.32   28.80
  -1  -4 -10  835.02   32.70
  -1   4  10  846.12   29.30
  -1   4 -10  907.51   31.90
   1  -4 -10  858.81   31.10
   1   4  10  825.02   30.00
  -2  -4 -10    5.50    5.50
  -2   4  10    7.20    4.30
   2  -4 -10    5.80    4.40
  -2   4 -10    8.20    4.70
  -3  -4 -10   32.90    9.20
   3  -4 -10   22.50    7.30
  -3   4 -10   34.50    8.50
  -4  -4 -10  165.18   15.70
  -4   4 -10  186.68   15.00
   4  -4 -10  183.08   13.80
  -5  -4 -10  364.06   23.60
   5  -4 -10  342.57   17.90
  -5   4 -10  308.57   19.80
  -6  -4 -10  354.16   23.80
  -6   4 -10  457.95   24.00
   6  -4 -10  406.36   22.00
  -7  -4 -10  760.72   35.80
  -7   4 -10  688.33   30.70
   7  -4 -10  700.13   24.00
   8  -4 -10   37.20    7.10
  -8   4 -10   35.90    9.40
  -9  -4 -10   41.50   12.50
  -9   4 -10   30.10    9.80
   9  -4 -10   58.89    8.10
 -10  -4 -10  122.19   19.90
  10  -4 -10  102.59    8.50
  10  -4 -10  100.49    8.20
 -10   4 -10  109.59   16.10
 -11  -4 -10  180.98   20.40
 -11   4 -10  228.58   20.10
  11  -4 -10  189.28    9.50
 -12  -4 -10  100.39   18.80
 -13  -4 -10  104.89   19.80
 -13   4 -10   85.99   15.20
   0  -5 -10   94.39   13.50
   0   5  10  117.59   11.80
  -1   5  10  196.68   14.50
  -1  -5 -10  173.08   15.50
   1  -5 -10  175.48   15.30
  -2  -5 -10   68.09   12.20
  -2   5  10   63.09   10.30
   2  -5 -10   62.39   10.60
  -2   5 -10   38.20    8.10
  -3   5  10  129.79   11.40
  -3  -5 -10  130.99   14.80
  -3   5 -10  129.79   12.90
   3  -5 -10  114.29   11.90
  -4  -5 -10   30.20    8.80
  -4   5  10   29.90    6.80
   4  -5 -10   26.70    7.00
  -4   5 -10   29.10    8.20
  -5  -5 -10  238.38   20.10
  -5   5 -10  277.27   18.40
   5  -5 -10  215.68   14.50
  -6  -5 -10  175.68   17.50
  -6   5 -10  176.88   16.00
  -7  -5 -10  130.79   21.20
  -7   5 -10  120.19   15.50
   7  -5 -10  124.39   11.20
  -8  -5 -10   67.69   14.70
   8  -5 -10   74.49    9.40
  -8   5 -10   76.89   13.10
  -9  -5 -10   73.79   15.60
  -9   5 -10   57.79   11.70
   9  -5 -10   59.89    7.80
 -10  -5 -10   80.29   15.70
 -10   5 -10   96.69   15.30
  10  -5 -10   95.09   10.50
  10  -5 -10  105.69    8.00
 -11  -5 -10   73.69   16.90
 -11   5 -10   45.30   11.00
 -12  -5 -10   32.40   14.20
 -13  -5 -10   85.29   17.30
 -13   5 -10   84.19   15.70
   0  -6 -10 1168.98   39.50
  -1  -6 -10 1155.88   40.10
  -1   6  10 1189.28   36.50
   1  -6 -10 1220.28   39.50
  -2   6  10   33.60    7.70
  -2  -6 -10   35.70    9.70
   2  -6 -10   20.70    7.40
  -3   6  10   44.40    8.30
  -3  -6 -10   57.39   12.00
  -3   6 -10   39.00    8.80
   3  -6 -10   40.00    8.70
  -4   6  10   51.89    9.60
  -4  -6 -10   50.39   11.60
  -4   6 -10   29.60    8.40
   4  -6 -10   29.10    7.90
  -5  -6 -10  593.74   31.20
  -5   6  10  635.44   22.80
   5  -6 -10  591.44   24.40
  -5   6 -10  622.64   28.10
  -6  -6 -10   69.39   14.50
  -6   6 -10   86.79   12.80
  -7  -6 -10  882.51   40.30
  -7   6 -10  896.11   34.60
   7  -6 -10  849.52   27.00
  -8  -6 -10   -0.10    7.50
  -8   6 -10    2.00    5.90
   8  -6 -10   10.20    4.80
  -9  -6 -10   36.60   11.70
  -9   6 -10   26.00    8.80
   9  -6 -10   17.60    5.20
 -10  -6 -10   38.60   13.20
 -10   6 -10   50.99   11.70
  10  -6 -10   37.00    5.20
 -11  -6 -10  233.78   28.70
 -11   6 -10  184.58   19.10
 -12  -6 -10   86.99   18.20
 -13  -6 -10  124.09   22.50
 -13   6 -10  126.89   17.70
   0  -7 -10  247.78   18.70
  -1  -7 -10   27.90    8.40
   1  -7 -10   35.10    9.30
  -2  -7 -10   30.90    9.50
  -2   7  10   33.40    9.00
   2  -7 -10   44.50    9.50
  -3   7  10   25.00    6.70
  -3  -7 -10   25.50    9.00
   3  -7 -10    4.90    5.50
  -4   7  10   48.00    9.20
  -4  -7 -10   39.30   11.30
   4  -7 -10   56.79   10.00
  -4   7 -10   63.19   11.50
  -5  -7 -10  145.99   22.50
  -5   7 -10  145.29   15.10
   5  -7 -10  124.99   12.00
  -6  -7 -10   89.99   16.90
  -6   7 -10  103.39   14.40
   6  -7 -10  129.79   12.00
  -7  -7 -10   88.09   16.60
  -7   7 -10   88.09   13.70
   7  -7 -10   85.09   10.70
  -8  -7 -10  204.18   21.30
   8  -7 -10  213.78   13.00
  -8   7 -10  186.08   17.50
  -9  -7 -10   86.29   16.60
   9  -7 -10   78.09    7.80
  -9   7 -10   57.79   13.20
 -10  -7 -10   31.30   13.20
  10  -7 -10   37.00    4.50
 -10   7 -10   34.80   10.80
 -11  -7 -10   82.49   17.20
 -11   7 -10   89.69   15.30
 -12  -7 -10  144.79   25.00
   0  -8 -10  238.78   19.10
  -1  -8 -10 1472.45   48.20
   1  -8 -10 1502.55   46.30
  -2  -8 -10  254.17   21.20
   2  -8 -10  262.37   19.30
  -3   8  10    3.30    5.60
  -3  -8 -10    3.60    7.10
   3  -8 -10    1.40    5.40
  -4   8  10  102.79   13.30
   4  -8 -10  121.29   12.80
  -5  -8 -10  946.41   42.00
  -5   8  10  961.10   30.30
  -5   8 -10  930.91   35.40
   5  -8 -10  942.41   32.40
  -6  -8 -10   24.50    9.80
  -6   8  10   20.40    6.30
   6  -8 -10   18.20    6.40
  -6   8 -10    4.00    6.20
  -7  -8 -10  463.85   30.90
  -7   8 -10  511.65   26.70
  -8  -8 -10   65.99   14.70
  -8   8 -10   35.70   10.40
   8  -8 -10   81.09    9.90
  -9  -8 -10  107.19   20.20
  -9   8 -10   74.99   14.10
   9  -8 -10   76.39    8.10
 -10  -8 -10   21.00   11.40
 -10   8 -10   38.50   12.10
 -11  -8 -10  252.47   25.90
 -12   8 -10   70.19   14.00
   0  -9 -10 1016.20   39.90
  -1  -9 -10   53.79   12.50
   1  -9 -10   82.49   14.50
  -2  -9 -10   76.39   14.30
   2  -9 -10   88.99   13.80
   3  -9 -10  112.49   15.30
  -4  -9 -10  471.55   30.10
  -4   9  10  452.35   22.60
   4  -9 -10  456.25   23.80
  -5   9  10  132.59   12.90
  -5  -9 -10  137.09   20.50
  -5   9 -10  139.89   14.80
   5  -9 -10  141.69   13.10
  -6  -9 -10   74.39   15.50
  -6   9  10   94.19   12.50
   6  -9 -10   93.59   12.40
  -6   9 -10   85.79   13.90
  -7  -9 -10  237.28   23.60
  -7   9 -10  180.28   17.60
   7  -9 -10  178.08   14.00
  -8  -9 -10   12.20   10.10
   8  -9 -10   47.70    7.80
  -8   9 -10   18.70    9.30
  -9  -9 -10    7.40   10.10
   9  -9 -10    9.20    4.40
 -10  -9 -10   57.09   16.20
 -10   9 -10   48.70   11.70
 -11   9 -10   42.90   11.60
   0 -10 -10   40.10   11.30
  -1 -10 -10   88.99   15.20
   1 -10 -10   59.99   12.20
  -2 -10 -10  255.37   22.10
   2 -10 -10  276.67   20.10
  -3 -10 -10   17.10    9.00
   3 -10 -10   51.19   11.30
  -4 -10 -10   71.69   15.70
   4 -10 -10   70.69   12.40
  -5  10  10  163.18   14.10
  -5 -10 -10  152.08   21.80
   5 -10 -10  152.28   15.40
  -6  10  10  212.38   15.60
  -6 -10 -10  209.88   22.40
  -6  10 -10  204.08   18.10
   6 -10 -10  201.98   15.30
  -7 -10 -10  347.77   28.70
  -7  10  10  287.27   24.80
   7 -10 -10  319.27   17.90
  -7  10 -10  342.97   22.90
  -8 -10 -10   87.39   18.10
  -8  10 -10   77.49   14.10
   8 -10 -10   79.09   10.00
  -9 -10 -10   30.60   13.40
  -9  10 -10   26.80    9.80
   9 -10 -10   20.80    5.40
 -10  10 -10   44.40   11.50
 -11 -10 -10   93.39   20.30
 -11  10 -10   96.09   15.70
  -1 -11 -10   44.20   11.70
   1 -11 -10   36.30   11.10
  -2 -11 -10   31.60   11.40
   2 -11 -10    6.20    7.50
  -3 -11 -10  137.09   20.80
   3 -11 -10  172.08   17.60
  -4 -11 -10    7.80    9.90
   4 -11 -10    5.90    7.80
  -5 -11 -10   73.19   16.00
   5 -11 -10   83.09   13.10
  -6  11  10   32.80    8.20
  -6 -11 -10   41.30   12.80
   6 -11 -10   32.60    9.10
  -6  11 -10   25.80    9.50
  -7  11  10  177.88   14.20
  -7 -11 -10  162.88   24.40
  -7  11 -10  212.68   18.60
   7 -11 -10  207.48   15.10
  -8 -11 -10   50.99   15.00
  -8  11 -10   46.10   12.10
  -9  11 -10   -7.70    7.80
   9 -11 -10   -6.40    4.30
 -10 -11 -10    3.80   10.80
 -10  11 -10   24.40   10.30
   0 -12 -10  144.99   19.30
  -1 -12 -10   64.49   14.40
   1 -12 -10   32.60   10.00
  -2 -12 -10  174.28   19.70
   2 -12 -10  147.29   16.40
  -3 -12 -10   16.40    8.80
   3 -12 -10    1.30    6.60
  -4 -12 -10   42.90   14.10
   4 -12 -10   62.79   12.30
  -5 -12 -10   70.09   15.80
   5 -12 -10   55.29   11.80
  -6 -12 -10  241.58   24.60
   6 -12 -10  212.18   17.20
  -7  12  10   86.69   11.90
  -7 -12 -10   39.60   14.20
  -7  12 -10   79.09   14.40
   7 -12 -10   74.39   11.50
  -8 -12 -10   72.89   17.80
   8 -12 -10  121.49   12.00
  -8  12 -10  111.49   16.70
  -9 -12 -10   21.10   12.40
  -9  12 -10  -10.80    8.00
   9 -12 -10   -2.80    6.40
   0 -13 -10   15.30    9.60
  -1 -13 -10    9.70    9.40
   1 -13 -10   16.40    9.50
  -2 -13 -10   14.00   10.30
   2 -13 -10   44.80   11.10
  -3 -13 -10   13.50    9.20
  -4 -13 -10   10.30    9.80
   4 -13 -10   10.70    8.40
  -5 -13 -10   28.50   12.50
   5 -13 -10   24.20    9.40
  -6 -13 -10   36.50   13.20
   6 -13 -10   34.80    9.00
  -7 -13 -10   79.99   18.10
   7 -13 -10   68.39   11.70
  -7  13 -10   79.89   14.20
  -8 -13 -10   31.00   13.70
   8 -13 -10   32.70    9.10
  -8  13 -10   18.80    9.90
   0 -14 -10  389.06   28.30
  -1 -14 -10    9.50    8.20
   1 -14 -10    3.10    8.40
  -2 -14 -10  112.39   19.40
   2 -14 -10   96.79   17.10
  -3 -14 -10   -7.30    7.60
   3 -14 -10   -7.40    7.50
  -4 -14 -10   95.09   18.60
   4 -14 -10   82.89   15.00
   5 -14 -10   16.40    8.70
  -6 -14 -10  414.16   32.70
   6 -14 -10  314.17   21.40
  -7 -14 -10   26.00   13.00
   7 -14 -10   46.00   10.10
   0 -15 -10   29.40   11.90
  -1 -15 -10  153.98   21.50
   1 -15 -10  147.59   20.90
  -2 -15 -10    2.20   10.10
   2 -15 -10    8.70    9.20
  -3 -15 -10   19.00   12.60
   3 -15 -10   -7.80    8.60
  -4 -15 -10    4.80    9.90
   4 -15 -10   12.80    9.90
  -5 -15 -10   85.99   20.20
   5 -15 -10   69.69   13.70
   0 -16 -10  196.28   24.60
  -1 -16 -10  151.18   23.40
   1 -16 -10  118.79   19.30
  -2 -16 -10   49.90   15.10
   2 -16 -10   58.19   14.10
  -3 -16 -10   53.79   15.80
   3 -16 -10    3.60   10.30
   0   0 -11   15.80    6.20
  -1   0 -11  195.88   15.70
   1   0 -11  195.58   15.00
   2   0 -11    2.00    4.20
  -2   0 -11   -3.60    3.80
  -3   0 -11  859.51   33.00
   3   0 -11  866.51   29.90
  -4   0 -11   19.20    7.40
   4   0 -11   41.10    8.20
   5   0 -11  646.94   25.60
  -5   0 -11  606.84   29.00
  -6   0 -11   51.59   11.30
   6   0 -11   35.00    8.10
  -7   0 -11  191.48   17.90
   7   0 -11  236.48   15.50
   8   0 -11    6.40    4.80
  -8   0 -11   11.80    8.40
   9   0 -11 1044.60   31.70
   9   0 -11 1090.09   32.90
 -10   0 -11  195.18   20.20
  10   0 -11  170.38   13.60
  10   0 -11  148.59   13.00
  11   0 -11  375.76   19.80
  11   0 -11  326.87   17.50
 -11   0 -11  343.37   25.70
  12   0 -11    7.90    5.40
 -12   0 -11   21.20   10.30
  12   0 -11   21.60    9.50
  13   0 -11   44.30    8.60
 -13   0 -11   48.10   14.70
   0  -1 -11    8.90    5.00
   0   1 -11    0.20    4.40
  -1  -1 -11   13.80    6.30
   1   1 -11   10.80    5.00
  -1   1 -11    9.30    5.90
   1  -1 -11   20.50    6.90
   2   1 -11   20.40    6.60
  -2  -1 -11   27.90    7.70
  -2   1 -11   18.00    6.90
   2  -1 -11   28.10    7.30
  -3  -1 -11   89.69   13.30
   3   1 -11   94.49   12.50
  -3   1 -11   94.29   13.50
   3  -1 -11   93.19   12.20
   4   1 -11   16.70    6.10
  -4  -1 -11   20.50    7.60
   4  -1 -11   21.40    7.00
  -4   1 -11    6.70    5.70
  -5  -1 -11   66.39   12.80
   5   1 -11   64.29   10.10
   5  -1 -11   71.59   10.60
  -5   1 -11   55.89   11.50
   6   1 -11   45.60    8.70
  -6  -1 -11   37.40   10.20
  -6   1 -11   38.20    9.70
   6  -1 -11   44.30    8.60
   7   1 -11    1.60    4.50
  -7  -1 -11   13.60    7.90
   7  -1 -11    8.90    5.50
  -7   1 -11    7.30    6.70
   8   1 -11    5.70    5.10
  -8  -1 -11    8.70    7.40
  -8   1 -11   19.40    8.70
   8  -1 -11   25.40    6.60
  -9  -1 -11  307.57   24.90
   9   1 -11  321.27   18.30
   9   1 -11  325.17   18.50
   9  -1 -11  332.27   17.80
  10   1 -11  194.58   14.60
 -10  -1 -11  174.48   19.30
  10   1 -11  225.68   15.60
 -10   1 -11  174.68   18.40
  10  -1 -11  223.88   14.30
  11   1 -11   80.59   10.80
 -11  -1 -11   60.49   14.40
  11   1 -11   74.79   12.00
  11  -1 -11   75.89   10.50
 -11   1 -11   79.69   15.70
  11  -1 -11   71.69    9.70
 -12  -1 -11   27.30   11.70
  12   1 -11   22.40    9.80
  12   1 -11   41.50    8.10
 -12   1 -11   24.10   10.20
  12  -1 -11   18.80    9.10
  13   1 -11   19.30    7.20
 -13  -1 -11   26.60   12.10
 -13   1 -11   19.50   11.10
  13  -1 -11   15.10    6.40
   0  -2 -11   19.30    6.80
   0   2 -11   28.30    7.90
   0   2  11   19.70    6.80
  -1  -2 -11  732.93   29.80
   1   2 -11  699.63   27.90
   1  -2 -11  696.33   28.20
  -1   2 -11  702.83   28.60
   2   2 -11  419.56   21.40
  -2  -2 -11  468.35   25.00
  -2   2 -11  475.05   23.90
   2  -2 -11  416.86   22.00
   3   2 -11 2054.09   48.50
  -3  -2 -11 2059.09   54.69
  -3   2 -11 2078.19   52.49
   3  -2 -11 2068.99   48.80
   4   2 -11  463.35   22.30
  -4  -2 -11  538.65   28.20
  -4   2 -11  565.54   27.00
   4  -2 -11  489.65   22.60
   5   2 -11   89.99   12.30
  -5  -2 -11  112.49   15.60
  -5   2 -11  120.39   15.60
   5  -2 -11  123.19   12.10
  -6  -2 -11  117.39   17.30
  -6   2 -11   86.09   14.00
   6  -2 -11  117.89   11.70
  -7  -2 -11   52.49   11.80
  -7   2 -11   63.99   12.50
   7  -2 -11   44.10    8.50
   8  -2 -11   95.89   10.60
  -8   2 -11   62.59   12.50
  -9  -2 -11  603.14   33.30
  -9   2 -11  614.64   32.50
   9  -2 -11  592.74   23.00
 -10  -2 -11  124.69   19.40
  10  -2 -11  117.59   11.40
  10  -2 -11   82.89   12.30
 -10   2 -11  116.09   17.00
 -11  -2 -11   56.79   14.40
  11  -2 -11   62.19    9.40
 -11   2 -11   71.49   13.80
  11  -2 -11   60.69    8.20
 -12  -2 -11  -21.00    8.30
 -12   2 -11   16.10    9.80
  12  -2 -11    8.50    5.20
  13   2 -11    3.50    7.00
 -13  -2 -11   -4.50    9.70
 -13   2 -11   -1.80   10.10
   0   3 -11   11.60    5.40
   0  -3 -11    4.20    5.20
  -1  -3 -11   54.09   10.90
  -1   3  11   55.09    9.70
   1   3 -11   78.29   11.70
  -1   3 -11   55.89   10.30
   1  -3 -11   61.99   10.50
   2   3 -11   23.90    6.70
  -2  -3 -11   10.10    5.40
   2  -3 -11    8.70    6.10
  -2   3 -11   12.30    6.00
  -3  -3 -11  256.17   19.30
   3  -3 -11  294.37   18.20
  -3   3 -11  245.08   17.80
  -4  -3 -11   10.90    6.90
   4  -3 -11   17.30    6.40
  -4   3 -11   15.60    6.40
  -5  -3 -11   28.40    9.30
   5  -3 -11   14.00    6.10
  -6  -3 -11    8.70    7.10
  -6   3 -11    8.50    5.90
   6  -3 -11   16.00    6.10
  -7  -3 -11  204.08   27.00
   7  -3 -11  195.18   13.90
  -7   3 -11  188.78   17.40
  -8  -3 -11   85.69   15.30
  -8   3 -11   84.49   14.80
   8  -3 -11   80.69   10.70
  -9  -3 -11  161.38   21.80
  -9   3 -11  163.58   18.50
 -10  -3 -11   84.29   16.30
 -10   3 -11  122.69   18.00
  10  -3 -11  110.29   10.30
  10  -3 -11  117.19   10.50
 -11  -3 -11    7.50   10.20
  11  -3 -11   24.90    6.00
  11  -3 -11   25.80    6.70
 -11   3 -11   43.40   11.90
 -12  -3 -11    1.50   10.50
  12  -3 -11   -1.80    4.40
 -12   3 -11   -6.10    8.70
 -13  -3 -11   14.40   12.00
 -13   3 -11    3.70    9.60
   0  -4 -11   17.40    6.90
   0   4 -11   -1.80    4.00
  -1  -4 -11   47.60   10.70
  -1   4  11   69.49   11.70
  -1   4 -11   47.60    9.80
   1  -4 -11   56.09   10.60
  -2  -4 -11  706.53   32.10
  -2   4  11  676.83   26.20
  -2   4 -11  692.83   29.20
   2  -4 -11  680.33   28.50
  -3  -4 -11  569.44   28.90
  -3   4 -11  585.24   27.30
   3  -4 -11  562.24   25.40
  -4  -4 -11 1061.49   41.20
   4  -4 -11 1045.50   34.20
  -4   4 -11 1057.59   37.10
  -5  -4 -11  134.79   18.20
  -5   4 -11  151.58   14.80
   5  -4 -11  103.29   11.50
  -6  -4 -11   17.90    8.50
  -6   4 -11    6.50    6.60
   6  -4 -11   30.20    7.60
  -7  -4 -11   10.30    8.50
  -7   4 -11   26.40    8.70
   7  -4 -11   17.40    6.50
  -8  -4 -11  249.38   21.90
  -8   4 -11  243.28   19.80
   8  -4 -11  240.98   23.00
  -9  -4 -11  102.59   17.90
   9  -4 -11  103.19   10.30
  -9   4 -11  108.39   16.50
 -10  -4 -11  391.56   28.80
  10  -4 -11  372.06   16.10
 -10   4 -11  333.17   25.10
 -11  -4 -11   32.10   12.70
 -11   4 -11   45.50   11.40
  11  -4 -11   35.30    6.30
  11  -4 -11   49.60    6.60
 -12  -4 -11    9.40   11.00
 -12   4 -11    2.20    8.60
  12  -4 -11    0.00    4.00
 -13  -4 -11    5.90   11.10
 -13   4 -11   23.90   11.10
   0  -5 -11   -5.90    4.00
  -1  -5 -11   71.89   12.80
   1  -5 -11  107.29   14.70
  -1   5 -11   90.79   13.10
  -2   5  11   78.49   11.40
  -2  -5 -11   40.30   10.40
   2  -5 -11   46.00    9.90
  -2   5 -11   49.30    9.90
  -3  -5 -11  569.04   29.60
  -3   5  11  514.35   22.90
  -3   5 -11  531.45   26.30
   3  -5 -11  515.95   24.70
  -4  -5 -11   76.19   14.40
  -4   5 -11   75.39   12.80
   4  -5 -11   76.69   11.50
  -5  -5 -11   37.30   11.00
   5  -5 -11   55.69   10.00
  -5   5 -11   58.99   11.20
  -6  -5 -11    6.60    7.80
  -6   5 -11   -4.40    4.70
   6  -5 -11    3.80    5.30
  -7  -5 -11  242.88   21.30
  -7   5 -11  253.17   19.60
   7  -5 -11  234.68   15.30
  -8  -5 -11  132.99   19.30
  -8   5 -11  107.69   15.50
  -9  -5 -11   26.60   10.70
   9  -5 -11   20.30    6.00
 -10  -5 -11   69.19   16.20
  10  -5 -11  116.09    9.70
 -10   5 -11   91.99   16.60
 -11  -5 -11   16.70   10.10
 -11   5 -11   12.80    9.50
  11  -5 -11   19.30    5.00
 -12  -5 -11   12.30    9.90
 -12   5 -11   -8.20    8.30
   0  -6 -11   12.00    6.70
  -1  -6 -11   16.20    7.90
   1  -6 -11   25.90    8.60
  -2  -6 -11  836.32   36.10
  -2   6 -11  786.52   31.90
   2  -6 -11  817.52   32.70
  -3  -6 -11  151.18   16.50
  -3   6  11  183.18   14.30
  -3   6 -11  192.68   16.90
   3  -6 -11  147.89   14.60
  -4   6  11  947.21   30.60
  -4  -6 -11 1036.60   42.20
   4  -6 -11 1000.20   34.20
  -4   6 -11 1025.30   37.20
  -5  -6 -11   36.40   12.20
  -5   6 -11   44.30   10.70
  -6  -6 -11   13.20    8.90
  -6   6 -11    5.90    7.10
   6  -6 -11   10.40    5.60
  -7  -6 -11   23.90   11.10
   7  -6 -11   26.40    7.30
  -7   6 -11   29.50    9.40
  -8  -6 -11   63.79   14.50
   8  -6 -11  104.49   11.80
  -8   6 -11   77.19   14.40
  -9  -6 -11   36.90   12.80
   9  -6 -11   45.50    7.60
  -9   6 -11   37.70   11.70
 -10  -6 -11  179.28   24.50
  10  -6 -11  183.48   11.20
 -10   6 -11  170.08   18.60
 -11  -6 -11   41.60   13.90
 -11   6 -11   34.20   11.70
 -12  -6 -11   32.50   15.50
 -12   6 -11   35.00   11.10
   0  -7 -11    0.50    5.80
  -1  -7 -11   14.80    8.40
   1  -7 -11   24.60    9.10
  -2  -7 -11  161.68   20.40
   2  -7 -11  185.18   16.60
  -3  -7 -11  220.88   20.00
   3  -7 -11  228.18   18.00
  -3   7 -11  225.58   17.90
  -4   7  11   45.90    8.50
  -4  -7 -11   24.30   11.30
  -4   7 -11   43.30   10.50
   4  -7 -11   36.70    9.10
  -5  -7 -11   81.79   16.10
  -5   7  11   57.79    9.40
  -5   7 -11   80.19   13.10
   5  -7 -11   94.59   12.50
  -6  -7 -11  338.17   26.50
  -6   7 -11  323.57   22.50
   6  -7 -11  259.07   17.20
  -7  -7 -11  171.78   23.00
  -7   7 -11  220.98   22.90
   7  -7 -11  215.88   15.20
  -8  -7 -11   92.09   17.30
  -8   7 -11  114.79   19.10
   8  -7 -11  121.39   18.10
  -9  -7 -11  127.89   21.20
  -9   7 -11   96.89   15.10
   9  -7 -11  127.09   10.60
 -10  -7 -11  146.99   22.80
  10  -7 -11  138.59    9.50
 -10   7 -11  124.99   18.50
 -11  -7 -11  -12.10    9.80
 -11   7 -11    2.20    8.60
 -12   7 -11   -9.00    8.20
   0  -8 -11    2.40    6.00
  -1  -8 -11   12.50    8.60
   1  -8 -11   12.00    7.90
  -2  -8 -11  787.52   36.80
   2  -8 -11  768.82   33.30
  -3  -8 -11   81.69   15.90
   3  -8 -11  103.79   14.50
  -4  -8 -11 1501.05   53.49
  -4   8 -11 1521.35   55.09
   4  -8 -11 1408.66   42.80
  -5  -8 -11  188.38   24.40
  -5   8  11  133.69   13.00
   5  -8 -11  144.69   14.10
  -6  -8 -11   20.50   10.30
   6  -8 -11   25.40    7.60
  -6   8 -11   14.50    8.50
  -7  -8 -11   -7.90    7.00
  -7   8 -11   -7.20    5.20
   7  -8 -11   -2.30    5.40
  -8  -8 -11  562.54   35.40
  -8   8 -11  547.35   29.20
  -9  -8 -11  123.99   21.50
   9  -8 -11  136.29   11.50
  -9   8 -11  161.08   17.50
 -10  -8 -11  138.59   22.90
  10  -8 -11  189.28    9.90
 -10   8 -11  164.78   18.40
 -11   8 -11   21.50   10.00
   0  -9 -11   -2.60    7.10
  -1  -9 -11   34.30   10.40
   1  -9 -11   38.80   11.20
  -2  -9 -11   53.39   12.80
   2  -9 -11   39.10   10.40
  -3  -9 -11   -2.10    7.40
   3  -9 -11   -5.90    5.70
  -4  -9 -11  102.29   18.20
   4  -9 -11   97.59   14.20
  -5  -9 -11  175.88   23.30
   5  -9 -11  173.98   15.60
  -5   9 -11  142.69   18.40
  -6  -9 -11   13.50    9.40
  -6   9  11   20.80    7.10
   6  -9 -11   16.00    6.80
  -6   9 -11    9.30    7.60
  -7  -9 -11    8.20    9.20
   7  -9 -11   13.40    6.80
  -7   9 -11   30.00    9.90
  -8  -9 -11  150.38   23.80
  -8   9 -11  180.58   18.80
   8  -9 -11  163.98   15.20
  -9  -9 -11  223.88   24.40
   9  -9 -11  196.88   12.80
  -9   9 -11  172.88   18.20
 -10   9 -11   54.59   13.40
  10  -9 -11   87.19    8.40
 -11  -9 -11    1.20   11.00
 -11   9 -11   -1.80    8.30
  -1 -10 -11  538.05   31.40
   1 -10 -11  506.95   29.10
  -2 -10 -11  120.79   18.40
   2 -10 -11  147.99   19.10
  -3 -10 -11  389.76   28.30
   3 -10 -11  486.05   27.10
  -4 -10 -11  477.55   31.60
   4 -10 -11  498.95   26.40
  -5 -10 -11   71.89   16.10
   5 -10 -11   62.19   12.00
  -5  10 -11   66.59   13.80
  -6 -10 -11   32.60   12.30
  -6  10  11   32.00    8.70
  -6  10 -11   16.70    8.50
   6 -10 -11   34.30    9.30
  -7 -10 -11  136.99   22.40
  -7  10 -11  110.09   15.80
   7 -10 -11  108.19   12.00
  -8 -10 -11   61.89   15.20
  -8  10 -11   57.39   12.70
   8 -10 -11   70.89   10.40
   9 -10 -11  239.08   14.30
  -9  10 -11  259.97   21.90
 -10 -10 -11  123.09   23.20
 -10  10 -11  102.39   16.90
   0 -11 -11   32.90   11.10
  -1 -11 -11   19.20    8.90
   1 -11 -11   11.80   11.10
  -2 -11 -11   92.09   17.10
   2 -11 -11   70.09   13.80
  -3 -11 -11   45.20   13.20
   3 -11 -11   20.30    8.80
  -4 -11 -11   13.40   10.20
   4 -11 -11   37.50   10.70
  -5 -11 -11   90.09   18.10
   5 -11 -11   87.39   14.10
  -6 -11 -11   -6.40    8.70
   6 -11 -11   13.70    7.30
  -6  11 -11    0.40    6.30
  -7  11  11   37.40    9.10
  -7 -11 -11   17.50   12.20
   7 -11 -11   17.10    7.30
  -7  11 -11   20.50    9.10
  -8  11 -11   40.90   12.50
   8 -11 -11   19.40    7.40
  -9 -11 -11  117.59   22.70
   9 -11 -11  119.39   11.40
  -9  11 -11   87.49   15.90
   0 -12 -11   38.00   12.40
  -1 -12 -11  145.89   21.80
   1 -12 -11  161.18   22.40
  -2 -12 -11   55.59   14.50
   2 -12 -11   67.89   14.40
  -3 -12 -11  197.98   22.40
   3 -12 -11  191.28   21.40
  -4 -12 -11   10.00    9.70
   4 -12 -11   29.60   10.20
  -5 -12 -11  120.49   20.80
   5 -12 -11  162.58   17.00
  -6 -12 -11   -1.80    8.50
   6 -12 -11   -3.80    6.80
  -6  12 -11   18.00    8.50
  -7 -12 -11   25.70   14.30
  -7  12 -11   31.30   11.70
   7 -12 -11   14.60    8.30
  -8 -12 -11   10.30   11.80
  -8  12 -11   -2.90    9.10
   8 -12 -11   -4.50    6.40
   0 -13 -11    0.40    8.00
  -1 -13 -11    3.60    8.80
   1 -13 -11   -3.70    8.00
  -2 -13 -11  164.28   23.10
   2 -13 -11  161.58   21.30
  -3 -13 -11   16.70   10.90
   3 -13 -11   12.50    8.30
  -4 -13 -11   40.50   13.20
  -5 -13 -11   -7.60    8.20
   5 -13 -11   21.40    8.80
  -6 -13 -11    4.10   10.60
   6 -13 -11    4.00    7.40
  -7 -13 -11   10.40   11.20
   7 -13 -11   10.40    8.00
  -7  13 -11    1.60    9.50
   0 -14 -11   29.80   12.60
  -1 -14 -11   94.79   17.40
   1 -14 -11   77.49   15.50
  -2 -14 -11    6.70   10.50
   2 -14 -11   26.70   10.60
  -3 -14 -11  217.08   27.50
   3 -14 -11  262.97   22.20
   4 -14 -11   32.00   11.00
  -5 -14 -11  162.38   24.50
   5 -14 -11  172.98   18.50
  -6 -14 -11    7.50   11.80
   6 -14 -11   13.50    9.50
   0 -15 -11   -5.70    8.20
  -1 -15 -11   34.40   12.60
   1 -15 -11  -13.10    7.90
   2 -15 -11   68.09   14.40
  -3 -15 -11   53.19   15.50
   3 -15 -11   44.70   13.90
  -4 -15 -11   27.90   13.90
   4 -15 -11   41.10   11.50
   0   0 -12  214.58   17.00
  -1   0 -12    6.20    5.70
   1   0 -12   -6.40    4.00
   2   0 -12   10.90    6.00
  -2   0 -12   12.90    6.60
  -3   0 -12   -2.60    4.80
   3   0 -12    4.10    5.10
   4   0 -12  114.49   12.30
  -4   0 -12  136.39   15.10
   5   0 -12    1.10    3.90
  -5   0 -12   13.30    7.30
   6   0 -12  236.28   16.00
  -6   0 -12  252.27   20.80
   7   0 -12  101.19   13.20
  -7   0 -12   93.69   18.40
  -8   0 -12  148.09   19.60
   8   0 -12  121.29   12.40
  -9   0 -12    1.20    6.90
  10   0 -12  236.58   16.10
 -10   0 -12  248.98   22.50
  10   0 -12  282.17   22.30
 -11   0 -12  119.79   19.20
  11   0 -12  102.89   13.00
  11   0 -12  140.79   13.20
  12   0 -12   31.60    8.60
 -12   0 -12   55.99   14.60
 -13   0 -12  189.78   25.10
  13   0 -12  207.78   15.50
   0   1 -12   13.50    6.30
   0  -1 -12    9.50    5.70
  -1  -1 -12 1005.90   36.70
   1   1 -12 1023.00   35.50
   1  -1 -12  964.20   35.10
  -1   1 -12 1078.89   38.00
   2   1 -12   39.20    9.00
  -2  -1 -12   32.90    8.90
  -2   1 -12   50.59   10.50
   2  -1 -12   33.50    8.70
  -3  -1 -12    2.30    5.00
   3   1 -12   -2.90    4.60
   3  -1 -12   12.00    7.10
  -3   1 -12    0.90    5.40
   4   1 -12  141.79   13.50
  -4  -1 -12  114.19   16.70
   4  -1 -12  156.18   14.50
  -4   1 -12  161.18   15.80
   5   1 -12  911.91   32.40
  -5  -1 -12  841.92   36.80
  -5   1 -12  886.71   36.50
   5  -1 -12  840.12   30.90
  -6  -1 -12   18.30    8.70
   6   1 -12   16.30    6.90
  -6   1 -12   10.70    7.50
   6  -1 -12   11.60    5.70
  -7  -1 -12 1123.79   44.10
   7   1 -12 1065.19   34.50
   7  -1 -12  969.20   32.50
  -8  -1 -12  106.69   17.90
   8   1 -12   86.59   11.80
   8  -1 -12   97.69   12.90
  -8   1 -12   80.19   16.10
  -9  -1 -12   54.39   13.10
   9   1 -12   59.29   10.80
   9  -1 -12   68.89   10.70
  -9   1 -12   44.40   12.00
  10   1 -12  118.19   12.90
 -10  -1 -12  151.28   21.40
 -10   1 -12  121.49   19.30
  10  -1 -12  132.69   12.80
  10  -1 -12   94.09   12.10
  11   1 -12  340.27   19.70
 -11  -1 -12  288.87   25.30
  11  -1 -12  351.36   19.20
 -11   1 -12  308.37   26.00
  11  -1 -12  311.47   17.70
 -12  -1 -12   42.30   15.30
  12   1 -12   74.79   10.90
  12  -1 -12   53.19    9.40
 -12   1 -12   79.79   16.20
 -13  -1 -12  181.98   25.50
  13   1 -12  201.58   15.80
  13  -1 -12  179.38   17.80
 -13   1 -12  245.68   24.80
   0   2 -12  272.07   18.60
   0  -2 -12  258.87   18.80
   1   2 -12  139.29   13.80
  -1  -2 -12  153.08   15.00
  -1   2 -12  153.88   14.80
   1  -2 -12  119.19   13.20
  -2  -2 -12   57.19   11.70
   2   2 -12   82.49   12.60
   2  -2 -12   64.69   11.50
  -2   2 -12   69.79   12.40
   3   2 -12   37.60    8.80
  -3  -2 -12   34.30    9.70
  -3   2 -12   29.40    9.00
   3  -2 -12   25.10    7.50
   4   2 -12  114.39   12.60
  -4  -2 -12  122.09   16.80
   4  -2 -12  121.19   12.50
  -4   2 -12  114.69   15.70
  -5  -2 -12  311.17   22.60
   5   2 -12  296.57   18.70
  -5   2 -12  285.17   20.80
   5  -2 -12  273.97   18.10
   6   2 -12   40.40    8.60
   6  -2 -12   35.70    8.10
  -6   2 -12   62.49   12.90
   7   2 -12  133.49   13.90
  -7  -2 -12  137.99   19.00
   7  -2 -12  129.49   13.00
  -8  -2 -12   34.40   10.70
   8   2 -12   13.80    5.70
   8  -2 -12   13.10    6.40
  -8   2 -12   15.80    8.70
  -9  -2 -12   12.10    9.20
   9   2 -12    8.90    6.10
  -9   2 -12    3.10    7.60
   9  -2 -12   12.10    5.90
  10   2 -12   73.19   11.70
 -10  -2 -12   64.19   15.40
 -10   2 -12   61.49   14.80
  10  -2 -12   69.39   10.00
  10  -2 -12   56.69   10.50
 -11  -2 -12  153.98   22.10
  11   2 -12  162.28   15.50
 -11   2 -12  124.39   19.30
  11  -2 -12  136.79   12.60
  11  -2 -12  146.09   15.60
 -12  -2 -12   38.70   12.70
  12   2 -12   37.40    9.60
 -12   2 -12   49.20   14.70
   0   3 -12  756.82   31.20
   0  -3 -12  761.02   32.30
   1   3 -12  585.04   26.90
  -1  -3 -12  602.94   29.50
   1  -3 -12  548.95   26.60
  -1   3 -12  565.54   27.30
  -2  -3 -12  144.29   15.60
   2   3 -12  200.68   16.30
   2  -3 -12  175.88   15.30
  -2   3 -12  165.68   15.10
  -3  -3 -12    9.60    6.90
   3   3 -12   25.60    8.60
   3  -3 -12   13.60    6.20
  -3   3 -12   19.50    7.70
  -4  -3 -12  487.25   28.50
   4   3 -12  481.05   24.30
   4  -3 -12  477.55   23.30
  -4   3 -12  459.25   25.70
  -5  -3 -12  204.68   19.70
  -5   3 -12  218.08   18.50
   5  -3 -12  170.08   14.80
  -6  -3 -12  238.48   20.70
   6  -3 -12  236.68   16.80
  -6   3 -12  221.58   19.10
  -7  -3 -12  516.05   31.00
   7  -3 -12  552.04   24.20
  -8  -3 -12   22.60   10.50
   8  -3 -12   35.20    8.10
  -8   3 -12   47.90   12.00
  -9  -3 -12    4.40    8.10
   9  -3 -12    6.60    5.40
  -9   3 -12   13.50    8.80
 -10  -3 -12   55.59   14.40
 -10   3 -12   71.49   15.00
  10  -3 -12   45.60    8.90
 -11  -3 -12  279.47   26.00
  11  -3 -12  269.57   16.30
 -11   3 -12  296.87   25.60
 -12  -3 -12   68.09   17.60
 -12   3 -12  105.29   18.50
  12  -3 -12   80.49    9.50
   0   4 -12  139.79   14.20
   0  -4 -12  128.69   14.30
   1   4 -12    9.00    5.90
  -1  -4 -12    3.60    6.40
  -1   4 -12    2.80    3.90
   1  -4 -12   13.10    7.50
  -2  -4 -12   51.79   11.50
   2   4 -12   19.50    6.90
  -2   4 -12   11.70    6.60
   2  -4 -12   21.10    8.00
  -3  -4 -12  123.39   17.20
   3  -4 -12  120.69   15.50
  -3   4 -12  125.89   13.80
  -4  -4 -12  268.67   21.50
  -4   4 -12  279.67   20.60
   4  -4 -12  257.27   18.20
  -5  -4 -12   21.20   10.30
  -5   4 -12   14.00    7.50
   5  -4 -12   10.20    5.50
  -6  -4 -12   49.50   11.80
  -6   4 -12   56.69   12.30
   6  -4 -12   56.79   10.20
  -7  -4 -12   24.30   10.30
   7  -4 -12   21.60    7.40
  -7   4 -12   26.40   10.20
  -8  -4 -12   22.20   10.30
  -8   4 -12   15.30    8.60
   8  -4 -12    8.40    5.80
  -9  -4 -12   36.30   12.30
   9  -4 -12   51.69    9.10
  -9   4 -12   68.49   14.40
 -10  -4 -12   51.09   15.00
 -10   4 -12   21.70   11.10
 -11  -4 -12   62.59   16.60
 -11   4 -12   55.79   14.30
  11  -4 -12   32.50    7.20
 -12  -4 -12   72.69   18.20
 -12   4 -12   73.89   15.40
   0   5 -12  837.62   33.60
   0  -5 -12  826.42   34.70
  -1  -5 -12  115.99   16.30
   1  -5 -12   98.19   14.70
  -1   5 -12   94.69   14.20
  -2  -5 -12  465.95   27.40
  -2   5 -12  438.26   24.80
   2  -5 -12  471.15   25.30
  -3  -5 -12   85.09   15.20
  -3   5 -12   90.59   14.20
   3  -5 -12   79.99   13.10
   4  -5 -12  322.17   20.30
  -4   5 -12  339.27   22.20
  -5  -5 -12   49.90   12.00
   5  -5 -12   50.29   10.00
  -5   5 -12   43.20   11.20
  -6  -5 -12  642.04   35.20
   6  -5 -12  628.84   26.60
  -7  -5 -12   -1.30    6.60
   7  -5 -12   13.80    6.20
  -7   5 -12    4.10    6.20
  -8  -5 -12   48.10   12.30
  -8   5 -12   49.80   12.50
   8  -5 -12   40.00    8.80
  -9  -5 -12   15.00   10.00
  -9   5 -12   -5.90    7.50
   9  -5 -12    7.20    5.40
 -10  -5 -12  147.29   22.40
 -10   5 -12  133.49   19.10
  10  -5 -12  103.39   10.80
 -11  -5 -12    0.20   11.50
 -11   5 -12   13.60    9.50
  11  -5 -12    0.90    5.20
 -12  -5 -12   97.69   19.50
 -12   5 -12  111.59   18.00
   0  -6 -12   18.70    7.90
  -1  -6 -12   31.70    9.90
  -1   6 -12   23.10    7.90
   1  -6 -12   12.70    7.10
  -2  -6 -12   49.70   11.50
  -2   6 -12   62.89   12.00
   2  -6 -12   70.59   12.90
   3  -6 -12    0.40    6.30
  -3   6 -12    5.20    6.30
  -4  -6 -12   31.90   11.00
   4  -6 -12   46.10   10.50
  -5  -6 -12  126.79   19.30
   5  -6 -12  117.69   12.80
  -5   6 -12  100.39   18.10
  -6  -6 -12   44.70   12.60
   6  -6 -12   41.70    9.50
  -6   6 -12   33.70   10.10
  -7  -6 -12    3.70    8.00
  -7   6 -12   -5.20    6.30
   7  -6 -12   -7.40    4.60
  -8  -6 -12   65.99   16.90
   8  -6 -12   41.20    8.70
  -8   6 -12   46.50   12.70
  -9  -6 -12  -12.90    8.60
  -9   6 -12    5.10    7.70
 -10  -6 -12   17.90   12.00
  10  -6 -12   17.20    6.40
 -10   6 -12   19.90    9.20
 -11  -6 -12    6.50    9.40
 -11   6 -12   -3.30    9.40
  11  -6 -12   -7.30    4.60
 -12  -6 -12  125.29   23.00
 -12   6 -12   77.69   16.60
   0  -7 -12  298.07   22.80
  -1  -7 -12   19.40    9.20
   1  -7 -12   22.10    8.60
   2  -7 -12  283.07   20.70
  -2   7 -12  264.67   20.40
  -3  -7 -12   42.90   11.30
  -3   7 -12   45.80   10.80
   3  -7 -12   44.20   10.50
  -4  -7 -12  109.09   18.40
  -4   7 -12   97.59   15.30
   4  -7 -12  107.59   15.10
  -5  -7 -12  111.99   18.50
   5  -7 -12  127.99   14.00
  -5   7 -12  137.79   18.00
  -6  -7 -12  684.03   37.40
   6  -7 -12  646.34   27.90
  -6   7 -12  679.23   32.80
  -7  -7 -12   -5.10    7.90
  -7   7 -12   -7.20    6.00
   7  -7 -12    3.10    6.00
  -8  -7 -12  335.17   29.00
  -8   7 -12  358.66   24.50
   8  -7 -12  323.37   18.10
  -9  -7 -12   26.10   13.40
  -9   7 -12   29.90   10.10
 -10  -7 -12  112.69   20.90
  10  -7 -12   88.69   10.20
 -10   7 -12  103.29   17.40
 -11  -7 -12    2.10   12.40
 -11   7 -12   12.20   10.30
   0  -8 -12  123.19   17.80
   1  -8 -12   23.40    9.10
  -2  -8 -12   10.30    8.40
   2  -8 -12    8.90    6.90
  -3  -8 -12   10.20    8.90
   3  -8 -12    7.90    7.70
  -3   8 -12   12.90    6.80
  -4  -8 -12   16.70   10.70
   4  -8 -12   23.90    8.10
  -4   8 -12   38.10   10.40
  -5  -8 -12   62.89   14.90
  -5   8 -12   44.70   11.70
   5  -8 -12   32.30    9.10
  -6  -8 -12   61.19   15.80
   6  -8 -12   55.59   11.00
  -6   8 -12   41.20   12.30
  -7  -8 -12   54.39   14.30
   7  -8 -12   55.99   10.40
  -7   8 -12   25.20   10.60
  -8  -8 -12  145.89   22.80
  -8   8 -12  112.59   17.40
   8  -8 -12  136.79   12.50
  -9  -8 -12    7.20    9.70
  -9   8 -12    0.90    8.30
  10  -8 -12   57.69    7.80
 -10   8 -12   60.09   13.50
 -11  -8 -12    4.20   11.50
 -11   8 -12   12.00   10.20
   0  -9 -12  625.34   39.90
  -1  -9 -12  158.38   21.00
   1  -9 -12  194.58   19.10
  -2  -9 -12  154.88   21.50
   2  -9 -12  149.69   16.40
  -3  -9 -12   63.99   14.40
   3  -9 -12   70.09   13.50
  -4  -9 -12  212.88   22.30
   4  -9 -12  172.38   17.10
  -4   9 -12  207.18   19.70
  -5  -9 -12  205.28   22.60
   5  -9 -12  202.98   18.10
  -5   9 -12  196.98   18.70
  -6  -9 -12  452.15   32.70
   6  -9 -12  522.75   26.20
  -6   9 -12  486.15   28.50
  -7  -9 -12  130.59   21.90
   7  -9 -12  133.59   13.40
  -7   9 -12  117.19   16.90
  -8  -9 -12  142.99   23.10
  -8   9 -12  155.48   17.10
   8  -9 -12  117.29   13.10
  -9   9 -12   17.50    9.80
 -10  -9 -12  153.28   24.80
 -10   9 -12  162.68   21.80
   0 -10 -12  299.67   24.30
  -1 -10 -12   39.40   11.70
   1 -10 -12   12.40    8.60
  -2 -10 -12   10.10    7.90
   2 -10 -12    5.10    7.30
  -3 -10 -12    9.30    8.60
   3 -10 -12    6.40    7.30
  -4 -10 -12   34.80   11.60
   4 -10 -12   40.80   10.80
  -5 -10 -12   61.59   14.80
  -5  10 -12   51.69   12.20
   5 -10 -12   67.19   12.50
  -6 -10 -12   40.30   12.90
   6 -10 -12   22.70    9.00
  -6  10 -12   41.90   11.90
  -7 -10 -12   67.79   16.60
  -7  10 -12   69.39   14.10
   7 -10 -12   78.79   12.50
  -8  10 -12   51.59   12.80
   8 -10 -12   65.69   10.40
  -9 -10 -12   -6.10   11.10
  -9  10 -12   18.40   10.00
   0 -11 -12    3.80    7.50
  -1 -11 -12  522.35   32.00
   1 -11 -12  517.35   31.10
  -2 -11 -12   88.49   17.60
   2 -11 -12   37.90   11.40
  -3 -11 -12   11.80   10.10
  -4 -11 -12   37.20   12.30
   4 -11 -12   38.30   11.00
  -5 -11 -12  408.96   31.50
   5 -11 -12  434.26   26.10
  -5  11 -12  402.26   26.90
  -6 -11 -12   50.69   15.10
  -6  11 -12   42.10   12.90
   6 -11 -12   69.69   12.50
  -7 -11 -12  219.38   35.50
  -7  11 -12  240.68   21.90
   7 -11 -12  245.78   18.30
  -8 -11 -12  116.19   24.00
   8 -11 -12   88.69   12.00
  -8  11 -12   72.49   15.00
   0 -12 -12  132.59   19.30
  -1 -12 -12   27.80   12.30
   1 -12 -12   27.70   11.60
  -2 -12 -12   14.80    9.30
   2 -12 -12   38.20   12.00
  -3 -12 -12    7.30   10.40
   3 -12 -12   34.70   10.30
  -4 -12 -12   33.50   12.70
  -5 -12 -12   13.70   12.10
   5 -12 -12   25.10    9.50
  -6 -12 -12   11.10   10.50
  -6  12 -12   20.60   10.30
   6 -12 -12    6.80    8.50
  -7 -12 -12   54.69   16.60
   7 -12 -12   25.80    9.60
  -7  12 -12   32.20   12.40
   0 -13 -12   -1.80    7.40
  -1 -13 -12  417.66   31.10
   1 -13 -12  440.66   30.50
  -2 -13 -12   29.60   11.90
   2 -13 -12    4.60    9.40
  -3 -13 -12   23.10   12.30
   3 -13 -12   36.20   11.10
   4 -13 -12    4.40    8.70
  -5 -13 -12  214.48   29.40
   5 -13 -12  228.08   20.20
  -6 -13 -12   24.80   12.10
   6 -13 -12   -2.10    8.10
  -6  13 -12    9.60   10.00
   0 -14 -12   23.30   10.80
  -1 -14 -12    2.60    8.60
   1 -14 -12   -0.60   10.10
  -2 -14 -12   11.40   10.20
   2 -14 -12   -2.20   10.10
  -3 -14 -12   18.80   12.20
   3 -14 -12   12.40   10.10
  -4 -14 -12   18.30   12.60
   4 -14 -12   -2.40    8.00
   0 -15 -12   17.20   10.80
   1 -15 -12  364.86   28.20
   0   0 -13    6.60    6.20
  -1   0 -13   59.99   11.70
   1   0 -13   56.69   11.60
  -2   0 -13   -7.60    4.00
   2   0 -13   10.80    6.40
  -3   0 -13  589.84   30.30
   3   0 -13  621.04   28.40
  -4   0 -13   58.69   14.50
   4   0 -13   67.39   11.80
   5   0 -13   23.40    7.60
  -5   0 -13   11.40    7.50
  -6   0 -13   -7.30    6.10
   6   0 -13    5.30    6.50
   7   0 -13   10.10    6.30
  -7   0 -13  -12.90    5.90
   8   0 -13  129.69   13.80
  -8   0 -13  118.79   18.50
   9   0 -13  101.89   13.80
  -9   0 -13  108.99   18.80
 -10   0 -13  191.48   20.80
  10   0 -13  159.38   15.60
  11   0 -13   69.99   11.60
 -11   0 -13   85.19   18.90
  12   0 -13    7.60    6.90
 -12   0 -13    4.50   10.60
   0  -1 -13   13.80    6.70
   0   1 -13    9.10    6.80
   1   1 -13   14.20    7.00
  -1  -1 -13   11.20    6.20
  -1   1 -13   12.90    7.00
   1  -1 -13   14.90    7.50
   2   1 -13  257.37   18.90
  -2  -1 -13  270.47   20.60
   2  -1 -13  279.07   19.80
  -2   1 -13  262.47   20.50
   3   1 -13   22.30    8.10
  -3  -1 -13   24.00    8.50
   3  -1 -13   31.00    8.80
  -3   1 -13   20.00    7.80
   4   1 -13 1649.63   46.60
   4  -1 -13 1659.63   46.60
   5   1 -13   41.00    9.40
  -5  -1 -13   26.30    9.90
   5  -1 -13   29.90    8.40
  -5   1 -13   52.49   12.50
   6   1 -13   13.70    7.00
  -6  -1 -13    7.00    8.80
  -6   1 -13   21.20    8.10
   6  -1 -13   17.40    7.60
  -7  -1 -13    6.40    7.30
   7   1 -13    0.60    5.20
   7  -1 -13    5.70    6.40
  -7   1 -13    9.70    7.40
   8   1 -13  355.76   21.30
  -8  -1 -13  314.07   25.20
  -8   1 -13  301.87   25.80
   8  -1 -13  359.76   21.00
   9   1 -13  146.39   15.20
  -9  -1 -13  127.19   19.70
  -9   1 -13  142.69   20.40
   9  -1 -13  140.19   13.90
 -10  -1 -13  363.46   28.70
  10   1 -13  356.16   21.60
 -10   1 -13  363.36   27.40
  10  -1 -13  333.77   19.90
 -11  -1 -13   59.69   15.40
  11   1 -13   72.09   12.10
  11  -1 -13   55.59   10.80
 -11   1 -13   54.79   15.70
 -12  -1 -13   14.90   12.40
  12   1 -13   -3.10    7.00
 -12   1 -13   -0.40    9.90
  12  -1 -13    3.40    7.50
   0   2 -13    1.50    5.30
   0  -2 -13   -2.80    5.20
  -1  -2 -13   29.20    9.50
   1   2 -13   35.20    9.30
   1  -2 -13   29.80    9.20
  -1   2 -13   36.10    9.50
   2   2 -13  110.59   15.00
  -2  -2 -13  100.39   15.70
  -2   2 -13  127.69   16.90
   2  -2 -13  133.39   14.70
   3   2 -13 1039.10   37.00
  -3  -2 -13 1006.70   41.00
   3  -2 -13  960.60   35.60
  -3   2 -13 1061.39   40.10
  -4  -2 -13   98.99   19.40
   4   2 -13   95.39   13.60
   4  -2 -13   69.29   11.70
   5   2 -13   25.80    7.80
  -5  -2 -13   19.00    8.90
  -5   2 -13   10.90    6.90
   5  -2 -13   15.60    6.90
  -6  -2 -13   95.89   16.20
   6   2 -13   92.99   13.60
   6  -2 -13   67.69   11.40
  -6   2 -13   74.89   14.50
  -7  -2 -13  112.59   17.90
   7   2 -13   84.79   13.60
  -7   2 -13   90.79   16.20
   7  -2 -13   78.79   12.40
  -8  -2 -13   54.49   13.70
   8   2 -13   37.30    9.00
  -8   2 -13   67.89   14.70
   8  -2 -13   59.59   10.50
  -9  -2 -13  142.59   21.00
   9   2 -13  185.98   16.60
   9  -2 -13  161.98   14.80
  -9   2 -13  205.48   20.70
 -10  -2 -13  146.09   21.70
  10   2 -13  143.19   15.00
  10  -2 -13  171.48   14.50
 -10   2 -13  114.59   18.30
 -11  -2 -13   -9.00    9.10
  11   2 -13    3.00    6.40
  11  -2 -13    3.40    7.00
 -11   2 -13   26.90   10.70
  12   2 -13    7.90    8.10
 -12  -2 -13   -1.80    9.60
  12  -2 -13   17.00    7.30
 -12   2 -13   13.20   11.70
   0  -3 -13   23.10    8.60
   0   3 -13   16.70    7.50
   1   3 -13  394.66   23.50
  -1  -3 -13  410.46   26.10
  -1   3 -13  424.46   24.60
   1  -3 -13  449.56   25.80
   2   3 -13   40.90    9.70
  -2  -3 -13   19.60    8.90
  -2   3 -13   47.10   10.60
   2  -3 -13   27.90    8.80
   3   3 -13  218.18   17.70
  -3   3 -13  208.28   21.50
   3  -3 -13  222.98   17.80
   4   3 -13  622.84   28.80
  -4  -3 -13  544.35   30.80
   4  -3 -13  604.34   28.00
  -5  -3 -13   50.99   13.10
   5   3 -13   43.40    9.70
   5  -3 -13   63.79   11.50
  -5   3 -13   45.70   11.60
  -6  -3 -13  347.67   25.70
   6   3 -13  331.97   21.20
   6  -3 -13  398.96   22.00
  -6   3 -13  331.97   24.40
   7   3 -13   -5.60    5.60
  -7  -3 -13    3.70    7.10
   7  -3 -13   -7.10    5.00
  -7   3 -13   14.30    8.20
  -8  -3 -13   51.59   14.40
   8  -3 -13   62.69   11.20
  -8   3 -13   88.79   15.40
  -9  -3 -13  125.39   19.90
   9   3 -13  141.49   14.70
   9  -3 -13  127.49   13.30
  -9   3 -13  158.78   21.30
 -10  -3 -13  389.76   30.40
  10  -3 -13  422.16   21.20
 -10   3 -13  430.86   30.20
 -11  -3 -13   39.90   13.50
  11   3 -13   41.30   11.90
  11  -3 -13   20.40    7.50
 -11   3 -13   26.40   11.10
  12   3 -13   49.80   11.30
 -12  -3 -13   49.00   16.20
 -12   3 -13   45.80   13.70
   0   4 -13   24.70    8.50
   0  -4 -13   11.00    7.20
  -1  -4 -13   87.09   14.30
   1   4 -13   85.79   14.00
   1  -4 -13  117.59   16.70
  -1   4 -13   94.29   14.80
   2   4 -13  266.17   19.80
  -2  -4 -13  266.87   22.20
   2  -4 -13  268.77   20.70
  -3  -4 -13  156.08   20.30
   3   4 -13  155.88   15.30
   3  -4 -13  154.38   15.50
  -3   4 -13  137.19   20.40
  -4  -4 -13  252.47   22.00
   4  -4 -13  241.48   18.70
  -4   4 -13  237.78   20.00
  -5  -4 -13   47.50   12.00
  -5   4 -13   47.20   11.40
   5  -4 -13   47.00   10.30
  -6  -4 -13    9.90    7.80
   6  -4 -13   11.50    7.20
  -6   4 -13   -3.40    6.20
  -7  -4 -13   14.90    7.80
  -7   4 -13    2.50    6.90
   7  -4 -13    6.10    6.60
  -8  -4 -13  181.38   24.40
   8  -4 -13  179.18   15.10
  -8   4 -13  176.88   19.20
  -9  -4 -13  215.48   28.00
   9  -4 -13  176.88   14.70
  -9   4 -13  225.98   21.40
 -10  -4 -13  171.88   24.90
  10  -4 -13  159.18   13.70
 -10   4 -13  154.88   22.60
 -11  -4 -13   23.10   11.90
  11  -4 -13    2.40    7.50
 -11   4 -13    2.90    9.90
   0  -5 -13   93.59   15.60
  -1  -5 -13  423.96   26.70
   1  -5 -13  417.96   26.20
  -1   5 -13  415.66   25.40
  -2   5 -13   62.29   12.40
   2  -5 -13   58.29   12.40
  -3  -5 -13  370.76   26.50
  -3   5 -13  348.37   23.60
  -4  -5 -13  129.99   18.80
  -4   5 -13  118.89   17.10
   4  -5 -13  125.19   13.70
  -5  -5 -13   65.79   14.60
   5  -5 -13   65.79   11.70
  -5   5 -13   64.29   13.40
  -6  -5 -13   31.10   11.50
  -6   5 -13    8.60    7.70
   6  -5 -13   19.00    7.50
  -7  -5 -13   12.70   10.30
   7  -5 -13   10.00    6.50
  -7   5 -13    5.60    6.50
  -8  -5 -13   44.00   13.10
  -8   5 -13   39.10   11.70
   8  -5 -13   51.09   10.00
  -9  -5 -13  231.48   24.70
  -9   5 -13  255.47   22.50
   9  -5 -13  202.18   15.70
 -10  -5 -13   81.89   18.50
  10  -5 -13  105.59   13.00
 -10   5 -13   72.79   15.10
 -11   5 -13   49.90   13.80
  11  -5 -13   53.59    9.30
   0   6 -13   13.10    7.90
   0  -6 -13   12.50    7.60
  -1   6 -13   59.89   12.30
   1  -6 -13   45.30   11.00
  -2  -6 -13  127.49   18.60
  -2   6 -13  139.49   15.70
   2  -6 -13  141.89   15.60
  -3  -6 -13   45.60   12.10
   3  -6 -13   26.60    9.80
  -3   6 -13   39.40   10.50
  -4  -6 -13   39.40   12.70
  -4   6 -13   46.50   11.30
   4  -6 -13   51.69   11.10
  -5  -6 -13   38.80   12.50
  -5   6 -13   24.70    9.20
   5  -6 -13   32.40    9.00
  -6  -6 -13   19.40    9.30
   6  -6 -13   14.00    7.40
  -6   6 -13   -2.50    7.80
  -7  -6 -13  132.99   20.90
   7  -6 -13  117.49   14.90
  -7   6 -13   85.69   15.30
  -8  -6 -13   19.80   11.20
   8  -6 -13   17.90    7.60
  -8   6 -13   21.30   10.00
  -9  -6 -13  156.88   25.10
  -9   6 -13  155.88   21.20
   9  -6 -13  148.79   14.10
 -10  -6 -13  176.98   27.10
 -10   6 -13  125.79   19.50
  10  -6 -13  122.79   13.90
 -11  -6 -13    7.00   12.30
 -11   6 -13   15.30   11.30
  -1  -7 -13  362.36   26.90
  -1   7 -13  391.66   25.10
   1  -7 -13  357.86   24.70
  -2  -7 -13    8.30    7.60
  -2   7 -13    3.50    6.40
   2  -7 -13    2.00    6.30
  -3  -7 -13  561.84   33.50
  -3   7 -13  579.74   30.70
   3  -7 -13  617.74   30.60
  -4  -7 -13   12.20    8.30
  -4   7 -13    7.80    6.80
   4  -7 -13   15.50    8.10
  -5  -7 -13  231.28   22.60
  -5   7 -13  209.28   20.40
   5  -7 -13  225.58   18.60
  -6  -7 -13  123.99   20.20
   6  -7 -13  112.19   15.30
  -6   7 -13  103.79   16.80
  -7  -7 -13    7.20    9.60
   7  -7 -13    7.80    7.10
  -7   7 -13   19.80    9.20
  -8  -7 -13   -6.50    9.60
   8  -7 -13    8.90    6.10
  -8   7 -13   -0.70    8.00
  -9  -7 -13  489.85   35.90
   9  -7 -13  389.86   20.80
  -9   7 -13  442.46   29.30
 -10  -7 -13   72.69   18.20
 -10   7 -13   71.49   15.60
   0  -8 -13   14.70    8.30
  -1  -8 -13   10.00    8.20
  -2  -8 -13  189.68   20.10
   2  -8 -13  140.49   18.60
  -2   8 -13  164.58   17.10
  -3  -8 -13   81.29   17.10
   3  -8 -13   72.39   13.60
  -3   8 -13   85.89   14.90
  -4  -8 -13  279.47   25.30
   4  -8 -13  304.87   21.80
  -4   8 -13  260.07   21.60
  -5  -8 -13   92.99   18.10
  -5   8 -13   53.49   13.00
   5  -8 -13   72.09   13.40
  -6  -8 -13    6.80    9.90
   6  -8 -13    4.10    7.00
  -6   8 -13   19.40    9.20
  -7  -8 -13   35.30   14.30
  -7   8 -13   51.99   13.10
   7  -8 -13   58.89   11.10
  -8  -8 -13   85.79   18.90
   8  -8 -13   66.09   11.20
  -8   8 -13   92.99   16.90
  -9  -8 -13  138.39   28.80
  -9   8 -13  103.39   18.20
   9  -8 -13  118.59   13.80
 -10  -8 -13   37.60   14.90
 -10   8 -13   19.10   12.00
   0  -9 -13    0.10    9.00
  -1  -9 -13  202.28   20.90
   1  -9 -13  207.98   20.70
  -2  -9 -13  204.38   25.60
   2  -9 -13  184.08   26.70
  -3  -9 -13  437.06   31.40
   3  -9 -13  499.35   28.60
  -3   9 -13  492.35   29.10
  -4  -9 -13  216.28   23.60
  -4   9 -13  229.18   20.90
   4  -9 -13  205.28   19.40
  -5  -9 -13   88.79   18.00
  -5   9 -13   92.29   15.50
   5  -9 -13  100.79   15.50
  -6  -9 -13   58.69   15.70
  -6   9 -13   47.60   12.40
   6  -9 -13   63.19   12.70
  -7  -9 -13   28.70   12.10
   7  -9 -13   26.90    8.50
  -7   9 -13    7.90    8.50
  -8  -9 -13   76.09   22.10
  -8   9 -13   51.29   13.90
   8  -9 -13   73.99   11.30
  -9  -9 -13  144.09   24.90
  -9   9 -13  139.99   20.90
   9  -9 -13  155.48   14.90
   0 -10 -13   19.30    9.80
  -1 -10 -13  181.88   20.00
   1 -10 -13  152.48   20.70
  -2 -10 -13   33.20   12.40
   2 -10 -13   37.00   11.00
  -3 -10 -13  192.28   21.50
   3 -10 -13  137.99   19.50
  -4 -10 -13   89.89   18.20
  -4  10 -13   75.79   14.60
   4 -10 -13   94.99   16.20
  -5 -10 -13   74.69   17.70
  -5  10 -13   77.99   15.10
   5 -10 -13   45.60   11.70
  -6 -10 -13   23.20   11.00
   6 -10 -13   17.30    9.40
  -6  10 -13   32.30   11.80
  -7 -10 -13   71.39   20.40
   7 -10 -13  147.59   16.10
  -7  10 -13  130.69   20.00
  -8 -10 -13   49.20   15.50
  -8  10 -13   30.30   12.40
   8 -10 -13   43.50   10.60
   0 -11 -13    0.80    6.80
  -1 -11 -13    0.60    7.70
   1 -11 -13   19.70   10.20
  -2 -11 -13  202.48   22.40
   2 -11 -13  210.38   21.30
  -3 -11 -13   68.09   16.50
   3 -11 -13   99.09   16.10
  -4 -11 -13  252.77   26.20
   4 -11 -13  264.07   22.20
  -4  11 -13  284.57   23.80
  -5 -11 -13   61.19   16.40
  -5  11 -13   39.20   12.60
   5 -11 -13   83.09   15.00
  -6 -11 -13   25.40   12.20
   6 -11 -13   24.80    9.70
  -6  11 -13    4.80    9.20
  -7 -11 -13   11.80   11.70
   7 -11 -13   18.10    8.90
  -7  11 -13   16.40   10.20
   0 -12 -13    2.60    8.60
  -1 -12 -13   53.69   13.70
   1 -12 -13   59.69   13.60
  -2 -12 -13    4.60    8.90
   2 -12 -13   19.00   11.30
  -3 -12 -13   61.19   15.80
   3 -12 -13   72.69   16.20
   4 -12 -13  -24.00    7.90
  -5 -12 -13   37.30   14.90
   5 -12 -13   54.69   12.10
  -5  12 -13   30.70   11.30
  -6 -12 -13    2.70   12.10
   6 -12 -13   -5.40    8.50
  -6  12 -13   14.00   10.00
   0 -13 -13   -2.70    9.60
  -1 -13 -13   -4.10   10.00
   1 -13 -13   17.60   10.10
   2 -13 -13  327.67   26.50
   3 -13 -13   49.50   13.70
  -4 -13 -13  222.68   29.60
   4 -13 -13  185.98   20.70
  -5 -13 -13   38.00   15.00
   5 -13 -13   27.50   10.70
   0 -14 -13   -1.30    9.10
   1 -14 -13   11.90   10.30
  -2 -14 -13   21.90   10.80
   2 -14 -13   40.50   12.80
   0   0 -14 1825.22   55.39
   1   0 -14   22.60    8.40
  -2   0 -14  296.87   22.20
   2   0 -14  306.97   21.50
  -3   0 -14   63.59   13.70
   3   0 -14   74.99   13.20
  -4   0 -14  376.36   25.60
   4   0 -14  419.16   24.30
  -5   0 -14   51.29   12.40
   5   0 -14   50.99   11.20
  -6   0 -14  995.70   43.50
   6   0 -14  965.10   36.70
  -7   0 -14    1.40    7.60
   7   0 -14  -10.00    5.20
  -8   0 -14  158.08   21.90
   8   0 -14  195.38   17.30
   9   0 -14   33.60   10.00
  -9   0 -14   57.09   15.10
  10   0 -14  251.17   18.90
 -10   0 -14  355.56   28.10
 -11   0 -14    4.80   10.90
  11   0 -14   28.70    8.70
   0  -1 -14  100.99   15.60
   1   1 -14    9.40    6.60
   1  -1 -14   12.30    6.80
  -1   1 -14   10.10    8.30
   2   1 -14   19.80    7.80
  -2  -1 -14   31.90   10.10
   2  -1 -14   32.70   10.00
  -2   1 -14   31.50   10.30
  -3  -1 -14   17.30    8.70
   3   1 -14   48.20   11.10
  -3   1 -14   30.80   10.40
   3  -1 -14   34.90   10.70
   4   1 -14    7.30    7.40
  -4  -1 -14   13.40    8.30
  -4   1 -14    6.40    7.60
   4  -1 -14    6.60    7.50
   5   1 -14   60.79   12.60
  -5  -1 -14   63.69   14.00
  -5   1 -14   76.29   14.70
   5  -1 -14   61.19   11.50
   6   1 -14  171.48   16.00
  -6  -1 -14  191.58   20.30
  -6   1 -14  161.48   18.10
   6  -1 -14  174.88   16.90
  -7  -1 -14   42.90   12.10
   7   1 -14   31.90    9.50
   7  -1 -14   11.90    8.50
  -7   1 -14   61.09   14.80
   8   1 -14   69.49   11.90
  -8  -1 -14   44.50   13.50
  -8   1 -14   38.40   13.50
   8  -1 -14   31.60   10.10
   9   1 -14   -8.50    6.40
  -9  -1 -14    1.30    8.20
  -9   1 -14    0.90    8.70
   9  -1 -14   11.20    7.20
  10   1 -14  145.69   15.40
 -10  -1 -14  134.99   22.60
  10  -1 -14  139.19   15.30
 -10   1 -14  130.69   21.50
  11   1 -14    9.00    7.90
 -11  -1 -14    3.90   10.10
  11  -1 -14    0.80    7.30
 -11   1 -14   16.50   12.30
   0   2 -14  668.63   38.00
   0  -2 -14  730.73   34.50
  -1   2 -14  110.99   16.30
   1  -2 -14   99.69   16.40
  -2  -2 -14  177.78   18.30
   2   2 -14  193.48   20.10
   2  -2 -14  191.38   18.10
  -2   2 -14  194.58   18.40
  -3  -2 -14   42.20   11.50
   3   2 -14   54.89   13.50
   3  -2 -14   66.79   12.50
  -3   2 -14   66.69   13.40
   4   2 -14  338.97   23.00
  -4  -2 -14  347.27   25.70
  -4   2 -14  351.86   25.10
   4  -2 -14  356.16   22.90
   5   2 -14   81.19   15.10
  -5  -2 -14   97.99   17.50
  -5   2 -14  133.89   19.20
   5  -2 -14   94.99   13.90
   6   2 -14  646.64   35.50
  -6  -2 -14  642.94   35.70
  -6   2 -14  662.73   34.80
   6  -2 -14  684.73   30.60
  -7  -2 -14  158.18   22.70
   7  -2 -14  168.48   15.90
  -7   2 -14  187.48   20.90
  -8  -2 -14   66.49   15.50
  -8   2 -14   67.59   15.20
   8  -2 -14   87.29   13.00
   9   2 -14   14.70    8.80
  -9  -2 -14   15.50   10.30
  -9   2 -14   11.80   10.60
   9  -2 -14    8.80    7.50
  10   2 -14  215.48   19.10
 -10  -2 -14  232.78   29.00
  10  -2 -14  213.28   17.50
 -10   2 -14  217.88   22.90
  11   2 -14   24.80    9.90
 -11  -2 -14   29.30   15.00
  11  -2 -14   33.90    9.20
 -11   2 -14   27.10   13.10
   0  -3 -14   35.60   11.70
   0   3 -14   11.60    7.40
   1   3 -14  194.88   18.10
  -1  -3 -14  249.97   21.80
   1  -3 -14  248.38   20.00
  -1   3 -14  222.78   19.80
  -2  -3 -14   21.00    8.70
   2   3 -14   22.60    9.00
  -2   3 -14   16.80    7.20
   2  -3 -14   10.50    7.50
   3   3 -14  245.28   19.90
  -3  -3 -14  238.78   21.80
   3  -3 -14  252.87   19.60
  -3   3 -14  227.18   20.40
   4   3 -14    9.50    7.40
  -4  -3 -14   12.80    8.40
  -4   3 -14   -1.00    7.40
   4  -3 -14   30.70    9.40
  -5  -3 -14   38.50   11.90
   5   3 -14   29.70    9.60
   5  -3 -14   63.39   11.80
  -5   3 -14   51.69   12.60
  -6  -3 -14   27.10   10.70
   6   3 -14   28.30    8.90
   6  -3 -14   44.70   10.00
  -6   3 -14   21.50    9.90
  -7  -3 -14   31.20   12.20
   7   3 -14   25.00    9.20
  -7   3 -14   43.80   12.20
   7  -3 -14   31.60    9.30
  -8  -3 -14   29.00   12.60
   8   3 -14   42.00   10.40
   8  -3 -14   43.80   10.00
  -8   3 -14   32.60   11.70
   9   3 -14   14.50    8.80
  -9  -3 -14   13.10   10.30
   9  -3 -14   11.90    7.90
  -9   3 -14   28.50   11.60
  10   3 -14   28.30   11.00
 -10  -3 -14   39.60   13.50
 -10   3 -14   64.89   17.60
  10  -3 -14   52.99   10.60
  11   3 -14   51.49   11.70
  11  -3 -14   25.00    9.20
 -11   3 -14   56.49   15.60
   0   4 -14   10.10    6.50
  -1  -4 -14   78.79   14.70
   1   4 -14   85.69   14.50
   1  -4 -14   84.39   14.80
  -1   4 -14   60.89   13.20
  -2  -4 -14   91.99   16.40
   2   4 -14   79.29   13.90
   2  -4 -14  100.19   15.80
  -2   4 -14   63.49   12.30
   3   4 -14   44.70   11.80
  -3  -4 -14   57.89   13.80
  -3   4 -14   48.60   12.30
   3  -4 -14   67.89   12.80
   4   4 -14   44.10   10.80
  -4  -4 -14   47.90   13.60
   4  -4 -14   57.79   12.10
  -4   4 -14   64.69   13.30
  -5  -4 -14  143.69   20.40
   5   4 -14  170.58   16.90
  -5   4 -14  125.09   18.00
   5  -4 -14  201.18   18.70
  -6  -4 -14  295.77   25.70
   6   4 -14  337.77   23.50
   6  -4 -14  279.97   20.70
  -6   4 -14  278.27   23.40
   7   4 -14  370.96   24.20
  -7  -4 -14  437.46   31.30
  -7   4 -14  398.86   28.30
   7  -4 -14  381.26   23.10
  -8  -4 -14  179.78   25.10
  -8   4 -14  153.28   21.10
   8  -4 -14  112.39   15.40
  -9  -4 -14   37.30   14.50
  -9   4 -14   42.90   13.30
   9  -4 -14   47.30   10.20
 -10  -4 -14   58.09   16.40
 -10   4 -14   83.59   17.30
  10  -4 -14   73.59   11.70
 -11  -4 -14  136.89   23.80
  11   4 -14  145.49   18.10
  11  -4 -14  136.29   14.70
 -11   4 -14  112.89   20.20
   0   5 -14  298.97   22.50
   0  -5 -14  258.17   22.00
   1   5 -14  158.68   17.10
  -1  -5 -14  159.68   20.80
  -1   5 -14  165.88   17.50
  -2  -5 -14   -7.80    5.80
   2   5 -14    1.20    6.40
  -2   5 -14   10.50    7.20
   2  -5 -14    9.20    8.20
   3   5 -14   20.60    8.40
  -3  -5 -14   19.20    8.90
   3  -5 -14   11.40    7.40
  -3   5 -14   11.00    7.30
  -4  -5 -14   39.20   12.30
  -4   5 -14   34.80   10.40
   4  -5 -14    8.90    7.30
  -5  -5 -14  200.98   21.40
  -5   5 -14  174.28   19.70
   5  -5 -14  204.08   17.90
  -6  -5 -14   39.30   12.80
  -6   5 -14   34.50   11.30
   6  -5 -14   14.70    8.50
  -7  -5 -14   28.70   12.40
   7  -5 -14   25.60    9.30
  -7   5 -14   28.60   11.10
  -8  -5 -14   36.70   13.70
   8  -5 -14   31.90    9.30
  -8   5 -14   14.80    9.90
  -9  -5 -14   87.19   18.90
  -9   5 -14   44.00   14.20
   9  -5 -14   63.79   11.40
 -10  -5 -14   12.30   15.20
  10  -5 -14   32.10    8.80
 -10   5 -14   26.10   12.10
   0   6 -14   19.00    8.80
   0  -6 -14   25.50    9.50
   1   6 -14  631.24   31.80
  -1  -6 -14  641.84   34.70
  -1   6 -14  643.94   32.60
   1  -6 -14  672.43   34.40
  -2  -6 -14   79.69   15.50
   2  -6 -14   68.89   15.70
  -2   6 -14   59.09   13.00
  -3  -6 -14   35.10   12.20
  -3   6 -14   24.60    9.80
   3  -6 -14   20.90    8.60
  -4  -6 -14   54.29   14.20
   4  -6 -14   48.00   12.20
  -4   6 -14   79.39   14.70
  -5  -6 -14  498.85   33.50
   5  -6 -14  521.85   28.20
  -5   6 -14  558.74   31.80
  -6  -6 -14   93.49   18.10
   6  -6 -14   93.19   14.30
  -6   6 -14   83.09   15.60
  -7  -6 -14  174.78   24.80
   7  -6 -14  176.88   16.50
  -7   6 -14  196.28   21.00
  -8  -6 -14   59.09   16.10
   8  -6 -14   27.30    8.10
  -8   6 -14   20.60   11.20
   9  -6 -14   18.20    8.10
  -9   6 -14   11.30    9.80
 -10  -6 -14   50.59   17.00
 -10   6 -14   41.30   13.30
  10  -6 -14   47.60   10.50
   0  -7 -14   44.80   12.50
   0   7 -14   38.40   11.50
  -1  -7 -14    8.90    9.30
  -1   7 -14    7.70    8.70
   1  -7 -14   12.30    8.50
  -2  -7 -14    3.90    7.90
  -2   7 -14    5.80    7.20
   2  -7 -14   -5.70    6.40
  -3  -7 -14   42.70   14.10
  -3   7 -14   20.60    9.90
   3  -7 -14   13.60    8.10
  -4  -7 -14    4.80    9.30
  -4   7 -14    6.00    7.70
   4  -7 -14    4.10    7.10
  -5  -7 -14   32.10   12.30
  -5   7 -14   30.00   10.70
   5  -7 -14   33.30   11.20
  -6  -7 -14   42.90   13.50
   6  -7 -14   67.49   12.60
  -6   7 -14   68.99   14.50
  -7  -7 -14   30.20   13.90
   7  -7 -14   39.60   10.80
  -7   7 -14   26.10   10.60
   8  -7 -14   55.19   11.10
  -8   7 -14   37.40   12.40
  -9  -7 -14    4.70   12.30
  -9   7 -14    8.50    8.90
   9  -7 -14   10.20    7.80
   0  -8 -14  103.99   17.50
  -1  -8 -14  678.43   36.40
   1  -8 -14  631.24   34.40
  -1   8 -14  624.74   33.80
  -2  -8 -14   71.19   16.10
   2  -8 -14   60.89   13.90
  -2   8 -14   40.90   11.90
  -3  -8 -14   12.30    9.40
   3  -8 -14   -3.00    7.40
  -3   8 -14   13.20    9.30
  -4  -8 -14   51.59   15.00
  -4   8 -14   30.60   10.70
   4  -8 -14   33.50   10.60
  -5  -8 -14  482.05   34.10
  -5   8 -14  455.25   29.70
   5  -8 -14  452.55   26.90
  -6  -8 -14    3.70   11.30
  -6   8 -14   12.20    9.10
   6  -8 -14   20.90    9.50
  -7  -8 -14  312.17   29.80
  -7   8 -14  262.07   25.00
   7  -8 -14  279.47   20.80
  -8  -8 -14   38.80   14.20
  -8   8 -14   39.40   12.70
   8  -8 -14   49.50   10.90
  -9  -8 -14   24.60   14.70
   9  -8 -14  -19.70    6.70
  -9   8 -14    7.30   11.20
   0  -9 -14   23.90   11.80
  -1  -9 -14   -4.60    8.60
   1  -9 -14    5.60    8.90
  -2  -9 -14    9.10    8.40
  -2   9 -14    5.00    7.90
   2  -9 -14    4.50    9.50
  -3  -9 -14   -0.80    8.50
  -3   9 -14    1.60    7.70
   3  -9 -14    5.90    7.20
  -4  -9 -14   25.00   12.50
  -4   9 -14   60.09   14.60
   4  -9 -14   35.10   13.10
  -5  -9 -14   20.60   11.90
  -5   9 -14   23.90   10.70
   5  -9 -14    5.90    8.70
  -6  -9 -14   15.00   12.70
  -6   9 -14    4.80    9.90
   6  -9 -14   10.00    9.00
  -7  -9 -14   10.20   12.20
  -7   9 -14   38.50   12.00
   7  -9 -14   44.30   11.10
  -8  -9 -14   12.10   11.00
  -8   9 -14   19.10   10.10
   8  -9 -14   -0.10    7.20
   0 -10 -14  615.74   36.30
  -1 -10 -14  135.89   21.50
   1 -10 -14  146.19   21.70
  -2 -10 -14  148.09   23.10
   2 -10 -14  115.59   18.80
  -3 -10 -14   -1.60    9.10
  -3  10 -14    5.50    8.80
   3 -10 -14    7.10    9.20
  -4 -10 -14  175.68   25.80
  -4  10 -14  116.49   19.10
   4 -10 -14  140.49   18.80
  -5 -10 -14   59.29   18.10
   5 -10 -14   66.99   16.70
  -5  10 -14   66.79   15.20
  -6 -10 -14  183.28   26.30
  -6  10 -14  219.58   22.70
   6 -10 -14  176.78   18.40
  -7 -10 -14  110.19   21.60
  -7  10 -14  114.29   19.70
   7 -10 -14  182.78   17.70
   0 -11 -14   -9.30    8.60
  -1 -11 -14    6.10    8.80
   1 -11 -14    0.30    7.40
  -2 -11 -14    8.60    9.00
   2 -11 -14    9.40    8.80
  -3 -11 -14   -9.10    9.10
   3 -11 -14   -4.50    8.00
  -3  11 -14   -4.70    8.60
  -4  11 -14    9.40   10.00
   4 -11 -14   27.10   10.20
  -5 -11 -14   15.90   11.70
   5 -11 -14   31.90   11.40
  -5  11 -14   14.20   11.80
  -6 -11 -14   22.60   13.00
  -6  11 -14   15.70   12.40
   0 -12 -14  309.57   28.30
  -1 -12 -14   19.00   11.80
   1 -12 -14    9.20    9.80
  -2 -12 -14  103.69   21.00
   2 -12 -14   70.09   15.90
  -3 -12 -14   19.90   13.10
   3 -12 -14   34.70   11.50
  -4 -12 -14   71.19   19.20
  -4  12 -14   56.69   16.90
   4 -12 -14  100.89   17.80
  -5 -12 -14   25.80   13.10
   5 -12 -14   43.70   12.10
  -5  12 -14   38.50   13.60
   0 -13 -14    0.40   10.40
   1 -13 -14   43.20   12.90
  -2 -13 -14   -0.50   10.60
   2 -13 -14   -4.20    9.00
   0   0 -15    3.40    7.20
  -1   0 -15  326.37   24.60
   1   0 -15  339.37   24.20
  -2   0 -15   23.30    9.90
   2   0 -15   18.50    7.90
   3   0 -15  300.57   22.10
  -3   0 -15  325.77   24.80
  -4   0 -15   58.89   13.80
   4   0 -15   54.39   11.90
   5   0 -15  769.62   34.60
  -5   0 -15  729.13   38.00
   6   0 -15  -15.20    7.20
  -6   0 -15   -7.80    7.80
  -7   0 -15   47.50   14.80
   7   0 -15   35.00   12.30
  -8   0 -15   35.20   12.70
  -9   0 -15  451.85   32.60
 -10   0 -15   67.99   17.20
   0  -1 -15    6.30    7.20
   0   1 -15   -2.10    6.10
  -1  -1 -15   19.10    8.60
   1   1 -15   11.60    8.00
   1  -1 -15   28.70    9.90
  -1   1 -15    3.20    6.80
  -2  -1 -15  382.86   26.30
   2   1 -15  405.36   26.00
   2  -1 -15  438.56   26.70
  -2   1 -15  395.66   26.90
   3   1 -15   22.20    8.40
  -3  -1 -15   -4.30    7.90
  -3   1 -15    8.80    7.40
   3  -1 -15   15.60    8.10
   4   1 -15  635.24   31.90
  -4  -1 -15  686.83   36.50
  -4   1 -15  661.43   35.60
   4  -1 -15  624.54   37.50
   5   1 -15   23.70    8.30
  -5  -1 -15   19.40   11.10
  -5   1 -15   21.00    8.80
  -6  -1 -15   29.50   12.10
   6   1 -15   35.70   10.10
   6  -1 -15   19.00    9.50
  -6   1 -15   15.10   10.40
   7   1 -15   12.40    7.50
  -7  -1 -15    4.60    8.60
   7  -1 -15    2.00    6.90
  -7   1 -15   11.80    9.40
   8   1 -15  186.38   17.90
  -8  -1 -15  220.18   24.10
  -8   1 -15  181.48   24.70
   8  -1 -15  166.58   17.60
   9   1 -15   66.29   13.40
  -9  -1 -15   84.59   17.70
  -9   1 -15   74.69   17.20
   9  -1 -15   85.89   14.50
  10   1 -15   82.99   15.20
 -10  -1 -15  131.39   33.80
  10  -1 -15   87.49   13.60
 -10   1 -15   79.89   18.50
   0  -2 -15    3.50    6.20
   0   2 -15    2.90    6.50
  -1  -2 -15  118.49   18.20
   1   2 -15   79.09   14.50
  -1   2 -15  109.39   17.00
   1  -2 -15  112.69   16.50
  -2  -2 -15  320.37   24.70
   2   2 -15  318.87   23.30
  -2   2 -15  282.27   23.20
   3   2 -15    1.00    6.20
  -3  -2 -15    8.30    8.70
   3  -2 -15   17.50    9.80
  -3   2 -15   24.50   10.10
   4   2 -15  260.37   20.50
  -4  -2 -15  237.08   22.80
  -4   2 -15  232.38   21.40
  -5  -2 -15  248.68   23.50
   5   2 -15  274.47   21.20
  -5   2 -15  294.07   24.50
   5  -2 -15  287.67   21.70
   6   2 -15   20.90    9.20
  -6  -2 -15   17.20   11.20
   6  -2 -15   20.10    8.10
  -6   2 -15   21.00   10.30
  -7  -2 -15   29.70   12.40
   7   2 -15   32.90    9.70
  -7   2 -15   25.50   11.40
   7  -2 -15   20.50    9.20
  -8  -2 -15   72.89   16.30
   8   2 -15   56.19   12.40
   8  -2 -15   46.60   11.30
  -8   2 -15  102.09   18.40
   9   2 -15  136.19   17.50
  -9  -2 -15  161.98   26.00
   9  -2 -15  139.79   17.70
  -9   2 -15  141.69   22.40
  10   2 -15   66.19   13.40
  10  -2 -15   92.19   14.20
 -10   2 -15   77.59   17.60
   0  -3 -15    1.20    6.80
   0   3 -15    8.40    7.90
   1   3 -15   68.19   13.60
  -1  -3 -15  107.99   17.30
  -1   3 -15   74.19   14.40
   1  -3 -15  141.49   19.00
  -2  -3 -15  257.67   23.20
   2   3 -15  286.57   22.30
  -2   3 -15  260.57   21.70
   2  -3 -15  232.88   20.70
   3   3 -15  154.08   17.10
  -3  -3 -15  144.69   21.30
  -3   3 -15  149.29   20.30
   3  -3 -15  132.69   20.80
   4   3 -15  370.66   24.70
  -4  -3 -15  356.56   27.40
  -4   3 -15  368.56   26.70
   5   3 -15   37.40   10.20
  -5  -3 -15   58.29   15.40
   5  -3 -15   29.10    9.80
  -5   3 -15   35.00   11.60
  -6  -3 -15   -4.30    7.80
   6   3 -15    0.70    6.80
  -6   3 -15   -8.10    7.30
   6  -3 -15    4.60    6.40
   7   3 -15   28.30    9.30
  -7  -3 -15   43.80   14.60
   7  -3 -15   43.50   11.00
  -7   3 -15   32.20   11.30
  -8  -3 -15  188.68   26.30
   8   3 -15  147.79   16.50
   8  -3 -15  158.38   16.60
  -8   3 -15  181.68   23.70
   9   3 -15  108.49   15.90
  -9  -3 -15  115.19   21.90
  -9   3 -15   87.29   18.10
   9  -3 -15  103.99   15.00
 -10  -3 -15  125.39   22.30
 -10   3 -15  132.99   21.90
  10  -3 -15  100.59   14.30
   0  -4 -15  -13.30    6.20
   0   4 -15    9.20    7.20
   1   4 -15   30.50    9.70
  -1  -4 -15    4.90    7.10
  -1   4 -15    8.50    7.50
   1  -4 -15   28.70   10.40
  -2  -4 -15   14.70    9.10
   2   4 -15   17.20    8.40
   2  -4 -15   33.20   10.30
  -2   4 -15   39.40   10.90
   3   4 -15    1.60    6.40
  -3  -4 -15    7.90    8.70
  -3   4 -15    0.60    7.50
   3  -4 -15   -3.00    7.30
  -4  -4 -15  276.67   24.70
   4   4 -15  243.78   20.80
  -4   4 -15  280.27   23.60
   5   4 -15  237.38   20.40
  -5  -4 -15  219.98   22.60
  -5   4 -15  219.98   21.90
   5  -4 -15  233.48   19.60
  -6  -4 -15   26.40   11.20
   6   4 -15   39.20   10.80
  -6   4 -15   28.90   11.20
   6  -4 -15   -5.60    8.20
  -7  -4 -15   -0.30    9.90
   7   4 -15    4.80    7.60
   7  -4 -15    7.00    8.20
  -7   4 -15   19.10   11.00
  -8  -4 -15   43.60   14.80
   8   4 -15   25.20    9.90
  -8   4 -15   16.30   10.00
   8  -4 -15   31.60   10.50
   9   4 -15  122.89   18.40
  -9   4 -15  146.49   21.80
   9  -4 -15  148.49   15.70
  10   4 -15  113.89   16.70
 -10  -4 -15  124.99   22.00
 -10   4 -15  114.59   19.80
  10  -4 -15  148.89   15.70
   0   5 -15    6.70    7.40
   0  -5 -15   12.20    8.40
  -1  -5 -15   48.40   13.10
   1   5 -15   74.19   14.30
   1  -5 -15   61.09   13.50
  -1   5 -15   53.49   12.90
  -2  -5 -15  120.09   20.10
   2   5 -15   88.99   15.40
   2  -5 -15  119.79   18.20
  -2   5 -15  106.89   17.40
   3   5 -15  303.37   23.40
  -3  -5 -15  247.68   23.40
  -3   5 -15  276.77   23.50
  -4  -5 -15  121.79   20.30
   4   5 -15  113.09   17.10
  -4   5 -15  106.99   18.10
  -5  -5 -15  135.99   22.50
   5   5 -15  125.89   17.80
  -5   5 -15  135.59   20.40
   5  -5 -15  165.88   17.70
  -6  -5 -15   11.90   10.30
   6   5 -15    8.60    7.20
   6  -5 -15   27.30    9.90
  -6   5 -15    7.90    9.70
   7   5 -15   33.90   11.10
  -7  -5 -15   13.50   10.20
  -7   5 -15   39.80   13.30
   7  -5 -15   26.00   10.90
  -8  -5 -15   61.89   19.60
  -8   5 -15   62.99   15.20
   8  -5 -15   42.90   10.70
  -9  -5 -15  111.49   21.00
  -9   5 -15  127.39   20.60
   9  -5 -15  130.89   16.30
   0   6 -15    6.30    6.80
   0  -6 -15   -4.40    8.10
  -1  -6 -15   14.60    8.70
   1   6 -15   10.80    8.70
  -1   6 -15   -7.00    6.50
   1  -6 -15    0.10    7.70
  -2  -6 -15  671.33   37.40
   2   6 -15  650.13   33.90
  -2   6 -15  673.13   35.70
  -3  -6 -15   13.10    9.30
   3   6 -15   12.50    8.00
  -3   6 -15   15.40    9.30
   3  -6 -15   19.90    8.00
  -4  -6 -15  744.03   40.60
  -4   6 -15  729.63   37.70
   4  -6 -15  746.73   35.40
  -5  -6 -15  294.97   27.00
   5  -6 -15  266.57   25.50
  -5   6 -15  305.17   26.40
  -6  -6 -15   38.60   14.10
   6  -6 -15   80.99   14.10
  -6   6 -15  104.79   18.00
  -7  -6 -15   13.40   11.40
  -7   6 -15    9.50   10.30
   7  -6 -15   15.20    8.90
  -8  -6 -15  198.68   27.50
  -8   6 -15  216.38   23.30
   8  -6 -15  225.58   19.00
  -9  -6 -15  130.39   23.50
   9  -6 -15   82.89   13.80
  -9   6 -15   75.29   17.00
   0   7 -15   -5.50    6.70
   0  -7 -15   -3.80    7.10
   1   7 -15   90.39   15.80
  -1  -7 -15  106.39   18.40
   1  -7 -15   86.79   15.70
  -1   7 -15  116.09   17.60
  -2  -7 -15  -10.80    7.60
   2   7 -15   15.40    8.60
  -2   7 -15    3.10    8.30
   2  -7 -15   33.70   10.70
  -3  -7 -15  394.56   30.20
  -3   7 -15  383.16   28.10
   3  -7 -15  429.46   28.10
  -4  -7 -15   15.30   11.00
  -4   7 -15   10.90   10.00
   4  -7 -15   33.10   11.00
  -5  -7 -15   93.39   18.30
   5  -7 -15   54.89   15.70
  -5   7 -15   67.69   15.20
   6  -7 -15   20.60    9.20
  -6   7 -15   17.30   10.40
  -7  -7 -15   49.20   18.40
  -7   7 -15   74.29   15.80
   7  -7 -15   80.79   14.60
  -8  -7 -15   43.50   16.40
  -8   7 -15   54.49   15.60
   8  -7 -15   38.90   10.90
   0   8 -15   19.00    8.50
   0  -8 -15   16.40    9.10
  -1  -8 -15   30.10   12.00
   1  -8 -15   26.70   12.10
  -1   8 -15   31.60   12.00
  -2  -8 -15  387.46   29.70
  -2   8 -15  324.77   25.90
   2  -8 -15  354.06   27.20
  -3  -8 -15   25.30   11.80
  -3   8 -15   39.00   12.00
   3  -8 -15   44.40   12.40
  -4  -8 -15  230.28   24.50
   4  -8 -15  211.48   20.20
  -4   8 -15  257.97   24.50
  -5  -8 -15    9.60   10.00
   5  -8 -15   15.60    9.60
  -5   8 -15    0.30    8.70
  -6  -8 -15    8.10   12.00
  -6   8 -15   -0.10    8.40
  -7  -8 -15    1.70   10.30
   7  -8 -15    1.70    8.30
  -7   8 -15    9.10   10.80
  -8  -8 -15   76.29   18.30
   8  -8 -15   58.99   12.80
  -8   8 -15   53.89   15.00
   0  -9 -15    1.40    8.40
  -1  -9 -15   57.69   14.70
  -1   9 -15   50.69   13.10
   1  -9 -15   48.20   13.50
  -2  -9 -15   48.20   14.30
  -2   9 -15   37.00   12.20
   2  -9 -15   22.80   11.10
  -3  -9 -15  397.96   31.90
  -3   9 -15  361.86   27.80
   3  -9 -15  336.77   25.80
  -4  -9 -15   34.40   14.00
   4  -9 -15   44.80   12.00
  -4   9 -15   -2.20    9.80
  -5  -9 -15   39.10   17.00
   5  -9 -15   37.50   11.70
  -5   9 -15   37.80   12.90
  -6  -9 -15   -4.90   11.10
   6  -9 -15   15.10    9.50
  -6   9 -15   11.40   10.10
  -7  -9 -15   33.80   14.10
  -7   9 -15   22.10   13.00
   7  -9 -15   54.09   12.90
   0 -10 -15   49.20   13.60
  -1 -10 -15   11.70   12.40
   1 -10 -15   24.70   11.60
  -2 -10 -15    7.10   12.40
  -2  10 -15   10.70    8.80
   2 -10 -15    9.00    8.50
  -3 -10 -15   91.79   19.00
  -3  10 -15   92.29   18.60
   3 -10 -15  114.19   19.60
  -4 -10 -15   50.89   16.50
  -4  10 -15   67.09   17.40
   4 -10 -15   25.60   12.00
  -5 -10 -15    7.50   11.20
   5 -10 -15    5.70    9.30
  -6 -10 -15   91.39   20.00
  -6  10 -15   53.59   17.60
   6 -10 -15   79.49   14.60
   0 -11 -15   13.70   10.60
  -1 -11 -15   15.60   11.20
   1 -11 -15   16.10   10.70
  -2 -11 -15  192.48   29.50
  -2  11 -15  220.68   23.20
   2 -11 -15  165.48   22.30
  -3 -11 -15   94.59   19.50
   3 -11 -15   98.19   18.00
  -3  11 -15  111.79   19.70
  -4 -11 -15   49.00   15.40
  -4  11 -15   65.99   15.40
   4 -11 -15   64.99   14.80
   0 -12 -15   47.80   15.50
   1 -12 -15   69.99   17.00
  -2 -12 -15    9.10   11.80
   2 -12 -15   -8.60    9.50
   0   0 -16   13.60    8.50
  -1   0 -16   22.20    9.90
   1   0 -16    3.00    7.40
  -2   0 -16   18.10    9.40
   2   0 -16   21.00    8.50
   3   0 -16    1.60    6.70
  -3   0 -16    9.10    7.80
  -4   0 -16   66.69   15.30
   4   0 -16   62.49   13.20
  -5   0 -16   89.09   18.00
   5   0 -16   80.99   14.30
  -6   0 -16   -4.60    9.30
   6   0 -16   11.50    8.00
  -7   0 -16   69.79   17.30
   7   0 -16   88.19   14.60
  -8   0 -16   -4.70    9.10
   8   0 -16    2.30    8.00
  -9   0 -16    5.60   12.90
   9   0 -16   29.80   10.00
   0  -1 -16   52.19   12.90
   0   1 -16   80.99   15.30
   1   1 -16  628.94   33.30
  -1  -1 -16  618.84   34.60
  -1   1 -16  655.43   35.30
   1  -1 -16  614.64   33.40
  -2  -1 -16   78.39   15.50
   2   1 -16   52.39   12.80
  -2   1 -16   67.99   14.30
   2  -1 -16   52.49   12.60
   3   1 -16    1.90    7.80
  -3  -1 -16    5.00    8.90
  -3   1 -16   26.80   10.30
   3  -1 -16   14.20    7.70
  -4  -1 -16   90.89   17.10
   4   1 -16   87.89   15.00
  -4   1 -16  104.49   18.80
   4  -1 -16   83.79   16.10
   5   1 -16  660.93   32.90
  -5  -1 -16  619.24   37.00
   5  -1 -16  641.64   32.50
  -5   1 -16  550.14   34.00
   6   1 -16  152.28   19.20
  -6  -1 -16  164.18   22.90
   6  -1 -16  150.48   17.00
  -6   1 -16  156.98   22.20
  -7  -1 -16  250.17   30.60
   7   1 -16  252.87   21.70
  -7   1 -16  261.27   25.50
   7  -1 -16  262.07   22.10
  -8  -1 -16    5.40   11.20
   8   1 -16   13.20    9.10
   8  -1 -16    7.00    8.40
  -8   1 -16   16.60   12.30
   9   1 -16   52.79   12.30
  -9  -1 -16   56.69   14.80
   9  -1 -16   13.70   10.60
   0   2 -16   10.40    7.90
   0  -2 -16   -2.40    7.40
   1   2 -16    5.20    7.10
  -1  -2 -16   -3.10    6.90
   1  -2 -16    1.70    6.60
  -1   2 -16    3.10    7.20
  -2  -2 -16    9.80    9.10
   2   2 -16   10.90    7.80
  -2   2 -16    8.20    9.00
   2  -2 -16    3.70    7.50
  -3  -2 -16   -3.10    9.10
   3   2 -16    7.80    8.40
  -3   2 -16   14.20    8.90
   3  -2 -16   22.40    9.60
  -4  -2 -16   10.90   10.70
   4   2 -16   29.30   11.00
   4  -2 -16    9.20    8.60
  -4   2 -16   -2.40    8.20
  -5  -2 -16   60.49   15.20
   5   2 -16   47.90   12.10
  -5   2 -16   55.69   14.00
   5  -2 -16   44.20   12.80
  -6  -2 -16   45.50   13.90
   6   2 -16   41.40   10.90
   6  -2 -16   52.19   12.10
  -6   2 -16   51.69   13.70
  -7  -2 -16   62.49   16.80
   7   2 -16   27.90   10.40
   7  -2 -16   35.80   11.40
  -7   2 -16   33.60   13.30
   8   2 -16   10.50    9.20
   8  -2 -16    6.80    8.30
  -8   2 -16    1.00    8.90
   9   2 -16   10.10    8.20
  -9  -2 -16   -3.90   10.40
   9  -2 -16   -6.40    8.00
   0  -3 -16  283.57   25.00
   0   3 -16  277.57   23.30
  -1  -3 -16   69.19   14.50
   1   3 -16   63.09   13.70
  -1   3 -16   39.70   11.10
   1  -3 -16   36.20   11.90
   2   3 -16   83.49   15.20
  -2  -3 -16   63.89   14.70
  -2   3 -16   68.79   14.60
   2  -3 -16   64.09   14.00
  -3  -3 -16   40.20   12.60
   3   3 -16   62.09   13.30
   3  -3 -16   71.19   14.00
  -3   3 -16   58.79   13.90
   4   3 -16   42.30   12.90
  -4  -3 -16   66.99   15.80
  -4   3 -16   51.59   13.40
   4  -3 -16   59.69   12.50
   5   3 -16   58.29   12.80
  -5  -3 -16   34.20   13.50
  -5   3 -16   81.99   16.90
   5  -3 -16   42.70   10.80
  -6  -3 -16  112.09   20.10
   6   3 -16  115.39   17.20
  -6   3 -16  126.69   19.90
   6  -3 -16  151.78   19.20
  -7  -3 -16  214.18   23.80
   7   3 -16  175.08   18.10
   7  -3 -16  238.18   20.50
  -7   3 -16  212.68   22.10
   8   3 -16   60.29   14.30
  -8  -3 -16   64.09   18.40
  -8   3 -16   60.29   16.40
   8  -3 -16   80.29   13.90
  -9  -3 -16   -5.50    9.70
   9   3 -16   12.60    9.00
   0  -4 -16   24.50   11.20
   0   4 -16    4.80    8.80
   1   4 -16   58.49   13.40
  -1  -4 -16   74.19   15.40
   1  -4 -16   74.99   15.70
  -1   4 -16   54.39   13.80
   2   4 -16   12.70    9.00
  -2  -4 -16  -18.50    7.00
  -2   4 -16    3.00    7.60
   2  -4 -16   -6.60    6.20
   3   4 -16   54.69   12.90
  -3  -4 -16   60.39   14.40
  -3   4 -16   58.49   13.70
   3  -4 -16   45.50   11.40
  -4  -4 -16    9.00    8.80
   4   4 -16    7.30    8.40
   4  -4 -16   -0.30    7.00
  -4   4 -16    9.90    8.80
  -5  -4 -16   96.19   18.50
   5   4 -16   73.09   14.70
   5  -4 -16   70.09   14.90
  -5   4 -16   72.89   16.30
  -6  -4 -16   17.90   11.60
   6   4 -16   19.40    9.20
   6  -4 -16   39.50   10.90
  -6   4 -16   44.20   14.10
   7   4 -16   39.40   12.90
  -7   4 -16   43.40   14.20
   7  -4 -16   40.70   11.50
   8   4 -16   57.59   13.10
  -8  -4 -16   51.49   16.20
  -8   4 -16   15.70   12.30
  -9  -4 -16   33.60   14.00
   9   4 -16    8.80   10.50
  -9   4 -16   30.00   16.90
   9  -4 -16   18.50   10.00
   0  -5 -16  604.44   35.60
   0   5 -16  583.44   33.90
   1   5 -16  150.18   21.10
  -1  -5 -16  131.29   20.10
   1  -5 -16  181.88   20.10
  -1   5 -16  132.29   19.00
  -2  -5 -16   69.09   16.00
   2   5 -16   46.60   12.30
  -2   5 -16   62.89   13.70
   2  -5 -16   45.50   12.00
  -3  -5 -16   50.59   13.60
   3   5 -16   42.60   11.90
   3  -5 -16   75.39   15.00
  -3   5 -16   44.40   13.10
  -4  -5 -16  100.59   18.60
   4   5 -16   86.99   16.00
   4  -5 -16  122.79   18.20
  -4   5 -16   80.39   17.10
  -5  -5 -16  146.09   23.50
   5   5 -16  120.49   18.50
   5  -5 -16  137.49   19.30
  -5   5 -16  122.19   20.30
  -6  -5 -16  197.68   27.20
   6   5 -16  259.27   22.20
   6  -5 -16  212.28   20.30
  -6   5 -16  234.08   24.40
   7   5 -16   52.49   12.70
  -7  -5 -16   33.40   14.20
   7  -5 -16   48.20   12.70
  -7   5 -16   57.79   15.10
   8   5 -16  119.59   18.50
  -8  -5 -16  151.18   25.30
   0  -6 -16   19.40   10.50
   0   6 -16   15.10    9.80
  -1  -6 -16    3.10    9.10
   1   6 -16    2.40    7.40
  -1   6 -16   21.80   10.50
   1  -6 -16    9.60    9.30
  -2  -6 -16   21.60   11.20
   2   6 -16   20.70   10.00
   2  -6 -16   23.70   10.30
  -2   6 -16   12.40   10.00
   3   6 -16   18.40    9.30
  -3  -6 -16   14.10   11.20
   3  -6 -16   15.50    8.90
  -3   6 -16   -3.10    9.20
   4   6 -16   15.40    9.10
  -4  -6 -16    6.00   10.40
   4  -6 -16   14.00    9.30
  -4   6 -16   19.00   10.80
  -5  -6 -16    1.10    9.60
   5   6 -16    9.00    8.60
   5  -6 -16   15.10    9.10
  -5   6 -16    4.30    8.90
   6   6 -16   46.50   12.60
  -6  -6 -16   56.49   17.70
  -6   6 -16   40.20   14.20
   6  -6 -16   56.39   12.20
   7   6 -16    5.20    8.40
  -7  -6 -16   14.90   11.20
  -7   6 -16   -1.10    9.80
   7  -6 -16    1.60    7.80
   8   6 -16   26.00   10.50
  -8  -6 -16   12.80   12.60
  -8   6 -16   21.00   13.20
   8  -6 -16   36.60   12.90
   0  -7 -16  859.61   43.50
   0   7 -16  966.00   43.80
   1   7 -16   29.40   10.70
  -1  -7 -16   22.60   11.10
  -1   7 -16    5.10    8.10
   1  -7 -16   19.90   10.90
   2   7 -16  236.78   22.50
  -2  -7 -16  200.18   22.60
  -2   7 -16  210.38   22.40
   2  -7 -16  163.08   22.30
   3   7 -16   39.20   11.80
  -3  -7 -16   11.80   11.20
   3  -7 -16   23.00   11.30
  -3   7 -16   35.10   12.60
   4   7 -16  143.79   20.90
  -4  -7 -16  145.99   22.00
  -4   7 -16  148.59   21.70
   4  -7 -16  160.08   21.10
  -5   7 -16   59.99   15.80
   5  -7 -16   27.30   11.20
  -6   7 -16  618.84   42.90
   6  -7 -16  603.34   32.80
  -7  -7 -16   23.20   12.80
   7  -7 -16    0.10    9.20
   0   8 -16   -0.50    7.50
   0  -8 -16   -6.70    7.70
   1   8 -16   -6.80    9.10
  -1  -8 -16    6.50   10.10
   1  -8 -16  -16.10    6.90
  -1   8 -16    1.50    8.50
   2   8 -16    3.40    8.00
  -2  -8 -16   -4.20    8.70
  -2   8 -16    1.20    9.70
   2  -8 -16   13.80    9.20
  -3  -8 -16  -12.70    8.50
  -3   8 -16    7.30    9.90
   3  -8 -16   19.50   10.20
   4  -8 -16   -1.10    9.40
  -4   8 -16   -2.00   10.10
  -5  -8 -16    6.10   10.80
   5  -8 -16   -4.40    9.00
  -6  -8 -16   53.19   16.50
  -6   8 -16   46.10   14.60
   6  -8 -16   74.59   14.80
   0  -9 -16  246.68   24.80
  -1  -9 -16  136.09   22.10
   1  -9 -16  146.19   21.90
  -2  -9 -16   61.29   16.00
  -2   9 -16   36.00   14.60
   2  -9 -16   44.50   13.00
   3  -9 -16   13.20   11.20
  -3   9 -16    1.50   12.30
  -4  -9 -16  102.39   20.70
   4  -9 -16   66.39   15.90
  -4   9 -16   83.09   17.60
  -5  -9 -16   38.60   15.90
   5  -9 -16   68.79   15.00
  -5   9 -16   90.99   17.80
   0 -10 -16   32.50   13.20
   0  10 -16    4.20    8.30
  -1 -10 -16   50.59   14.90
  -1  10 -16   34.30   12.80
   1 -10 -16   38.50   13.70
  -2 -10 -16   15.70   14.50
  -2  10 -16   -6.00    9.10
   2 -10 -16   -9.00    8.60
  -3 -10 -16   24.40   15.80
   3 -10 -16   57.09   14.50
  -3  10 -16   26.50   11.70
  -4 -10 -16   36.90   14.20
  -4  10 -16   25.80   13.00
   4 -10 -16    9.60   11.90
  -1 -11 -16  200.18   27.30
  -1  11 -16  147.99   22.40
   1 -11 -16  184.58   25.30
   0   0 -17   23.70   10.30
  -1   0 -17  196.58   21.20
   1   0 -17  264.67   23.50
  -2   0 -17   -5.90    7.10
   2   0 -17    5.00    8.90
   3   0 -17  677.83   35.80
  -3   0 -17  643.24   36.70
  -4   0 -17    4.60    9.00
   4   0 -17    3.70    7.20
  -5   0 -17  168.08   24.00
   5   0 -17  199.18   20.30
  -6   0 -17   35.50   15.20
   6   0 -17   47.10   12.80
   7   0 -17  392.06   27.50
  -7   0 -17  298.57   28.60
  -8   0 -17   46.90   15.50
   8   0 -17   14.00   10.00
   0  -1 -17   14.80    9.60
   0   1 -17    4.70    8.30
   1   1 -17   -9.90    6.80
  -1  -1 -17   -2.10    7.60
  -1   1 -17    0.00    7.80
   1  -1 -17   -7.10    6.70
  -2  -1 -17  206.18   22.10
   2   1 -17  164.98   21.90
   2  -1 -17  238.68   22.20
  -2   1 -17  211.48   22.80
   3   1 -17   29.60   12.00
  -3  -1 -17   10.20    9.30
  -3   1 -17    6.60    9.40
   3  -1 -17   12.50    8.20
  -4  -1 -17  203.98   25.90
   4   1 -17  187.48   20.30
  -4   1 -17  171.78   22.50
   4  -1 -17  167.08   18.40
  -5  -1 -17   23.70   12.50
   5   1 -17   38.90   11.30
  -5   1 -17   37.30   13.70
   5  -1 -17   42.10   12.50
   6   1 -17   -1.90    8.00
  -6   1 -17   -0.30   10.60
   6  -1 -17   10.00    8.70
   7   1 -17    4.20   10.20
  -7  -1 -17   12.00   11.90
  -7   1 -17    9.90   10.20
   7  -1 -17   31.40   11.00
   8   1 -17  101.19   16.70
  -8  -1 -17  141.39   23.20
   8  -1 -17  101.09   16.70
  -8   1 -17   90.79   19.30
   0   2 -17    2.90    8.50
   0  -2 -17   10.10    9.70
   1   2 -17  195.68   21.10
  -1  -2 -17  205.48   22.30
   1  -2 -17  189.88   23.70
  -1   2 -17  164.18   22.30
  -2  -2 -17  225.48   23.20
  -2   2 -17  168.18   23.60
   2  -2 -17  189.98   21.20
   3   2 -17  361.56   26.80
  -3  -2 -17  331.47   27.70
   3  -2 -17  350.06   25.80
  -3   2 -17  365.66   28.10
  -4  -2 -17   85.29   17.70
   4   2 -17   91.49   16.20
  -4   2 -17   94.29   18.60
   4  -2 -17  103.49   16.70
   5   2 -17   89.89   16.70
  -5  -2 -17   98.89   19.40
  -5   2 -17   97.49   18.60
   5  -2 -17   66.09   14.40
   6   2 -17    2.20    8.30
  -6   2 -17    6.40   11.00
   6  -2 -17    2.80    7.80
   7   2 -17   66.39   13.80
  -7  -2 -17   46.10   14.90
  -7   2 -17   94.39   18.90
   7  -2 -17   68.79   13.70
   8   2 -17   22.40   10.80
  -8  -2 -17   30.00   13.80
  -8   2 -17   58.89   15.50
   8  -2 -17   62.09   12.90
   0  -3 -17    0.40    8.70
   0   3 -17    8.20    8.10
  -1  -3 -17   43.90   13.50
   1   3 -17   40.80   12.60
   1  -3 -17   53.69   13.90
  -1   3 -17   46.70   12.10
  -2  -3 -17   12.90    9.60
   2   3 -17   -4.20    7.50
   2  -3 -17   -5.20    7.50
  -2   3 -17    8.40    8.90
   3   3 -17   20.60   10.10
  -3  -3 -17   25.00   10.30
  -3   3 -17   21.70   10.10
   3  -3 -17   30.80   11.00
   4   3 -17   65.69   15.30
  -4  -3 -17   72.79   17.50
   4  -3 -17   87.39   15.80
  -4   3 -17   62.99   15.80
   5   3 -17   20.00    9.80
  -5  -3 -17   27.50   13.50
   5  -3 -17   25.70   10.60
  -5   3 -17   25.80   12.90
   6   3 -17   26.40   10.90
  -6  -3 -17   47.10   14.70
   6  -3 -17   32.90   11.20
  -7  -3 -17    5.50   10.00
   7   3 -17   -9.10    8.30
  -7   3 -17  -19.30    8.10
   7  -3 -17  -16.70    7.40
   0   4 -17    6.90    7.80
   0  -4 -17   -0.90    7.60
  -1  -4 -17   94.89   18.00
   1   4 -17   88.09   16.30
   1  -4 -17   89.19   17.00
  -1   4 -17   97.49   17.60
  -2  -4 -17   79.59   17.10
   2   4 -17   85.59   16.20
   2  -4 -17  102.99   17.80
  -2   4 -17   93.29   16.80
   3   4 -17  235.68   23.10
  -3  -4 -17  244.38   25.10
  -3   4 -17  224.78   23.80
   3  -4 -17  210.48   21.90
  -4  -4 -17  163.08   23.00
   4   4 -17  286.47   24.60
   4  -4 -17  221.88   22.70
  -4   4 -17  215.58   23.20
   5   4 -17   26.80   11.60
  -5   4 -17   11.30    9.90
   5  -4 -17   47.40   13.00
   6   4 -17    9.40    9.40
  -6  -4 -17   14.50   10.50
   6  -4 -17   -5.00    8.30
   7   4 -17   66.39   15.00
  -7  -4 -17   82.19   19.40
   7  -4 -17   65.29   15.10
  -7   4 -17   36.30   13.50
   0   5 -17   20.00    9.50
   0  -5 -17    7.30    9.40
   1   5 -17   66.09   15.60
  -1  -5 -17   90.29   18.20
  -1   5 -17   90.49   17.10
   1  -5 -17   93.59   18.00
   2   5 -17   38.70   12.20
  -2  -5 -17   21.20   10.80
   2  -5 -17   12.70   10.00
  -2   5 -17   31.70   12.70
  -3  -5 -17   83.29   18.10
   3   5 -17   41.90   12.40
   3  -5 -17   48.80   13.20
  -3   5 -17   82.39   17.20
   4   5 -17   22.20   10.70
   4  -5 -17   25.70   10.70
  -4   5 -17   25.10   12.50
  -5  -5 -17   46.70   14.50
   5   5 -17   49.50   14.10
   5  -5 -17   32.60   11.60
  -6  -5 -17   -2.20    9.20
   6   5 -17   13.40    9.00
   6  -5 -17    9.40   10.00
  -6   5 -17  -15.40    8.40
   7   5 -17   14.60   11.00
  -7  -5 -17   13.40   11.20
  -7   5 -17   19.80   11.00
   7  -5 -17    3.20   10.20
   0  -6 -17    1.00    9.30
   0   6 -17    3.90    9.10
  -1  -6 -17   12.10   10.20
   1   6 -17   13.70    9.50
  -1   6 -17   14.20   10.20
   1  -6 -17    5.10    8.60
  -2  -6 -17  386.56   31.30
  -2   6 -17  430.66   31.10
   2  -6 -17  382.26   29.60
  -3  -6 -17  199.38   27.20
   3   6 -17  179.18   20.30
  -3   6 -17  148.49   25.10
  -4  -6 -17  327.87   30.50
   4   6 -17  401.76   29.50
   5   6 -17   25.20   11.20
  -5  -6 -17   17.80   11.50
  -5   6 -17   31.40   13.80
   5  -6 -17   19.40   11.00
  -6  -6 -17   14.70   12.40
  -6   6 -17    1.50    9.70
   6  -6 -17   18.70    9.50
   0  -7 -17   20.20   10.90
  -1  -7 -17   68.79   16.70
   1  -7 -17   50.19   14.40
  -2  -7 -17   37.30   13.70
   2  -7 -17   29.60   12.10
  -2   7 -17   23.50   13.60
  -3  -7 -17  132.59   27.50
  -3   7 -17   63.59   15.20
   3  -7 -17  121.69   20.00
  -4  -7 -17   53.19   15.80
   4   7 -17   26.70   11.30
   4  -7 -17   11.90   12.00
  -4   7 -17   32.90   13.40
  -5  -7 -17   71.29   18.50
   5   7 -17   60.69   14.70
  -5   7 -17   69.49   16.60
   5  -7 -17   66.69   14.60
   0   8 -17    2.90   10.60
   0  -8 -17   -0.80   10.30
   1   8 -17   39.50   12.90
  -1  -8 -17   41.40   14.90
  -1   8 -17   57.99   14.40
   1  -8 -17   76.69   17.40
   2   8 -17  349.57   28.70
   2  -8 -17  277.37   26.30
  -2   8 -17  305.67   28.30
  -3  -8 -17   18.60   12.80
   3   8 -17   22.60   10.80
   3  -8 -17   23.10    9.10
  -3   8 -17   36.70   15.10
   4   8 -17  121.19   19.60
  -4  -8 -17  136.79   22.70
   4  -8 -17   99.49   18.70
  -4   8 -17  126.29   21.30
   0  -9 -17   -7.30   10.20
   0   9 -17    3.10    9.10
  -1  -9 -17   27.30   15.90
   1   9 -17    9.40   11.40
   1  -9 -17   23.80   11.80
  -1   9 -17   30.60   13.00
  -2  -9 -17   14.60   14.20
   2   9 -17   15.30    9.20
  -2   9 -17   26.80   13.60
   2  -9 -17   39.50   12.80
   3   9 -17   69.19   15.30
  -3  -9 -17   48.70   17.20
   3  -9 -17   77.69   16.30
  -3   9 -17   70.29   17.60
   0   0 -18  896.71   44.00
   1   0 -18   11.80    9.20
  -1   0 -18   29.80   11.70
   2   0 -18  258.87   25.30
  -2   0 -18  218.18   23.10
   3   0 -18   41.00   13.00
  -3   0 -18   61.89   18.10
  -4   0 -18  215.08   32.00
   4   0 -18  316.77   25.80
  -5   0 -18    6.60    9.20
   5   0 -18   -6.50    9.10
  -6   0 -18  305.47   30.10
   0  -1 -18   27.40   11.20
   0   1 -18   36.00   11.80
  -1  -1 -18  -14.50    8.50
   1   1 -18   -2.00    8.80
  -1   1 -18    0.70    8.60
   1  -1 -18    4.10    8.90
  -2  -1 -18   11.50    9.90
   2   1 -18   12.40   10.10
  -2   1 -18    8.50    9.30
   2  -1 -18    2.90    9.50
   3   1 -18   14.90   10.50
  -3  -1 -18    5.90    9.50
   3  -1 -18   -4.30    8.10
   4   1 -18   23.10   12.80
  -4  -1 -18   18.10   13.10
   4  -1 -18   36.00   12.20
  -4   1 -18   18.30   14.30
   5   1 -18   16.40    9.80
  -5  -1 -18   19.10   12.50
   5  -1 -18   -6.70    8.70
  -5   1 -18   -1.60    9.30
   6   1 -18  108.59   19.50
  -6  -1 -18   85.49   18.10
  -6   1 -18   50.49   15.80
   6  -1 -18   95.19   17.00
   0   2 -18  407.06   30.20
   0  -2 -18  405.76   31.20
   1   2 -18  101.49   18.40
  -1  -2 -18  128.99   20.70
  -1   2 -18  111.69   19.00
   1  -2 -18  127.79   20.80
  -2  -2 -18   48.50   14.20
   2   2 -18   76.29   15.90
   2  -2 -18   84.69   17.40
  -2   2 -18   68.89   16.50
   3   2 -18   12.60   10.10
   3  -2 -18    7.00    8.60
  -4  -2 -18  161.08   23.40
  -4   2 -18  238.78   25.60
   4  -2 -18  230.68   23.50
  -5  -2 -18   61.79   16.50
   5   2 -18   82.79   16.20
  -5   2 -18   79.69   18.20
   5  -2 -18   32.20   11.20
  -6  -2 -18   87.99   18.90
   6  -2 -18  101.19   17.30
  -6   2 -18   97.29   20.80
   0   3 -18   74.99   16.40
   0  -3 -18  105.69   19.60
   1   3 -18    6.60    8.30
  -1  -3 -18   -4.60    9.20
  -1   3 -18   -9.20    7.40
   1  -3 -18    5.80    8.80
   2   3 -18   -4.20    7.60
  -2  -3 -18   -1.00    9.10
   2  -3 -18    0.70    8.20
   3   3 -18   -4.20    8.50
   3  -3 -18    4.10    8.50
  -3   3 -18   15.20   11.80
   4   3 -18   18.30    9.60
  -4  -3 -18   24.10   12.80
  -4   3 -18   10.70   11.20
   4  -3 -18   49.70   13.60
   5   3 -18   31.30   11.80
  -5  -3 -18   -5.00   11.20
  -5   3 -18   20.40   12.30
   5  -3 -18   27.40   11.20
  -6  -3 -18   71.69   18.70
   6   3 -18   57.39   14.10
   6  -3 -18   34.40   12.90
  -6   3 -18   49.90   14.60
   0   4 -18  310.67   30.60
   0  -4 -18  283.67   26.00
  -1  -4 -18  101.29   19.10
   1   4 -18   56.39   15.20
   1  -4 -18   95.59   17.80
   2   4 -18   74.19   15.70
   2  -4 -18   24.60   11.60
  -2   4 -18   53.89   17.70
  -3  -4 -18   13.40   12.50
   3   4 -18    3.70    8.50
   3  -4 -18   24.90   12.40
  -3   4 -18   19.70   11.70
   4   4 -18   86.89   19.80
  -4  -4 -18   78.79   17.80
  -4   4 -18   83.59   18.30
   4  -4 -18   60.89   15.70
   5   4 -18   55.29   16.90
  -5  -4 -18   67.89   17.70
   5  -4 -18   77.39   16.40
  -5   4 -18   71.09   18.00
   0   5 -18   78.99   16.90
   0  -5 -18   67.39   16.50
   1   5 -18    0.70    9.90
  -1  -5 -18   11.40   11.70
  -1   5 -18   -3.60    9.00
   1  -5 -18   31.00   13.00
   2   5 -18   13.50   11.40
   2  -5 -18  -13.00    8.40
  -2   5 -18   21.50   10.20
   3   5 -18    8.40   10.90
  -3  -5 -18    9.90   10.40
   3  -5 -18    1.30   10.00
  -3   5 -18   19.90   11.80
  -4  -5 -18    5.20   11.00
   4   5 -18   16.20   10.80
  -4   5 -18   23.40   12.00
   4  -5 -18   26.80   11.80
  -5  -5 -18   25.20   13.40
   5   5 -18   33.20   12.20
   5  -5 -18    2.80   11.20
  -5   5 -18   17.30   14.00
   0   6 -18   17.00   10.80
   0  -6 -18   41.20   14.00
   1   6 -18  332.37   28.60
  -1   6 -18  384.46   30.30
  -2  -6 -18   21.80   14.80
   2   6 -18   40.40   14.00
  -2   6 -18   21.00   10.90
   2  -6 -18   37.30   12.40
  -3  -6 -18    8.90   11.70
   3   6 -18    0.30    9.70
   3  -6 -18    1.70    9.00
  -3   6 -18   -1.70    9.80
  -4  -6 -18   48.20   15.80
   4   6 -18   28.00   14.20
   4  -6 -18   22.20   11.30
  -4   6 -18   67.89   17.20
   0   7 -18  134.99   21.90
  -1  -7 -18    1.70    9.80
   1   7 -18    7.30   11.10
   1  -7 -18   11.90   11.00
  -1   7 -18    9.90   10.90
  -2  -7 -18   -7.10    8.70
   2   7 -18  -15.00    8.20
   2  -7 -18   -5.20    8.30
  -2   7 -18  -19.00    8.90
  -3  -7 -18   -7.70   10.50
   3   7 -18   -3.30    8.40
   3  -7 -18   31.90   13.10
  -3   7 -18    8.80   10.90
   0   0 -19   -2.30   10.00
  -1   0 -19  126.29   20.70
  -2   0 -19   20.50   10.80
   3   0 -19  115.19   19.10
  -3   0 -19   89.49   19.80
  -4   0 -19   40.80   13.10
   4   0 -19   85.99   18.10
   0   1 -19    9.10    9.50
   0  -1 -19   -4.00    9.40
  -1  -1 -19   21.00   12.30
   1   1 -19   45.40   17.00
  -1   1 -19   19.90   11.10
  -2  -1 -19  436.66   33.30
   2  -1 -19  438.96   35.90
  -3  -1 -19   81.99   18.40
  -3   1 -19   85.99   18.90
   3  -1 -19   98.49   17.10
  -4  -1 -19  176.38   25.90
  -4   1 -19  152.18   24.30
   0   2 -19   18.00   11.40
   0  -2 -19   17.70   11.20
   1   2 -19   38.00   13.90
  -1  -2 -19   31.60   12.60
  -1   2 -19   27.90   12.50
   2   2 -19   -2.50    9.20
  -2  -2 -19    3.80   10.70
   2  -2 -19   13.00    9.70
  -2   2 -19    5.90    9.90
  -3  -2 -19   51.09   17.00
   3   2 -19   52.09   15.10
   3  -2 -19   40.00   12.90
  -3   2 -19   31.40   14.10
  -4  -2 -19   48.30   14.10
   4   2 -19   26.20   14.00
  -4   2 -19   59.19   16.20
   4  -2 -19   42.20   12.90
   0  -3 -19    5.20   11.30
   0   3 -19    4.80   10.20
  -1  -3 -19   32.10   13.50
   1   3 -19   49.60   14.60
  -1   3 -19   35.70   14.00
   2   3 -19  256.87   25.70
  -2   3 -19  202.98   27.10
  -3  -3 -19  182.78   26.10
   3  -3 -19  158.58   22.70
  -3   3 -19  170.08   24.60
   0   4 -19   -2.50    9.00
   0  -4 -19    7.60    9.30
   1   4 -19   24.10   10.90
  -1  -4 -19   15.20   11.80
  -1   4 -19    8.70   11.10
   2   4 -19   16.40   11.30
  -2  -4 -19    6.90   12.60
  -2   4 -19   10.80   11.20
   0  -5 -19   -0.40   10.50
   0   5 -19  -18.00    8.20
   1   5 -19   74.69   15.10
  -1  -5 -19   51.19   15.70
  -1   5 -19   45.80   14.50
   1  -5 -19   70.99   16.70
   0   0   0    0.00    0.00

_computing_structure_solution     'SHELXT 2014/5 (Sheldrick, 2014)'
;
_shelx_hkl_checksum                66831
_shelx_fab_file
;
0 0 1 -110.7325 -0.0000
0 0 2 -2.4413 0.0000
0 0 3 59.7035 0.0000
0 0 4 -18.4257 -0.0000
0 0 5 -19.4224 -0.0000
0 0 6 29.6046 0.0000
0 0 7 -8.7648 0.0000
0 0 8 -23.9844 -0.0000
0 0 9 4.5819 -0.0000
0 0 10 1.5740 0.0000
0 0 11 -6.1970 -0.0000
0 0 12 -5.4498 -0.0000
0 0 13 2.6055 0.0000
0 0 14 -7.6234 -0.0000
0 0 15 1.4063 -0.0000
0 0 16 1.5646 0.0000
0 0 17 0.3567 -0.0000
0 0 18 -0.8933 0.0000
0 0 19 3.9856 -0.0000
0 1 1 -0.0000 -157.6731
0 1 2 0.0000 49.2121
0 1 3 -0.0000 1.2453
0 1 4 0.0000 -43.2100
0 1 5 0.0000 32.0183
0 1 6 -0.0000 8.3373
0 1 7 0.0000 -24.3366
0 1 8 -0.0000 -0.9375
0 1 9 -0.0000 18.3120
0 1 10 -0.0000 -1.5597
0 1 11 0.0000 -5.4619
0 1 12 0.0000 6.0255
0 1 13 -0.0000 0.9158
0 1 14 0.0000 -0.1825
0 1 15 -0.0000 5.6168
0 1 16 -0.0000 -0.6188
0 1 17 -0.0000 -0.8880
0 1 18 -0.0000 2.5654
0 1 19 -0.0000 0.3346
0 2 0 335.0042 -0.0000
0 2 1 -76.5156 0.0000
0 2 2 9.7761 0.0000
0 2 3 41.9819 -0.0000
0 2 4 -18.2195 -0.0000
0 2 5 -5.9190 -0.0000
0 2 6 15.2284 -0.0000
0 2 7 -9.8589 0.0000
0 2 8 -15.1124 -0.0000
0 2 9 -4.2753 -0.0000
0 2 10 0.1037 -0.0000
0 2 11 -2.1701 -0.0000
0 2 12 -5.7639 0.0000
0 2 13 -2.4266 -0.0000
0 2 14 -4.8103 0.0000
0 2 15 1.3731 -0.0000
0 2 16 2.2576 0.0000
0 2 17 0.4006 -0.0000
0 2 18 0.1367 0.0000
0 2 19 2.4790 -0.0000
0 3 1 -0.0000 -68.8953
0 3 2 0.0000 8.3990
0 3 3 -0.0000 -9.4697
0 3 4 0.0000 -5.7738
0 3 5 0.0000 13.5105
0 3 6 -0.0000 -8.5904
0 3 7 0.0000 -1.7503
0 3 8 -0.0000 -5.7602
0 3 9 -0.0000 5.8141
0 3 10 -0.0000 6.8338
0 3 11 0.0000 -5.3071
0 3 12 0.0000 -1.7807
0 3 13 -0.0000 2.5615
0 3 14 0.0000 1.5005
0 3 15 0.0000 1.2008
0 3 16 -0.0000 -0.5375
0 3 17 0.0000 -2.0010
0 3 18 -0.0000 0.5000
0 3 19 -0.0000 -0.6483
0 4 0 142.2450 -0.0000
0 4 1 -8.9880 0.0000
0 4 2 23.8931 0.0000
0 4 3 0.2842 -0.0000
0 4 4 -9.5241 -0.0000
0 4 5 18.0496 0.0000
0 4 6 -7.9486 0.0000
0 4 7 -14.8360 -0.0000
0 4 8 2.3598 -0.0000
0 4 9 -8.1684 0.0000
0 4 10 -6.3019 -0.0000
0 4 11 3.8212 -0.0000
0 4 12 -6.6583 0.0000
0 4 13 -6.6143 -0.0000
0 4 14 0.8285 0.0000
0 4 15 0.5543 -0.0000
0 4 16 2.8594 0.0000
0 4 17 0.6075 -0.0000
0 4 18 1.9064 0.0000
0 4 19 0.2038 -0.0000
0 5 1 0.0000 1.7894
0 5 2 -0.0000 -26.3923
0 5 3 -0.0000 -13.1569
0 5 4 0.0000 15.9798
0 5 5 -0.0000 -6.2679
0 5 6 -0.0000 -21.6589
0 5 7 0.0000 10.4795
0 5 8 -0.0000 -1.1449
0 5 9 -0.0000 -7.0987
0 5 10 0.0000 9.5677
0 5 11 0.0000 -1.6682
0 5 12 -0.0000 -5.5729
0 5 13 -0.0000 7.7495
0 5 14 0.0000 1.9453
0 5 15 0.0000 -0.4280
0 5 16 -0.0000 1.1055
0 5 17 0.0000 1.6256
0 5 18 -0.0000 0.1200
0 5 19 0.0000 0.2366
0 6 0 32.9788 0.0000
0 6 1 14.1229 -0.0000
0 6 2 8.9221 0.0000
0 6 3 -8.3283 0.0000
0 6 4 -2.2239 -0.0000
0 6 5 13.2688 0.0000
0 6 6 -6.4440 0.0000
0 6 7 -10.1172 -0.0000
0 6 8 5.6658 -0.0000
0 6 9 -1.9056 0.0000
0 6 10 -7.5624 -0.0000
0 6 11 5.9191 -0.0000
0 6 12 -5.9074 0.0000
0 6 13 -5.1501 -0.0000
0 6 14 2.9562 0.0000
0 6 15 2.4127 0.0000
0 6 16 -0.1043 0.0000
0 6 17 1.9071 0.0000
0 6 18 1.9261 0.0000
0 7 1 0.0000 3.8096
0 7 2 -0.0000 -15.0943
0 7 3 0.0000 -13.5143
0 7 4 0.0000 4.5708
0 7 5 -0.0000 -4.6271
0 7 6 -0.0000 -15.5577
0 7 7 0.0000 3.0506
0 7 8 0.0000 0.2210
0 7 9 -0.0000 -7.0406
0 7 10 -0.0000 7.0472
0 7 11 0.0000 -1.1289
0 7 12 -0.0000 -2.2349
0 7 13 -0.0000 4.4139
0 7 14 0.0000 3.6885
0 7 15 0.0000 0.3511
0 7 16 -0.0000 1.6568
0 7 17 0.0000 5.1836
0 7 18 -0.0000 -0.0538
0 8 0 8.6381 0.0000
0 8 1 4.9689 0.0000
0 8 2 1.4454 0.0000
0 8 3 -4.2864 -0.0000
0 8 4 -1.9233 -0.0000
0 8 5 -0.8611 0.0000
0 8 6 2.3340 -0.0000
0 8 7 -1.4260 -0.0000
0 8 8 -0.1856 -0.0000
0 8 9 0.5788 0.0000
0 8 10 -1.1908 -0.0000
0 8 11 0.9419 -0.0000
0 8 12 -0.8194 0.0000
0 8 13 -1.2974 -0.0000
0 8 14 -0.7806 -0.0000
0 8 15 5.1894 0.0000
0 8 16 -2.6147 0.0000
0 8 17 2.8545 0.0000
0 9 1 -0.0000 -0.3166
0 9 2 0.0000 -5.2211
0 9 3 0.0000 -6.0543
0 9 4 -0.0000 -1.9279
0 9 5 0.0000 0.0437
0 9 6 0.0000 -7.3985
0 9 7 -0.0000 -1.8049
0 9 8 0.0000 -1.3672
0 9 9 -0.0000 -4.7189
0 9 10 -0.0000 1.5341
0 9 11 0.0000 -4.1945
0 9 12 -0.0000 2.1220
0 9 13 -0.0000 -4.2593
0 9 14 0.0000 2.3947
0 9 15 0.0000 -1.8050
0 9 16 -0.0000 0.2566
0 9 17 0.0000 3.8400
0 10 0 4.1619 0.0000
0 10 1 -0.5743 -0.0000
0 10 2 -3.5723 0.0000
0 10 3 -2.9197 -0.0000
0 10 4 2.6524 0.0000
0 10 5 -9.0561 -0.0000
0 10 6 3.8451 -0.0000
0 10 7 1.0631 -0.0000
0 10 8 -2.7224 -0.0000
0 10 9 3.8554 0.0000
0 10 10 2.9424 0.0000
0 10 11 -2.8848 -0.0000
0 10 12 0.9405 -0.0000
0 10 13 2.1706 0.0000
0 10 14 0.1001 0.0000
0 10 15 3.8303 -0.0000
0 10 16 -2.7072 0.0000
0 11 1 0.0000 -3.3154
0 11 2 -0.0000 -1.2883
0 11 3 0.0000 6.8763
0 11 4 -0.0000 -8.8050
0 11 5 -0.0000 1.3393
0 11 6 0.0000 -4.4317
0 11 7 -0.0000 -4.6734
0 11 8 -0.0000 1.1200
0 11 9 -0.0000 -2.7750
0 11 10 -0.0000 -4.1098
0 11 11 0.0000 -2.5283
0 11 12 -0.0000 2.2460
0 11 13 -0.0000 -5.0209
0 11 14 0.0000 -1.1137
0 11 15 -0.0000 -3.7912
0 11 16 -0.0000 0.0177
0 12 0 -0.7404 0.0000
0 12 1 -3.5224 -0.0000
0 12 2 -8.5909 0.0000
0 12 3 1.8538 -0.0000
0 12 4 2.6936 0.0000
0 12 5 -5.1800 0.0000
0 12 6 4.9348 -0.0000
0 12 7 1.4333 -0.0000
0 12 8 -2.2624 0.0000
0 12 9 9.2739 0.0000
0 12 10 1.8056 0.0000
0 12 11 -1.1895 -0.0000
0 12 12 0.9418 -0.0000
0 12 13 2.7371 0.0000
0 12 14 1.4403 0.0000
0 12 15 1.3206 -0.0000
0 13 1 0.0000 -1.2313
0 13 2 0.0000 0.0921
0 13 3 -0.0000 7.3482
0 13 4 0.0000 -6.5141
0 13 5 -0.0000 -0.0712
0 13 6 0.0000 -4.4254
0 13 7 -0.0000 -4.2010
0 13 8 -0.0000 -0.1354
0 13 9 0.0000 1.4149
0 13 10 -0.0000 -3.8345
0 13 11 0.0000 4.5506
0 13 12 0.0000 -1.6728
0 13 13 0.0000 -1.6154
0 13 14 0.0000 -0.4899
0 14 0 -4.0417 0.0000
0 14 1 -1.8426 -0.0000
0 14 2 -4.6907 -0.0000
0 14 3 2.5161 0.0000
0 14 4 0.8939 -0.0000
0 14 5 4.0511 0.0000
0 14 6 3.2668 -0.0000
0 14 7 4.6224 -0.0000
0 14 8 -1.2874 0.0000
0 14 9 5.7484 0.0000
0 14 10 1.6889 -0.0000
0 14 11 2.7353 0.0000
0 14 12 0.1048 -0.0000
0 14 13 0.2642 -0.0000
0 15 1 0.0000 3.4697
0 15 2 -0.0000 -0.8559
0 15 3 -0.0000 3.0517
0 15 4 0.0000 1.0037
0 15 5 -0.0000 -0.6476
0 15 6 0.0000 -3.2288
0 15 7 0.0000 -1.7341
0 15 8 -0.0000 -5.1771
0 15 9 0.0000 4.8631
0 15 10 -0.0000 -2.1569
0 15 11 0.0000 4.7939
0 15 12 -0.0000 -3.5350
0 16 0 -5.3366 0.0000
0 16 1 2.3861 -0.0000
0 16 2 0.0251 -0.0000
0 16 3 -0.1813 0.0000
0 16 4 -0.5013 -0.0000
0 16 5 6.3676 0.0000
0 16 6 0.7402 -0.0000
0 16 7 2.4239 0.0000
0 16 8 -0.5117 0.0000
0 16 9 1.6253 0.0000
0 16 10 2.5590 -0.0000
0 17 1 -0.0000 3.1067
0 17 2 -0.0000 -1.7597
0 17 3 -0.0000 3.6395
0 17 4 -0.0000 1.2122
0 17 5 -0.0000 -0.5194
0 17 6 -0.0000 -1.3871
0 17 7 -0.0000 -0.0735
0 17 8 -0.0000 -3.9114
0 18 0 -1.1540 0.0000
0 18 1 1.3009 -0.0000
0 18 2 -4.6635 -0.0000
0 18 3 0.4471 0.0000
0 18 4 0.9245 -0.0000
0 18 5 -0.0603 -0.0000
0 18 6 -0.3367 -0.0000
1 0 1 -0.0000 -96.8678
1 0 2 0.0000 2.1833
1 0 3 -0.0000 11.2027
1 0 4 0.0000 -25.0859
1 0 5 0.0000 13.4248
1 0 6 -0.0000 2.2090
1 0 7 -0.0000 -13.4805
1 0 8 0.0000 4.6141
1 0 9 0.0000 9.1309
1 0 10 -0.0000 1.6407
1 0 11 0.0000 -4.1276
1 0 12 0.0000 8.8887
1 0 13 -0.0000 1.6426
1 0 14 0.0000 -0.2445
1 0 15 0.0000 2.1080
1 0 16 -0.0000 2.9827
1 0 17 -0.0000 1.2255
1 0 18 -0.0000 -2.2345
1 0 19 -0.0000 1.2366
1 1 0 55.6291 -0.0000
1 1 1 132.3468 -13.3956
1 1 2 -79.7047 7.8732
1 1 3 30.3821 -1.7207
1 1 4 14.0070 -5.4382
1 1 5 -6.5322 5.7262
1 1 6 -3.3343 -1.3485
1 1 7 -2.8473 -3.7674
1 1 8 -6.7464 4.0819
1 1 9 -8.5522 0.4892
1 1 10 4.2572 -2.4078
1 1 11 -6.5590 1.5146
1 1 12 -2.6133 0.4429
1 1 13 -1.8747 -1.4540
1 1 14 -0.7052 -0.5381
1 1 15 -2.0324 1.5569
1 1 16 1.0190 -0.7603
1 1 17 0.8028 0.4962
1 1 18 2.8475 1.1337
1 1 19 -0.7876 0.2049
1 2 0 47.5453 -0.0000
1 2 1 -20.5447 -65.6462
1 2 2 -1.9977 -1.5694
1 2 3 18.6199 0.1146
1 2 4 -12.3630 -11.4336
1 2 5 3.7787 10.9411
1 2 6 6.4758 -2.2224
1 2 7 -2.9528 -10.7845
1 2 8 -2.9035 4.1768
1 2 9 3.2240 5.5153
1 2 10 -2.1256 2.2840
1 2 11 -0.8899 -2.9504
1 2 12 1.5726 4.7379
1 2 13 -0.2720 0.5186
1 2 14 -2.0336 -0.1198
1 2 15 0.3343 1.4742
1 2 16 0.0701 1.7057
1 2 17 -0.5625 -0.2005
1 2 18 -1.0297 -3.5542
1 2 19 1.8459 2.1456
1 3 0 28.7931 -0.0000
1 3 1 94.8420 -27.8233
1 3 2 -27.5739 18.9623
1 3 3 3.7736 -6.2810
1 3 4 8.9985 -9.9725
1 3 5 5.4018 10.5420
1 3 6 -8.5146 -1.2140
1 3 7 -7.6147 -4.1545
1 3 8 -2.7877 3.0935
1 3 9 -8.5617 2.7781
1 3 10 -2.1529 -1.1254
1 3 11 -1.8211 0.8525
1 3 12 -3.2307 -0.6810
1 3 13 -3.8893 -3.5696
1 3 14 -1.7419 0.0929
1 3 15 -0.0480 1.7231
1 3 16 0.8746 -1.9040
1 3 17 3.4324 0.7172
1 3 18 0.0830 1.2012
1 3 19 -0.2892 0.0734
1 4 0 48.1213 -0.0000
1 4 1 -16.0682 -20.6134
1 4 2 5.7002 -6.2080
1 4 3 19.5292 -13.8330
1 4 4 -13.9826 3.9671
1 4 5 12.0845 3.3297
1 4 6 0.3254 -10.2482
1 4 7 -2.2532 -6.4542
1 4 8 0.5325 4.2986
1 4 9 -2.2996 0.0498
1 4 10 -1.3595 1.0810
1 4 11 1.0302 -0.1275
1 4 12 0.9823 1.1262
1 4 13 -2.2551 0.1744
1 4 14 -0.9702 -0.1486
1 4 15 0.4537 0.6840
1 4 16 0.7836 2.7439
1 4 17 -0.9639 -1.8189
1 4 18 0.1602 -3.0596
1 4 19 0.9029 3.0777
1 5 0 15.6463 -0.0000
1 5 1 42.7104 -7.8040
1 5 2 2.0651 3.3866
1 5 3 -10.4711 -8.2550
1 5 4 7.1553 3.5752
1 5 5 10.0047 1.1764
1 5 6 -8.5117 -6.4096
1 5 7 -6.5805 5.6547
1 5 8 3.1091 2.3147
1 5 9 -5.7884 -0.2435
1 5 10 -4.1956 2.1060
1 5 11 0.7185 -0.0276
1 5 12 -2.9173 -2.3181
1 5 13 -3.6271 -1.1837
1 5 14 0.1733 -0.1564
1 5 15 -0.2650 0.7512
1 5 16 1.6448 -2.5176
1 5 17 3.7539 0.4926
1 5 18 -0.2510 0.6431
1 5 19 0.1254 -1.1186
1 6 0 14.5109 -0.0000
1 6 1 3.6457 -9.5049
1 6 2 7.3355 -6.2483
1 6 3 6.5075 -10.0058
1 6 4 -5.7881 -2.3601
1 6 5 15.5721 -4.0579
1 6 6 -6.5021 -8.1507
1 6 7 -7.4932 -5.6830
1 6 8 6.9184 0.7235
1 6 9 -1.6232 0.0539
1 6 10 -3.6733 -0.6174
1 6 11 3.8755 1.9483
1 6 12 -2.2214 1.1335
1 6 13 -1.2555 1.5699
1 6 14 2.4077 0.5902
1 6 15 -0.5812 1.2386
1 6 16 2.0782 4.8583
1 6 17 -2.8217 -0.5433
1 6 18 2.0691 1.3856
1 7 0 11.1222 0.0000
1 7 1 12.3084 -3.9641
1 7 2 0.1898 -0.5621
1 7 3 -6.5644 -5.0936
1 7 4 3.1739 2.5146
1 7 5 6.3793 -1.3175
1 7 6 -4.0260 -8.2664
1 7 7 -0.5519 7.1924
1 7 8 5.4920 5.0478
1 7 9 -3.9607 -2.6048
1 7 10 -2.3897 3.4002
1 7 11 1.9701 -0.0314
1 7 12 -1.8103 -2.2689
1 7 13 -2.4210 5.3469
1 7 14 1.5797 -1.5907
1 7 15 -0.9043 1.8275
1 7 16 2.6982 -1.8891
1 7 17 0.5144 0.6213
1 7 18 1.6928 1.5097
1 8 0 9.8308 -0.0000
1 8 1 1.3511 -5.5241
1 8 2 -2.4446 -6.7358
1 8 3 7.8981 -4.7443
1 8 4 -5.6595 -2.8748
1 8 5 4.5470 -4.8801
1 8 6 -1.5135 -4.0248
1 8 7 -7.2217 -4.2873
1 8 8 5.4589 -2.3293
1 8 9 -1.3837 -0.2204
1 8 10 -1.8789 -2.5296
1 8 11 4.3372 2.1470
1 8 12 -4.2444 -0.7692
1 8 13 1.8465 1.2402
1 8 14 1.9141 -1.4946
1 8 15 -0.1458 1.6752
1 8 16 2.6151 3.1705
1 8 17 -2.8363 0.3218
1 9 0 3.6739 0.0000
1 9 1 4.8267 -10.9142
1 9 2 -1.5641 7.0264
1 9 3 -3.6350 -7.9328
1 9 4 -3.8590 -1.8248
1 9 5 6.3876 2.3647
1 9 6 -4.0478 -4.2516
1 9 7 -0.5305 4.9169
1 9 8 6.3376 0.5866
1 9 9 -2.8583 -0.0278
1 9 10 -1.3667 4.7101
1 9 11 2.8084 -1.1871
1 9 12 -2.3557 0.3309
1 9 13 -0.4104 4.6840
1 9 14 2.3235 -1.8930
1 9 15 -1.1565 4.1378
1 9 16 2.0122 -1.8092
1 9 17 -0.7814 0.2094
1 10 0 10.9116 -0.0000
1 10 1 -5.6652 -3.9698
1 10 2 -1.9573 -1.8767
1 10 3 1.0116 -2.4585
1 10 4 -4.1321 3.4928
1 10 5 -2.8168 -6.2107
1 10 6 -0.5446 -2.3139
1 10 7 -1.0293 -1.0982
1 10 8 2.9771 -2.8245
1 10 9 -4.8450 -2.4031
1 10 10 1.3604 -3.0132
1 10 11 1.1732 -0.1260
1 10 12 -1.8312 -2.5628
1 10 13 3.4110 0.4391
1 10 14 -1.3152 -5.0072
1 10 15 1.8626 -0.2732
1 10 16 1.6993 -0.1169
1 11 0 2.2768 0.0000
1 11 1 -1.4574 -10.6585
1 11 2 -3.2496 5.4161
1 11 3 -1.6688 -5.9897
1 11 4 -3.1979 -1.7953
1 11 5 4.1959 1.4985
1 11 6 -2.7687 -0.1591
1 11 7 -1.9514 3.3163
1 11 8 7.0351 -3.0466
1 11 9 -0.0507 0.2554
1 11 10 0.7723 2.7066
1 11 11 1.0362 -2.1552
1 11 12 -0.9908 1.9156
1 11 13 1.1675 0.9214
1 11 14 2.4768 -2.8213
1 11 15 -0.4537 2.6733
1 11 16 1.1107 -2.2714
1 12 0 10.0843 -0.0000
1 12 1 -8.7956 -4.8976
1 12 2 -2.1488 3.6231
1 12 3 -3.9062 -0.7270
1 12 4 -1.4531 2.5459
1 12 5 -6.0198 -5.7754
1 12 6 0.0255 -2.7941
1 12 7 0.7034 -1.6191
1 12 8 0.4185 0.1880
1 12 9 -2.0533 -3.3988
1 12 10 0.7706 -0.9755
1 12 11 -2.6420 0.4624
1 12 12 0.4585 0.4507
1 12 13 3.3831 -2.3987
1 12 14 -0.9931 -3.9133
1 12 15 0.7658 0.2725
1 13 0 1.3185 0.0000
1 13 1 -5.2763 -8.1892
1 13 2 -2.8738 3.5705
1 13 3 0.3966 -1.9878
1 13 4 0.3530 -3.0826
1 13 5 1.7861 2.5378
1 13 6 4.6103 -0.6584
1 13 7 -2.4060 0.1905
1 13 8 6.5978 -0.2837
1 13 9 2.1244 -1.6429
1 13 10 1.8779 -1.0033
1 13 11 -0.1574 0.0690
1 13 12 2.1403 1.1474
1 13 13 0.7159 -0.3395
1 13 14 0.8027 -3.3331
1 14 0 7.9693 -0.0000
1 14 1 -8.9151 -3.2681
1 14 2 -3.2009 5.0662
1 14 3 -2.8469 0.1279
1 14 4 -1.9356 -0.9005
1 14 5 -3.7711 -0.1755
1 14 6 0.2650 -3.4942
1 14 7 0.2114 -3.3438
1 14 8 -0.7320 1.1205
1 14 9 0.7456 -4.6563
1 14 10 -2.9474 5.3467
1 14 11 -1.2966 0.1261
1 14 12 1.7164 1.7283
1 14 13 -0.0553 -2.8755
1 15 0 0.4576 0.0000
1 15 1 -2.8898 -5.4205
1 15 2 0.9865 3.2982
1 15 3 0.6147 0.3721
1 15 4 0.6568 -1.9334
1 15 5 1.5362 3.5722
1 15 6 7.1919 -1.2535
1 15 7 -1.8474 0.0297
1 15 8 4.8309 0.2946
1 15 9 -0.1317 -1.7378
1 15 10 0.8008 0.8695
1 15 11 2.6897 2.7216
1 15 12 0.8382 -1.7998
1 16 0 4.5073 0.0000
1 16 1 -5.0505 1.4677
1 16 2 -0.4067 2.7494
1 16 3 -1.2532 -0.8510
1 16 4 -3.0536 1.0195
1 16 5 1.0369 2.5824
1 16 6 0.1197 -3.0728
1 16 7 0.3110 -2.3108
1 16 8 -1.5096 -0.2756
1 16 9 -0.1519 -5.8377
1 16 10 -2.7824 6.5539
1 17 0 -1.7120 -0.0000
1 17 1 -0.3146 0.5949
1 17 2 2.9966 0.7131
1 17 3 -2.4627 -0.8642
1 17 4 0.1851 1.4190
1 17 5 1.4261 3.8771
1 17 6 2.6360 -2.3986
1 17 7 -0.9225 0.4887
1 17 8 1.7777 0.6253
1 18 0 0.5544 -0.0000
1 18 1 -0.6121 1.6415
1 18 2 1.7451 0.9443
1 18 3 -0.8654 -0.4828
1 18 4 -1.8276 1.4387
1 18 5 2.0853 0.7159
1 18 6 -0.1949 -0.2946
2 0 0 32.3105 -0.0000
2 0 1 42.7975 0.0000
2 0 2 36.0257 0.0000
2 0 3 -41.0287 -0.0000
2 0 4 21.8155 0.0000
2 0 5 1.8804 0.0000
2 0 6 -6.4063 -0.0000
2 0 7 0.0644 -0.0000
2 0 8 -6.7276 -0.0000
2 0 9 -2.4411 0.0000
2 0 10 -3.4279 -0.0000
2 0 11 1.7999 0.0000
2 0 12 -1.9298 -0.0000
2 0 13 -2.8066 0.0000
2 0 14 -0.3174 0.0000
2 0 15 1.6642 0.0000
2 0 16 -2.7283 -0.0000
2 0 17 5.0116 0.0000
2 0 18 -0.8199 0.0000
2 0 19 -3.0450 0.0000
2 1 0 -10.2717 0.0000
2 1 1 16.7016 45.3646
2 1 2 -4.5571 -67.7282
2 1 3 -4.2932 -4.0014
2 1 4 5.2153 18.1360
2 1 5 -0.5239 -14.1220
2 1 6 1.5479 -1.1735
2 1 7 -1.8388 1.8637
2 1 8 1.0209 -6.8798
2 1 9 0.4250 9.5698
2 1 10 -0.9175 4.0425
2 1 11 -0.3081 5.0809
2 1 12 0.6586 -2.8584
2 1 13 -1.2381 6.1610
2 1 14 0.9245 2.8498
2 1 15 -0.3559 -3.1231
2 1 16 -0.2746 5.3240
2 1 17 -1.7797 -1.8375
2 1 18 1.8252 -4.0620
2 1 19 -0.4661 1.2621
2 2 0 30.4999 -0.0000
2 2 1 37.2199 3.1968
2 2 2 26.8300 -19.2564
2 2 3 -27.6625 2.2775
2 2 4 14.4872 1.8405
2 2 5 -0.2798 -0.7350
2 2 6 -1.2432 -3.1973
2 2 7 -4.4739 3.0192
2 2 8 -8.7106 2.7288
2 2 9 0.1358 -1.3220
2 2 10 -4.3764 1.9069
2 2 11 -0.6527 0.8468
2 2 12 -0.8784 -3.7963
2 2 13 -2.7973 1.1781
2 2 14 -0.8805 0.6781
2 2 15 0.6998 -2.0195
2 2 16 -0.7074 0.1946
2 2 17 2.9703 1.9522
2 2 18 -0.7219 1.9980
2 2 19 -0.9243 -1.3769
2 3 0 -26.9302 0.0000
2 3 1 40.8532 26.7835
2 3 2 1.8666 -39.5076
2 3 3 -11.8065 -1.3238
2 3 4 13.9062 4.1008
2 3 5 -0.7348 -3.6858
2 3 6 2.4147 -2.5895
2 3 7 -1.7224 -7.3220
2 3 8 0.5847 -2.6576
2 3 9 -1.8251 7.2386
2 3 10 -1.5802 -0.3954
2 3 11 1.1449 3.1366
2 3 12 0.6056 -1.8359
2 3 13 -4.1559 3.5773
2 3 14 1.1782 -0.2728
2 3 15 1.3711 -2.1915
2 3 16 -1.9478 3.7309
2 3 17 -1.9032 -3.0537
2 3 18 2.5778 -1.0699
2 3 19 -0.5307 -0.1080
2 4 0 36.9095 -0.0000
2 4 1 17.4088 15.9319
2 4 2 4.1146 -27.9742
2 4 3 1.1176 -1.9111
2 4 4 4.4621 5.8975
2 4 5 -5.9722 -0.4068
2 4 6 6.7082 -5.3118
2 4 7 -0.6513 5.4552
2 4 8 -12.4055 4.1066
2 4 9 0.5734 -1.2508
2 4 10 0.1109 3.2360
2 4 11 -4.2235 0.6430
2 4 12 -0.5488 -7.3747
2 4 13 -1.5454 0.6165
2 4 14 0.1008 1.0361
2 4 15 -1.5943 -3.8224
2 4 16 0.8773 -1.0807
2 4 17 3.2833 1.7358
2 4 18 -1.2331 -0.5727
2 4 19 1.5921 -0.2835
2 5 0 -20.5763 0.0000
2 5 1 36.9190 3.6656
2 5 2 16.3783 -14.2924
2 5 3 -12.0469 -1.8176
2 5 4 14.5860 -5.7484
2 5 5 2.1515 -4.4029
2 5 6 0.9967 0.2575
2 5 7 -4.8499 -12.0772
2 5 8 0.1516 -5.4093
2 5 9 0.6792 7.6314
2 5 10 -2.2666 -1.3629
2 5 11 0.1415 -0.5575
2 5 12 1.4802 1.1317
2 5 13 -4.0095 2.6027
2 5 14 0.5526 -2.3067
2 5 15 3.5074 -1.8436
2 5 16 -4.2233 4.5085
2 5 17 1.9524 -0.0363
2 5 18 -0.1732 -0.9855
2 6 0 22.8489 -0.0000
2 6 1 6.8672 7.8041
2 6 2 -2.7464 -16.4446
2 6 3 1.3205 -1.3983
2 6 4 6.8658 -1.0484
2 6 5 -2.6731 0.4489
2 6 6 5.7637 -5.8924
2 6 7 8.5971 3.4874
2 6 8 -9.6042 7.9723
2 6 9 1.5270 -0.3135
2 6 10 3.2530 0.1016
2 6 11 -4.9096 0.8592
2 6 12 0.0457 -3.2683
2 6 13 -0.7589 0.8873
2 6 14 2.1894 1.8245
2 6 15 -2.1576 -3.4782
2 6 16 -0.5371 -0.1242
2 6 17 4.4297 1.8774
2 6 18 0.1686 -1.5917
2 7 0 7.5755 -0.0000
2 7 1 13.2119 2.9870
2 7 2 5.5844 -15.4581
2 7 3 1.2652 -3.5069
2 7 4 9.5800 0.3723
2 7 5 -4.9427 -8.9591
2 7 6 1.3453 -1.5471
2 7 7 -2.5610 -8.7721
2 7 8 -3.0343 -3.1372
2 7 9 3.9077 2.6241
2 7 10 0.7339 -1.7891
2 7 11 -2.7482 0.0045
2 7 12 2.4340 0.8105
2 7 13 -1.1641 3.2320
2 7 14 0.8927 -2.4836
2 7 15 2.9448 -1.9259
2 7 16 -3.5343 3.7299
2 7 17 1.7361 3.4844
2 7 18 -0.5630 -0.9677
2 8 0 6.1606 0.0000
2 8 1 5.5812 -7.5026
2 8 2 0.9970 -4.9154
2 8 3 -7.2415 4.4397
2 8 4 6.4442 -12.9166
2 8 5 -0.5415 2.0518
2 8 6 5.1489 2.3904
2 8 7 7.0419 -2.6361
2 8 8 -5.5219 5.3063
2 8 9 4.0388 4.3895
2 8 10 0.5141 -0.4756
2 8 11 -2.1381 0.5558
2 8 12 -1.9713 2.9032
2 8 13 -1.5364 0.7676
2 8 14 4.6664 3.5205
2 8 15 -3.3352 0.0890
2 8 16 -0.9361 1.3980
2 8 17 2.5447 1.4806
2 9 0 10.2157 -0.0000
2 9 1 3.9564 3.2215
2 9 2 -6.7344 -11.6147
2 9 3 6.2331 -2.1822
2 9 4 -0.8180 1.9782
2 9 5 -7.8912 -1.5981
2 9 6 1.1540 -4.0367
2 9 7 3.4954 -3.7104
2 9 8 -5.4218 -1.5596
2 9 9 0.9160 -1.9876
2 9 10 1.8370 0.2830
2 9 11 -1.6687 -1.6025
2 9 12 2.1352 -2.6003
2 9 13 -0.1698 4.4963
2 9 14 0.3477 -4.1529
2 9 15 1.1168 -3.0511
2 9 16 0.1126 2.5310
2 9 17 -0.2726 0.8545
2 10 0 -0.6075 -0.0000
2 10 1 4.5849 -5.9578
2 10 2 2.7144 -6.2040
2 10 3 -7.9721 3.5858
2 10 4 2.3217 -9.1161
2 10 5 -1.0868 2.0882
2 10 6 0.4068 6.7963
2 10 7 5.9597 -2.7212
2 10 8 -2.3723 -1.1225
2 10 9 0.0424 4.3869
2 10 10 -0.2912 2.4067
2 10 11 2.2881 -1.0610
2 10 12 -5.5023 1.6520
2 10 13 -1.3580 -0.2250
2 10 14 4.5193 3.3702
2 10 15 -2.9349 -0.5534
2 10 16 -0.2419 1.5474
2 11 0 0.3330 0.0000
2 11 1 5.1924 3.5053
2 11 2 -11.5894 -7.9909
2 11 3 3.2205 1.9006
2 11 4 -6.8150 2.3145
2 11 5 -4.2405 -1.4839
2 11 6 -2.0891 -2.7963
2 11 7 4.8752 2.4006
2 11 8 -1.9241 -4.6934
2 11 9 -4.2269 -2.9397
2 11 10 0.6204 3.8550
2 11 11 2.0153 -1.3419
2 11 12 -1.2325 -3.8687
2 11 13 -0.4383 2.3845
2 11 14 2.1512 -3.7521
2 11 15 0.4634 -2.7815
2 12 0 -3.9146 0.0000
2 12 1 3.3339 -3.4843
2 12 2 0.3315 -6.0045
2 12 3 -5.7912 1.6892
2 12 4 2.4842 -2.0170
2 12 5 0.3110 -1.5804
2 12 6 -3.1560 4.7457
2 12 7 7.2203 -1.1638
2 12 8 -0.9480 -3.6796
2 12 9 0.0786 1.1886
2 12 10 -0.0868 0.6175
2 12 11 2.2085 -2.9760
2 12 12 -4.3158 -0.4358
2 12 13 1.4080 -1.3196
2 12 14 1.1646 1.4216
2 12 15 0.0222 -3.6670
2 13 0 -5.2806 0.0000
2 13 1 3.6228 0.6064
2 13 2 -12.5747 -2.8084
2 13 3 -0.4963 1.9163
2 13 4 -5.3526 0.4016
2 13 5 -2.2430 -2.4743
2 13 6 -1.0598 -0.7259
2 13 7 -0.2741 -0.9236
2 13 8 1.0791 -3.0306
2 13 9 -1.7161 0.4904
2 13 10 -0.1382 0.7622
2 13 11 -0.4750 1.5771
2 13 12 -0.3022 0.1777
2 13 13 0.4741 0.2769
2 13 14 0.9526 -3.5707
2 14 0 0.7850 0.0000
2 14 1 -0.5685 -4.4033
2 14 2 -1.5243 -1.5292
2 14 3 0.6600 2.1809
2 14 4 -0.6262 0.1899
2 14 5 1.2528 -1.8544
2 14 6 0.6656 1.0852
2 14 7 5.8588 -2.9911
2 14 8 -3.3631 0.0959
2 14 9 2.4689 0.2097
2 14 10 1.9889 -3.1620
2 14 11 -1.0712 -0.2574
2 14 12 -1.9184 1.1385
2 14 13 3.7231 -3.0639
2 15 0 0.0430 0.0000
2 15 1 -0.0827 -4.0902
2 15 2 -11.8759 4.0645
2 15 3 1.7527 0.5261
2 15 4 -2.6497 -1.3120
2 15 5 -2.8152 -0.8896
2 15 6 4.2288 2.2531
2 15 7 -4.4263 -5.2413
2 15 8 1.1242 -3.7919
2 15 9 -0.0618 2.3865
2 15 10 -0.7560 -0.4366
2 15 11 -1.5775 2.3575
2 16 0 6.7145 -0.0000
2 16 1 -2.4287 -6.4799
2 16 2 -2.7165 4.5614
2 16 3 4.1466 1.4381
2 16 4 -2.0961 -0.0761
2 16 5 -0.1078 2.6722
2 16 6 2.1452 -0.7491
2 16 7 4.2204 -3.4052
2 16 8 -2.6759 2.8116
2 16 9 -0.7356 -0.2387
2 16 10 2.1642 0.0150
2 17 0 2.6883 -0.0000
2 17 1 -0.3376 -2.7455
2 17 2 -4.4042 3.9783
2 17 3 2.4020 -0.0884
2 17 4 -2.6528 0.0708
2 17 5 -0.4102 0.4708
2 17 6 5.3130 2.5252
2 17 7 -5.6418 -4.1403
2 17 8 1.4619 -3.9724
2 18 0 1.5977 0.0000
2 18 1 -0.6940 -1.1174
2 18 2 0.3782 2.5007
2 18 3 0.2940 -1.2743
2 18 4 -2.1849 1.8124
2 18 5 1.5988 2.1868
3 0 1 0.0000 6.7275
3 0 2 -0.0000 1.4719
3 0 3 0.0000 -35.3862
3 0 4 0.0000 16.9460
3 0 5 -0.0000 -4.3432
3 0 6 -0.0000 -13.6095
3 0 7 0.0000 3.2041
3 0 8 0.0000 1.7312
3 0 9 0.0000 -1.7000
3 0 10 -0.0000 5.7030
3 0 11 -0.0000 4.3309
3 0 12 0.0000 3.8342
3 0 13 -0.0000 0.1963
3 0 14 -0.0000 1.3901
3 0 15 0.0000 1.4270
3 0 16 0.0000 -0.3353
3 0 17 0.0000 -0.3078
3 0 18 -0.0000 -3.7623
3 0 19 0.0000 0.6993
3 1 0 25.0522 -0.0000
3 1 1 0.1918 5.3086
3 1 2 28.6250 -10.5982
3 1 3 -20.9539 -7.8991
3 1 4 -6.7689 8.3452
3 1 5 29.9287 -5.2142
3 1 6 -18.6251 0.9566
3 1 7 -5.6260 3.2275
3 1 8 13.7573 -0.9173
3 1 9 -6.7838 -0.5605
3 1 10 -6.7798 2.2693
3 1 11 4.0207 -0.1715
3 1 12 1.9639 -1.2423
3 1 13 -5.3332 0.6121
3 1 14 3.5369 1.0944
3 1 15 -1.2602 -2.0059
3 1 16 -0.7145 1.9932
3 1 17 1.2024 0.7803
3 1 18 -1.7646 -1.5585
3 1 19 1.0784 2.3288
3 2 0 0.6967 -0.0000
3 2 1 5.8039 1.3708
3 2 2 21.4498 5.6075
3 2 3 -18.0139 -29.1581
3 2 4 0.5732 12.5072
3 2 5 7.7396 -1.4083
3 2 6 -5.4548 -14.0464
3 2 7 1.7474 0.1755
3 2 8 3.9247 2.1286
3 2 9 -2.3280 -2.6519
3 2 10 -3.7649 2.6243
3 2 11 5.2819 4.0977
3 2 12 -2.3803 4.0347
3 2 13 -1.5496 -0.7019
3 2 14 1.9070 -0.0853
3 2 15 0.4652 2.0177
3 2 16 -2.7993 -1.1551
3 2 17 3.3531 0.2686
3 2 18 -2.6337 -2.3826
3 2 19 -0.7954 -0.2579
3 3 0 22.8949 -0.0000
3 3 1 0.0894 13.3454
3 3 2 13.2382 -21.1964
3 3 3 -12.2825 -17.4539
3 3 4 -4.5733 14.6373
3 3 5 17.6160 -7.9121
3 3 6 -11.7141 3.7659
3 3 7 -4.0380 2.8256
3 3 8 7.8243 1.7370
3 3 9 -6.2794 -1.0257
3 3 10 -5.5950 3.1505
3 3 11 2.8277 -0.0914
3 3 12 0.0075 -4.6256
3 3 13 -1.9287 -0.6679
3 3 14 1.3899 2.5753
3 3 15 -1.4991 -4.6136
3 3 16 1.4664 1.5399
3 3 17 -1.7458 -0.3839
3 3 18 1.8921 -0.7914
3 3 19 -0.1171 2.0364
3 4 0 9.5770 -0.0000
3 4 1 10.7923 -5.7193
3 4 2 26.7544 5.8513
3 4 3 -8.2958 -13.7234
3 4 4 -0.9868 -0.7431
3 4 5 4.3888 0.1470
3 4 6 -0.7747 -6.7458
3 4 7 -0.2212 -5.4662
3 4 8 0.3585 -5.8920
3 4 9 -0.3271 1.9770
3 4 10 -5.3913 1.7513
3 4 11 6.2713 -0.8276
3 4 12 -3.0470 4.5041
3 4 13 -3.2899 -0.5214
3 4 14 2.1709 -3.5671
3 4 15 -0.4680 2.9694
3 4 16 -0.4310 -0.3159
3 4 17 -0.0605 -0.2778
3 4 18 -1.8802 0.2172
3 5 0 9.9398 -0.0000
3 5 1 6.1909 1.5783
3 5 2 -0.1098 -7.8782
3 5 3 -3.9577 -14.4931
3 5 4 1.6132 2.3511
3 5 5 5.9832 -4.6510
3 5 6 -1.6418 8.9567
3 5 7 5.0588 -4.5710
3 5 8 3.5122 3.4722
3 5 9 -8.3159 3.1734
3 5 10 0.4804 -0.1224
3 5 11 2.7593 -1.9345
3 5 12 -2.8693 -3.8444
3 5 13 2.3368 -1.9067
3 5 14 -0.5803 2.1296
3 5 15 -1.3244 -5.3586
3 5 16 3.5408 1.3995
3 5 17 -0.9535 -2.5823
3 5 18 2.6218 1.0689
3 6 0 21.5563 -0.0000
3 6 1 8.4912 -7.4602
3 6 2 13.5105 -1.0232
3 6 3 7.4145 -5.4322
3 6 4 1.5598 -8.3833
3 6 5 -4.2536 1.2366
3 6 6 1.2066 -5.1905
3 6 7 3.2249 -6.2535
3 6 8 -4.7647 -7.2634
3 6 9 1.0657 2.6102
3 6 10 0.1288 1.0131
3 6 11 3.0827 -2.4005
3 6 12 -2.1496 4.6281
3 6 13 -1.0794 -1.0422
3 6 14 1.8640 -4.1665
3 6 15 -1.9961 2.0468
3 6 16 -0.0644 2.1919
3 6 17 -1.0260 -1.3479
3 6 18 -0.5628 1.0616
3 7 0 6.0363 -0.0000
3 7 1 7.2326 -5.7596
3 7 2 -6.6083 -3.2117
3 7 3 3.1388 -6.3503
3 7 4 0.7296 -2.6538
3 7 5 3.7482 -8.5244
3 7 6 6.3308 12.0072
3 7 7 2.6651 -6.9537
3 7 8 6.1132 0.9287
3 7 9 -3.6366 7.7165
3 7 10 0.8886 -2.7430
3 7 11 1.0124 -0.8188
3 7 12 -2.6233 1.1537
3 7 13 3.2391 -1.6971
3 7 14 -1.6520 3.9046
3 7 15 0.6922 -2.8074
3 7 16 1.2264 2.4612
3 7 17 1.0248 1.6533
3 7 18 1.4317 0.3660
3 8 0 13.5029 -0.0000
3 8 1 6.5920 -12.0485
3 8 2 5.7773 -0.2479
3 8 3 -0.2056 -1.4173
3 8 4 5.7713 -9.3530
3 8 5 -7.4522 2.8640
3 8 6 0.9356 -4.0430
3 8 7 4.6891 -6.2807
3 8 8 -5.5103 -0.6690
3 8 9 2.4049 -0.7945
3 8 10 1.8529 -1.4295
3 8 11 -0.6380 -2.1671
3 8 12 1.9449 4.4395
3 8 13 -0.1718 -1.1968
3 8 14 -0.9237 -3.2791
3 8 15 -0.2915 0.6179
3 8 16 -1.8367 1.2261
3 8 17 -0.6446 -0.6934
3 9 0 5.3722 -0.0000
3 9 1 5.0243 -3.8156
3 9 2 -6.3645 -5.7710
3 9 3 4.0870 -2.2080
3 9 4 -2.7428 -1.3281
3 9 5 -0.3907 -3.2570
3 9 6 6.7400 9.2142
3 9 7 -0.8204 -6.6499
3 9 8 3.9354 1.8981
3 9 9 -1.1946 6.9041
3 9 10 0.6287 -3.0636
3 9 11 -1.7759 2.6605
3 9 12 -3.2461 0.9801
3 9 13 1.8390 -0.6510
3 9 14 -2.5486 3.7058
3 9 15 1.0030 1.2405
3 9 16 -0.1759 1.7127
3 9 17 -0.3226 3.5253
3 10 0 10.1934 -0.0000
3 10 1 0.9841 -4.6526
3 10 2 3.2472 -2.4707
3 10 3 -5.8115 0.2750
3 10 4 3.1274 -1.7846
3 10 5 -8.3635 0.4686
3 10 6 3.2114 1.6344
3 10 7 3.3843 -4.4207
3 10 8 -4.8514 0.1584
3 10 9 -0.6414 -0.9549
3 10 10 0.5405 0.1837
3 10 11 0.0147 -1.3806
3 10 12 1.1097 2.4887
3 10 13 -2.2823 -1.5665
3 10 14 -0.4602 -2.6637
3 10 15 -0.7461 0.7879
3 10 16 -0.4404 -0.9686
3 11 0 -0.7276 0.0000
3 11 1 4.9990 -3.3846
3 11 2 -1.3641 -4.5245
3 11 3 -0.7324 1.8308
3 11 4 -2.7179 -2.1331
3 11 5 -1.9397 1.7835
3 11 6 1.7609 5.6910
3 11 7 0.1133 -2.7797
3 11 8 2.5424 -2.0612
3 11 9 -4.6117 2.6212
3 11 10 -0.7460 0.9934
3 11 11 -0.6174 -0.2003
3 11 12 -2.9529 -6.1637
3 11 13 -2.2298 2.3585
3 11 14 -0.7473 0.4569
3 11 15 0.1487 0.4300
3 12 0 5.7398 -0.0000
3 12 1 -1.7161 -0.6693
3 12 2 0.8387 -2.7706
3 12 3 -8.3079 1.0680
3 12 4 3.7858 0.2568
3 12 5 -5.2483 -1.4776
3 12 6 -1.8461 2.3266
3 12 7 4.8243 0.1551
3 12 8 -2.0592 -2.9620
3 12 9 -2.7538 -1.3428
3 12 10 -1.1465 5.1673
3 12 11 4.2299 0.0028
3 12 12 -0.8712 -0.4278
3 12 13 -4.3623 -0.5850
3 12 14 1.6270 -1.0846
3 13 0 -1.5083 0.0000
3 13 1 2.4886 1.3279
3 13 2 -0.1637 -6.1590
3 13 3 -0.5644 4.6002
3 13 4 -1.9973 -0.2495
3 13 5 -2.0077 -0.7856
3 13 6 1.1009 -0.5242
3 13 7 -0.9944 -0.9109
3 13 8 2.6221 -1.3049
3 13 9 -4.9686 -2.2826
3 13 10 -1.2851 -0.0582
3 13 11 0.5146 -1.0739
3 13 12 -2.3836 -7.1613
3 13 13 -2.4157 1.4184
3 14 0 -1.4931 0.0000
3 14 1 -2.2122 1.0697
3 14 2 0.8479 -2.3960
3 14 3 -8.6633 1.4424
3 14 4 1.6246 -2.4503
3 14 5 2.0585 0.2588
3 14 6 -3.0960 -2.1264
3 14 7 1.6459 0.2474
3 14 8 -2.2405 -3.4654
3 14 9 3.9589 -1.3224
3 14 10 -1.1654 3.7931
3 14 11 1.3969 0.6294
3 14 12 -0.1004 0.6425
3 15 0 -1.6550 0.0000
3 15 1 1.5333 2.6071
3 15 2 -1.3235 -3.3470
3 15 3 -0.8490 2.5911
3 15 4 -0.0131 1.7388
3 15 5 -2.8268 0.4255
3 15 6 1.7784 -4.8021
3 15 7 -1.1679 -2.7010
3 15 8 -0.4089 2.3079
3 15 9 -1.6321 -0.2347
3 15 10 -0.5220 -2.7737
3 15 11 -0.0486 -1.1435
3 16 0 2.9774 -0.0000
3 16 1 -3.1866 -1.3692
3 16 2 -0.8161 0.0218
3 16 3 -2.4067 4.0409
3 16 4 -1.6070 -4.4629
3 16 5 4.1945 2.0270
3 16 6 -1.5064 -1.8124
3 16 7 0.5636 -1.7735
3 16 8 -3.1823 -4.5628
3 16 9 2.9797 0.3011
3 16 10 0.7221 1.6134
3 17 0 2.7277 -0.0000
3 17 1 -0.4266 -2.6523
3 17 2 -2.9845 1.7146
3 17 3 1.3432 2.2316
3 17 4 -0.4921 0.0393
3 17 5 -1.8276 1.5429
3 17 6 2.6543 -2.3383
3 17 7 0.4450 -1.1472
3 17 8 -2.2293 0.0012
3 18 0 6.0015 -0.0000
3 18 1 -1.6171 -2.3604
3 18 2 -1.7003 2.5403
3 18 3 1.2783 0.9073
3 18 4 -1.3819 -2.1234
3 18 5 1.9362 3.8921
4 0 0 8.4116 -0.0000
4 0 1 3.4230 0.0000
4 0 2 -8.7883 -0.0000
4 0 3 6.6641 0.0000
4 0 4 -10.9527 -0.0000
4 0 5 11.9524 -0.0000
4 0 6 7.2850 -0.0000
4 0 7 -2.5097 -0.0000
4 0 8 0.9721 -0.0000
4 0 9 2.8400 0.0000
4 0 10 -1.8478 -0.0000
4 0 11 -0.7279 -0.0000
4 0 12 2.5452 0.0000
4 0 13 -3.1982 -0.0000
4 0 14 -2.3113 -0.0000
4 0 15 3.9656 0.0000
4 0 16 -0.8594 0.0000
4 0 17 -7.2743 0.0000
4 0 18 2.7915 -0.0000
4 0 19 2.1838 -0.0000
4 1 0 5.5928 -0.0000
4 1 1 2.1595 5.7076
4 1 2 0.4586 -1.9347
4 1 3 1.9091 -15.5664
4 1 4 -5.0130 2.0395
4 1 5 1.6645 8.6144
4 1 6 1.1240 -18.6757
4 1 7 0.8251 -2.2574
4 1 8 0.7921 1.1725
4 1 9 0.1929 -5.0442
4 1 10 1.6829 3.7839
4 1 11 -1.6804 2.6901
4 1 12 0.9133 -1.8713
4 1 13 -0.1170 0.8316
4 1 14 1.3892 3.2820
4 1 15 -0.4647 -1.8608
4 1 16 0.7875 -1.1142
4 1 17 -0.3964 -1.7081
4 1 18 -0.7904 3.4447
4 1 19 0.3675 -3.5448
4 2 0 9.8939 -0.0000
4 2 1 1.2388 -6.5518
4 2 2 -9.1108 -3.9056
4 2 3 1.2758 -9.3573
4 2 4 -9.5077 -3.3903
4 2 5 10.7346 7.5187
4 2 6 2.4392 -3.1488
4 2 7 -2.9754 1.9026
4 2 8 2.5953 2.9321
4 2 9 0.0531 0.7214
4 2 10 -2.4946 -1.8140
4 2 11 -0.9581 -0.1612
4 2 12 2.4317 -0.0808
4 2 13 -2.1809 0.9352
4 2 14 -1.2311 -1.3607
4 2 15 3.0024 0.2398
4 2 16 -2.3891 -1.0474
4 2 17 -2.3745 -0.0446
4 2 18 0.5911 1.2279
4 2 19 1.5286 0.7155
4 3 0 16.8136 -0.0000
4 3 1 5.1889 4.9715
4 3 2 4.4170 -5.1759
4 3 3 7.7246 -11.0559
4 3 4 -13.5736 6.8710
4 3 5 5.3217 2.2890
4 3 6 2.9895 -15.2736
4 3 7 -3.6427 -0.1861
4 3 8 2.3956 -2.0434
4 3 9 2.5721 -7.3682
4 3 10 0.0158 4.3890
4 3 11 -4.1426 1.8125
4 3 12 3.0297 -0.7279
4 3 13 -2.0426 1.4577
4 3 14 1.6686 1.6633
4 3 15 0.3444 -2.0359
4 3 16 -0.2404 2.1582
4 3 17 -1.7001 -0.3582
4 3 18 -0.7687 0.2595
4 4 0 9.5978 -0.0000
4 4 1 -0.4036 -9.1744
4 4 2 -5.2430 -1.3538
4 4 3 -4.6954 -12.7664
4 4 4 -4.9824 -5.9652
4 4 5 5.3662 10.8891
4 4 6 0.5467 -6.2391
4 4 7 -0.3947 3.0895
4 4 8 2.1785 3.5285
4 4 9 -2.8755 0.0794
4 4 10 -3.1706 -3.0854
4 4 11 0.6890 -1.3963
4 4 12 1.1082 -1.9796
4 4 13 -0.7311 1.0526
4 4 14 0.2375 -3.8334
4 4 15 1.6830 0.3643
4 4 16 -0.6376 -4.1934
4 4 17 2.0772 1.3745
4 4 18 -1.1131 0.0356
4 5 0 18.6426 -0.0000
4 5 1 9.7629 0.7765
4 5 2 7.2042 -4.5389
4 5 3 10.3047 -9.2405
4 5 4 -9.1788 3.0536
4 5 5 2.2403 0.3438
4 5 6 -0.2063 -7.6461
4 5 7 -0.0044 -3.6778
4 5 8 0.3357 -1.3721
4 5 9 -1.4974 -6.3523
4 5 10 3.6440 4.1468
4 5 11 -3.6467 1.3984
4 5 12 0.5210 -1.3473
4 5 13 -0.4608 1.8936
4 5 14 0.2187 -1.4710
4 5 15 -1.3541 1.2143
4 5 16 -1.4646 2.0012
4 5 17 -1.6206 -1.9674
4 5 18 -0.1882 0.4283
4 6 0 17.1089 -0.0000
4 6 1 -4.8891 -3.3144
4 6 2 -2.1035 -4.2441
4 6 3 3.3485 -9.1652
4 6 4 -3.5784 -4.7747
4 6 5 -0.1616 3.8417
4 6 6 6.1821 -4.2479
4 6 7 3.1926 5.0752
4 6 8 -0.4043 -6.2892
4 6 9 0.1941 4.0623
4 6 10 -2.8416 0.5217
4 6 11 2.9011 -5.6515
4 6 12 -0.4845 -0.4904
4 6 13 0.2967 3.4112
4 6 14 1.5174 -6.4831
4 6 15 -0.8488 2.1828
4 6 16 5.5509 -1.0976
4 6 17 1.3907 1.5893
4 6 18 -1.8300 -0.7745
4 7 0 8.7901 -0.0000
4 7 1 12.5990 -7.1611
4 7 2 7.4071 1.0340
4 7 3 4.3802 -8.8764
4 7 4 -3.5613 -3.5812
4 7 5 2.6920 0.1293
4 7 6 -4.0414 -2.9531
4 7 7 4.1825 -4.9299
4 7 8 1.5931 -0.6338
4 7 9 -4.7388 -2.4190
4 7 10 5.5815 0.9399
4 7 11 -0.7831 0.3189
4 7 12 0.2804 -0.9325
4 7 13 1.1569 1.3851
4 7 14 -0.7902 -2.5102
4 7 15 -3.5484 2.3949
4 7 16 -2.0437 1.1651
4 7 17 0.8203 -3.3561
4 8 0 13.0907 -0.0000
4 8 1 -5.0233 -2.9594
4 8 2 1.7271 -2.8426
4 8 3 2.9225 -8.2364
4 8 4 -2.0883 -0.2614
4 8 5 -2.2520 2.1459
4 8 6 4.4983 -6.3983
4 8 7 5.2830 6.5012
4 8 8 -2.6130 -5.8473
4 8 9 2.4286 1.6331
4 8 10 0.5325 3.3437
4 8 11 1.0001 -2.8358
4 8 12 -1.4994 0.3660
4 8 13 0.3690 3.2148
4 8 14 1.1436 -2.8474
4 8 15 -1.0551 2.3647
4 8 16 4.9034 3.7816
4 8 17 -0.5206 1.5916
4 9 0 8.9677 -0.0000
4 9 1 7.0676 -0.4031
4 9 2 1.2906 -3.0541
4 9 3 3.7103 -6.2342
4 9 4 -5.1635 -0.1905
4 9 5 2.9157 -0.4566
4 9 6 -1.4300 -1.6983
4 9 7 0.2484 -2.8849
4 9 8 2.2817 -0.6674
4 9 9 -2.4787 1.9580
4 9 10 0.1414 -2.9011
4 9 11 1.0237 -0.2386
4 9 12 0.0073 2.6133
4 9 13 0.0784 -1.6551
4 9 14 -2.2530 0.3133
4 9 15 -2.5255 1.1398
4 9 16 -2.3845 -0.5026
4 10 0 1.6437 -0.0000
4 10 1 -1.6486 -5.6387
4 10 2 6.7978 2.5972
4 10 3 -4.6816 -6.1336
4 10 4 -2.4675 3.5739
4 10 5 -2.8539 3.2192
4 10 6 2.5985 -2.9083
4 10 7 1.4532 2.8669
4 10 8 -4.3778 -0.8300
4 10 9 1.0645 -0.0066
4 10 10 2.3277 2.7855
4 10 11 -4.1628 -3.0386
4 10 12 -2.5511 -0.4079
4 10 13 0.1336 0.4760
4 10 14 -1.6348 -0.2115
4 10 15 -0.5397 1.4790
4 10 16 1.7581 3.1131
4 11 0 5.1784 -0.0000
4 11 1 4.4928 1.7944
4 11 2 -1.0766 -2.9056
4 11 3 0.7715 -2.8941
4 11 4 -2.3278 1.4121
4 11 5 0.5299 1.7127
4 11 6 -0.4159 -0.5331
4 11 7 -0.2075 -1.1424
4 11 8 -0.7853 -0.5220
4 11 9 -1.9712 4.3247
4 11 10 -0.9844 -1.1468
4 11 11 0.9005 -0.4740
4 11 12 -1.2410 3.5492
4 11 13 -1.5994 -0.9871
4 11 14 -3.3992 -0.3490
4 11 15 0.2384 -0.1478
4 12 0 3.5581 -0.0000
4 12 1 -1.8421 -2.8432
4 12 2 3.7656 3.3469
4 12 3 -3.0297 -2.3046
4 12 4 -1.3537 6.5375
4 12 5 -4.1311 -1.5355
4 12 6 0.2146 0.9815
4 12 7 -0.1166 0.4727
4 12 8 -3.8885 -1.8675
4 12 9 -4.5976 0.5811
4 12 10 1.7206 0.5902
4 12 11 -3.6135 -4.5328
4 12 12 -5.8170 -2.6234
4 12 13 -0.8827 -2.7804
4 12 14 0.6547 1.9570
4 13 0 2.0111 -0.0000
4 13 1 1.8106 -2.1387
4 13 2 -1.5511 -0.0291
4 13 3 -0.1363 0.1382
4 13 4 0.8493 -0.9487
4 13 5 0.2100 -1.9388
4 13 6 0.0733 1.0603
4 13 7 -0.7135 -0.8369
4 13 8 0.7029 -1.1842
4 13 9 -1.1185 1.6796
4 13 10 1.9561 2.1155
4 13 11 0.5764 0.8792
4 13 12 0.4911 -0.7413
4 13 13 -2.2855 2.1337
4 14 0 1.1709 0.0000
4 14 1 -1.0240 -0.6380
4 14 2 0.1383 4.5445
4 14 3 -1.7501 -2.7341
4 14 4 -0.0132 5.0871
4 14 5 -3.1813 -1.3434
4 14 6 -1.8034 -3.9086
4 14 7 -2.8698 -0.3309
4 14 8 -2.4919 -0.6974
4 14 9 -2.4682 0.1876
4 14 10 -1.7190 -1.6280
4 14 11 -1.2456 -4.2775
4 14 12 -3.0746 -0.5813
4 15 0 -1.8446 0.0000
4 15 1 0.4925 1.1144
4 15 2 0.8717 -1.0862
4 15 3 -1.7734 -0.1250
4 15 4 -0.1113 0.4154
4 15 5 2.0352 -4.4741
4 15 6 2.1364 -0.5571
4 15 7 -4.6970 -4.0081
4 15 8 2.7673 1.7105
4 15 9 1.3720 -1.5995
4 15 10 2.7471 -0.3473
4 15 11 -0.4440 2.3264
4 16 0 -4.2218 0.0000
4 16 1 0.2755 1.7288
4 16 2 0.0045 0.8690
4 16 3 -3.1459 -1.3074
4 16 4 -0.2355 3.6091
4 16 5 -0.8286 -0.8644
4 16 6 -0.2786 -5.1272
4 16 7 -4.2115 0.0445
4 16 8 -2.1028 0.7380
4 16 9 1.1545 -0.7800
4 17 0 -1.2688 0.0000
4 17 1 1.9795 2.3722
4 17 2 0.3078 -0.8782
4 17 3 -3.6056 -0.0111
4 17 4 2.2636 1.6482
4 17 5 -0.1881 -2.2039
4 17 6 0.5134 -0.4771
4 17 7 -2.2207 -3.9346
4 18 0 -1.9853 0.0000
4 18 1 -0.2681 0.5960
4 18 2 -0.7488 -1.1863
4 18 3 -1.0028 0.4591
4 18 4 -0.8291 1.4939
5 0 1 0.0000 -5.6413
5 0 2 0.0000 -2.7078
5 0 3 -0.0000 5.0844
5 0 4 0.0000 0.0608
5 0 5 -0.0000 -6.6560
5 0 6 -0.0000 -3.2658
5 0 7 0.0000 -8.3102
5 0 8 -0.0000 -2.8952
5 0 9 0.0000 -0.0607
5 0 10 0.0000 -4.0413
5 0 11 0.0000 1.4542
5 0 12 -0.0000 -2.9796
5 0 13 -0.0000 -0.3266
5 0 14 0.0000 1.7717
5 0 15 -0.0000 -3.6751
5 0 16 -0.0000 1.5935
5 0 17 0.0000 2.2763
5 0 18 -0.0000 -3.8957
5 1 0 -2.8961 0.0000
5 1 1 7.9203 -6.1515
5 1 2 -13.1894 1.1934
5 1 3 -11.4690 0.0812
5 1 4 17.0055 -7.7684
5 1 5 0.7758 5.3209
5 1 6 1.6775 3.8370
5 1 7 0.4434 -3.5630
5 1 8 4.2639 0.1034
5 1 9 -1.0882 3.6349
5 1 10 -4.3970 -1.6923
5 1 11 3.3837 -1.7356
5 1 12 -1.4511 2.2321
5 1 13 -5.2225 -1.6853
5 1 14 1.6200 -0.2854
5 1 15 0.5556 1.7336
5 1 16 -5.2215 -2.0214
5 1 17 0.4481 -0.1687
5 1 18 1.0182 1.5073
5 2 0 12.5777 -0.0000
5 2 1 2.4153 -4.9489
5 2 2 -5.5375 -3.5339
5 2 3 10.9740 5.1692
5 2 4 -2.3422 0.5486
5 2 5 -7.5626 -6.0361
5 2 6 9.0130 -0.7322
5 2 7 5.5032 -9.4453
5 2 8 -4.4716 -4.5570
5 2 9 2.8238 1.2813
5 2 10 3.6491 -5.1072
5 2 11 -2.6789 1.6663
5 2 12 -0.1840 -0.8016
5 2 13 4.6458 -0.7290
5 2 14 -4.2925 2.1274
5 2 15 3.0660 -2.0294
5 2 16 1.9550 1.9825
5 2 17 -3.1909 2.2325
5 2 18 -0.0832 -2.5570
5 3 0 -1.2835 -0.0000
5 3 1 5.2725 -14.7670
5 3 2 -10.1150 3.6037
5 3 3 -11.7085 0.6223
5 3 4 8.9800 -15.4485
5 3 5 -2.0123 10.5306
5 3 6 0.3382 5.5716
5 3 7 0.9669 -5.7230
5 3 8 -0.6058 0.2955
5 3 9 -0.1875 5.0239
5 3 10 -4.6937 -4.3167
5 3 11 0.9186 -3.6473
5 3 12 1.6577 4.6084
5 3 13 -4.1799 -5.1501
5 3 14 1.2850 0.3783
5 3 15 2.2504 0.6063
5 3 16 -2.1299 -2.8560
5 3 17 -0.4483 -0.3704
5 3 18 2.3951 1.5396
5 4 0 17.9809 -0.0000
5 4 1 5.1786 -4.8635
5 4 2 -4.5874 -1.9554
5 4 3 11.2510 1.7884
5 4 4 -1.1652 -0.8714
5 4 5 -8.6017 -0.3148
5 4 6 6.7874 0.2643
5 4 7 4.8597 -11.0808
5 4 8 -3.4966 0.2250
5 4 9 0.4226 0.4502
5 4 10 3.8279 -7.3022
5 4 11 -4.0585 5.6553
5 4 12 -0.8080 -0.2975
5 4 13 4.2998 -2.6664
5 4 14 -5.0056 4.7410
5 4 15 2.5429 -0.6233
5 4 16 -1.3429 0.7342
5 4 17 -2.0233 2.0199
5 4 18 -0.6583 -0.9174
5 5 0 4.5700 -0.0000
5 5 1 2.4919 -8.6292
5 5 2 -5.0329 -1.7824
5 5 3 -3.8938 1.4680
5 5 4 1.6886 -11.2578
5 5 5 -3.8027 5.1676
5 5 6 2.6488 4.3850
5 5 7 -1.5690 -5.8925
5 5 8 -3.1110 -1.4091
5 5 9 2.6627 2.3041
5 5 10 -6.4495 -2.3178
5 5 11 -0.6645 -5.4257
5 5 12 4.9628 4.1248
5 5 13 -4.7027 -4.0360
5 5 14 0.0354 0.9020
5 5 15 5.5089 -2.4208
5 5 16 1.1138 -0.9507
5 5 17 -0.8404 1.0675
5 5 18 2.0480 -0.1298
5 6 0 11.1713 -0.0000
5 6 1 8.9011 -5.7407
5 6 2 2.6816 -1.6059
5 6 3 3.8833 1.2050
5 6 4 0.8115 -5.1971
5 6 5 -4.6043 0.1903
5 6 6 3.1464 1.9699
5 6 7 2.1728 -8.7405
5 6 8 -0.0959 3.5018
5 6 9 -1.7832 0.8203
5 6 10 1.9887 -6.3588
5 6 11 0.1521 5.1626
5 6 12 -2.5422 -0.1741
5 6 13 2.8911 -3.4328
5 6 14 -2.7366 3.0043
5 6 15 -1.0052 2.5689
5 6 16 -2.2340 -1.3019
5 6 17 -1.0356 -0.8177
5 7 0 1.7365 -0.0000
5 7 1 4.4860 -1.6590
5 7 2 -0.8257 -5.4237
5 7 3 -0.0537 -1.7915
5 7 4 2.3527 -5.0981
5 7 5 -3.4565 1.7429
5 7 6 0.6981 -1.0102
5 7 7 0.4141 -5.5449
5 7 8 -2.0311 1.5426
5 7 9 1.6241 -3.1427
5 7 10 -0.9730 1.6974
5 7 11 -1.5560 -2.2526
5 7 12 4.5354 0.6920
5 7 13 -1.5953 0.9867
5 7 14 -2.1418 -0.1928
5 7 15 4.9064 -0.5032
5 7 16 4.2283 1.5754
5 7 17 -0.9465 1.0984
5 8 0 7.6659 -0.0000
5 8 1 6.7508 -1.5856
5 8 2 4.0165 -4.3910
5 8 3 1.7221 -0.1479
5 8 4 -2.7796 -2.9960
5 8 5 2.0808 -2.9894
5 8 6 1.3426 -0.1433
5 8 7 -2.8482 -2.9373
5 8 8 4.9848 1.6322
5 8 9 -1.2223 1.0568
5 8 10 -2.9499 -4.0760
5 8 11 4.9525 2.2643
5 8 12 -2.4225 0.8219
5 8 13 0.5067 -1.7632
5 8 14 0.2501 -0.3330
5 8 15 -4.4644 5.4818
5 8 16 0.4283 -1.4569
5 9 0 -2.7421 0.0000
5 9 1 4.5732 0.1767
5 9 2 0.3527 -4.7000
5 9 3 0.8836 -2.2456
5 9 4 -2.2814 -1.7004
5 9 5 0.4590 2.8809
5 9 6 -1.6730 -4.7038
5 9 7 -0.4122 -2.1827
5 9 8 0.1857 4.0596
5 9 9 1.3784 -4.7997
5 9 10 1.0031 2.1575
5 9 11 -1.0147 0.5098
5 9 12 1.9812 -2.2890
5 9 13 -0.1287 2.4263
5 9 14 -2.6249 -0.6210
5 9 15 2.3252 1.0265
5 9 16 2.8163 1.8485
5 10 0 2.2764 -0.0000
5 10 1 4.5634 -2.5697
5 10 2 2.0589 -0.5000
5 10 3 0.2578 -2.2490
5 10 4 -4.7597 -0.4427
5 10 5 3.4359 0.0229
5 10 6 0.8210 -3.0990
5 10 7 -5.6168 0.5478
5 10 8 4.0413 2.0856
5 10 9 -1.4048 -0.4937
5 10 10 -3.4376 -0.1905
5 10 11 1.8168 0.5027
5 10 12 -1.0091 1.0660
5 10 13 -1.3191 2.4426
5 10 14 -0.7272 -3.0899
5 10 15 -3.1587 4.6102
5 11 0 -2.2177 0.0000
5 11 1 3.7027 3.2865
5 11 2 -0.8823 -3.5874
5 11 3 2.3469 1.5733
5 11 4 -5.8068 0.0945
5 11 5 1.4670 5.6150
5 11 6 -2.0920 -3.6219
5 11 7 -1.5142 -1.2182
5 11 8 -2.0905 4.0033
5 11 9 0.0023 -1.1113
5 11 10 -1.5521 -1.4977
5 11 11 -0.0245 -0.8852
5 11 12 -5.9915 -1.2812
5 11 13 1.0107 -1.8465
5 11 14 -1.2366 0.1562
5 12 0 1.5168 -0.0000
5 12 1 2.2052 -1.5931
5 12 2 1.2232 -0.5576
5 12 3 0.2817 -1.0923
5 12 4 -2.8095 0.1201
5 12 5 2.4271 -0.2056
5 12 6 0.9126 -1.0032
5 12 7 -3.8812 1.0121
5 12 8 1.4528 1.5135
5 12 9 -1.9526 -0.1040
5 12 10 0.7613 3.8017
5 12 11 -1.5772 -1.6899
5 12 12 -0.2761 0.2695
5 12 13 -0.5926 4.5742
5 12 14 -2.3551 -3.7883
5 13 0 -2.6312 0.0000
5 13 1 3.2121 2.4428
5 13 2 -1.2013 0.0792
5 13 3 1.0756 3.4822
5 13 4 -2.4713 0.7642
5 13 5 -1.3329 3.6183
5 13 6 -3.6812 -1.8374
5 13 7 -0.4559 -0.7551
5 13 8 -5.1115 0.6051
5 13 9 -1.7498 1.7551
5 13 10 -3.3412 -2.1296
5 13 11 0.3660 -2.8506
5 13 12 -6.8043 -0.6695
5 13 13 -0.5792 -1.2338
5 14 0 3.6146 -0.0000
5 14 1 -0.4671 -1.1100
5 14 2 1.2889 0.5332
5 14 3 2.1173 -0.1427
5 14 4 -2.6963 -3.1393
5 14 5 3.5728 -1.5605
5 14 6 -0.4113 -0.2563
5 14 7 -1.2899 -0.2849
5 14 8 1.1826 -0.4302
5 14 9 -0.4117 0.0554
5 14 10 2.6243 2.5014
5 14 11 -0.2484 -0.3891
5 15 0 -1.6717 0.0000
5 15 1 -1.2486 1.3313
5 15 2 -0.8090 2.4513
5 15 3 1.8603 -0.0486
5 15 4 -3.0504 1.0164
5 15 5 -2.1389 1.5528
5 15 6 -2.7965 -3.0432
5 15 7 -1.5042 -1.2786
5 15 8 -4.1797 1.0946
5 15 9 -0.3356 0.8491
5 15 10 -1.0838 -2.6587
5 16 0 2.3879 0.0000
5 16 1 -0.3728 -0.2242
5 16 2 0.4827 2.9262
5 16 3 2.2206 -1.3910
5 16 4 -4.4619 -3.3733
5 16 5 3.4875 0.2299
5 16 6 -1.1910 -2.1221
5 16 7 -1.8636 -0.7518
5 16 8 0.6788 -0.6334
5 17 0 -0.8732 0.0000
5 17 1 -2.7076 0.3070
5 17 2 -1.2199 0.8094
5 17 3 0.8566 -0.7672
5 17 4 -1.8119 0.9875
5 17 5 -0.4555 -0.4377
5 17 6 -1.8277 -1.0859
5 18 0 1.4030 -0.0000
5 18 1 1.4383 -1.3862
6 0 0 -1.0724 -0.0000
6 0 1 -4.0309 0.0000
6 0 2 -0.0108 -0.0000
6 0 3 -1.6180 -0.0000
6 0 4 3.9416 -0.0000
6 0 5 10.1608 0.0000
6 0 6 -4.7011 0.0000
6 0 7 0.8565 -0.0000
6 0 8 -3.4220 -0.0000
6 0 9 -2.0334 0.0000
6 0 10 0.4267 0.0000
6 0 11 -3.6059 -0.0000
6 0 12 -0.7936 0.0000
6 0 13 -5.3844 -0.0000
6 0 14 -0.0249 -0.0000
6 0 15 -0.5812 -0.0000
6 0 16 -3.0109 0.0000
6 0 17 2.3221 -0.0000
6 0 18 -0.3390 0.0000
6 1 0 4.6862 -0.0000
6 1 1 -0.0679 12.1139
6 1 2 0.2625 -5.9754
6 1 3 0.3957 -0.0320
6 1 4 3.8325 9.3400
6 1 5 -0.3198 -7.7536
6 1 6 3.0761 -6.9074
6 1 7 1.2816 -3.5162
6 1 8 0.0480 -4.6855
6 1 9 1.9249 1.6613
6 1 10 1.1329 -3.5911
6 1 11 -0.6555 -1.7115
6 1 12 0.4278 -1.8802
6 1 13 0.2327 -0.1117
6 1 14 1.6654 -0.7009
6 1 15 -0.8188 1.5073
6 1 16 0.6134 0.8523
6 1 17 0.7542 1.3847
6 1 18 -0.5695 -2.2308
6 2 0 -2.6816 -0.0000
6 2 1 -0.8472 -5.5688
6 2 2 -2.8820 1.7672
6 2 3 -0.8387 -0.5631
6 2 4 3.3423 3.9189
6 2 5 4.5753 -3.3878
6 2 6 -3.4979 5.3351
6 2 7 3.0298 -1.4408
6 2 8 -5.3058 1.1061
6 2 9 -2.5010 2.9448
6 2 10 1.8236 -2.6985
6 2 11 -2.6884 -1.4211
6 2 12 -1.2432 0.3010
6 2 13 -2.4890 0.8226
6 2 14 0.3056 -2.4050
6 2 15 -0.1257 -0.2147
6 2 16 -1.4717 1.3267
6 2 17 1.6765 -1.1738
6 2 18 0.6505 0.8704
6 3 0 10.4683 -0.0000
6 3 1 0.2785 6.9759
6 3 2 -0.5534 -4.3138
6 3 3 -0.1185 2.9003
6 3 4 8.0931 3.4297
6 3 5 -1.3046 -3.9130
6 3 6 3.6555 -3.1580
6 3 7 4.3458 -4.8231
6 3 8 -0.6390 -6.2278
6 3 9 2.3377 2.2282
6 3 10 2.1823 -3.0872
6 3 11 -2.6330 -2.2591
6 3 12 0.7323 0.0580
6 3 13 1.8430 1.4133
6 3 14 0.4310 -2.2816
6 3 15 -1.6405 3.2462
6 3 16 1.8968 1.2313
6 3 17 -0.4367 1.3124
6 3 18 -0.3892 -0.4799
6 4 0 1.7903 -0.0000
6 4 1 1.7438 -6.0233
6 4 2 -7.8782 2.1776
6 4 3 5.0111 -0.8995
6 4 4 0.9494 5.8347
6 4 5 -3.5581 -4.8669
6 4 6 -1.4480 5.9034
6 4 7 2.7329 -2.2503
6 4 8 -5.9825 -2.3032
6 4 9 -3.9640 3.1015
6 4 10 1.8308 -4.0198
6 4 11 -2.0697 -2.1116
6 4 12 -1.6759 1.4866
6 4 13 0.7556 -0.1579
6 4 14 1.0385 -2.6457
6 4 15 -0.3477 0.8381
6 4 16 1.0317 -0.4610
6 4 17 2.2948 0.2354
6 5 0 10.4286 -0.0000
6 5 1 1.4142 -2.2014
6 5 2 0.2525 0.0401
6 5 3 0.2812 5.7199
6 5 4 4.7185 -3.3633
6 5 5 -1.5811 -0.4728
6 5 6 2.2926 -0.2548
6 5 7 4.4880 -1.8430
6 5 8 -1.8787 -5.3352
6 5 9 1.5246 2.5867
6 5 10 0.1216 -1.3453
6 5 11 -2.3086 -3.2016
6 5 12 0.6609 1.9133
6 5 13 0.4408 0.6827
6 5 14 -1.1551 -2.8271
6 5 15 -0.0913 2.4323
6 5 16 -1.1826 2.2959
6 5 17 -1.4064 -0.7330
6 6 0 5.6459 -0.0000
6 6 1 3.2363 -3.9019
6 6 2 -6.9637 0.6208
6 6 3 7.4332 -1.2968
6 6 4 3.5457 2.4773
6 6 5 -7.8522 -2.9763
6 6 6 -1.2872 1.7010
6 6 7 2.4751 -3.1024
6 6 8 -5.5199 -3.1309
6 6 9 -5.5437 0.9790
6 6 10 2.6477 -2.1941
6 6 11 -1.8959 -0.5396
6 6 12 -2.3141 0.7595
6 6 13 1.9462 0.8729
6 6 14 -0.0337 0.9201
6 6 15 0.2994 -1.2904
6 6 16 2.2122 -0.6917
6 6 17 1.8393 1.9938
6 7 0 8.7786 -0.0000
6 7 1 2.8918 -3.1627
6 7 2 1.1231 -1.3358
6 7 3 -0.5916 5.5015
6 7 4 3.6782 -3.9170
6 7 5 -1.1827 -1.5384
6 7 6 1.0713 0.7424
6 7 7 2.3779 0.0935
6 7 8 -0.2136 -2.2447
6 7 9 1.1987 1.8170
6 7 10 -1.4439 -0.1949
6 7 11 -0.4411 -2.7667
6 7 12 0.7495 2.4806
6 7 13 -0.8445 -1.8734
6 7 14 -0.5522 -0.1409
6 7 15 0.7155 2.4751
6 7 16 -2.4386 0.7792
6 8 0 4.3976 -0.0000
6 8 1 2.8042 -0.4530
6 8 2 0.1058 -5.2544
6 8 3 3.3718 -1.1729
6 8 4 3.4752 0.9474
6 8 5 -4.0256 -3.5221
6 8 6 -0.9061 -3.0537
6 8 7 0.6226 -1.3226
6 8 8 -1.5466 -0.7369
6 8 9 -1.8977 -0.3267
6 8 10 0.7553 -0.8150
6 8 11 1.4658 0.5938
6 8 12 0.0363 0.7448
6 8 13 0.0903 0.8653
6 8 14 -1.1421 1.8758
6 8 15 1.9409 -1.8663
6 8 16 2.3497 0.7938
6 9 0 3.1961 -0.0000
6 9 1 2.2913 -1.6546
6 9 2 2.1233 -2.5125
6 9 3 -5.5453 1.2035
6 9 4 2.6089 -0.1130
6 9 5 0.5865 -1.9617
6 9 6 -0.2073 -2.4028
6 9 7 -0.8136 2.0048
6 9 8 -0.1218 0.6326
6 9 9 2.6187 -2.6391
6 9 10 -2.0418 0.8714
6 9 11 -1.9436 0.9927
6 9 12 2.9827 0.0292
6 9 13 -1.3961 -1.5617
6 9 14 -0.4360 3.0784
6 9 15 0.9184 2.1354
6 10 0 3.6408 -0.0000
6 10 1 1.5089 0.3319
6 10 2 3.7066 -5.3463
6 10 3 0.2027 -1.7173
6 10 4 0.1182 2.0397
6 10 5 0.6405 -1.1688
6 10 6 -0.9089 -4.1837
6 10 7 -0.9831 -0.9666
6 10 8 2.8024 2.4000
6 10 9 -0.9698 0.4245
6 10 10 -0.8240 -3.1561
6 10 11 2.2127 1.7192
6 10 12 -0.1069 -0.4541
6 10 13 -2.5033 -1.3316
6 10 14 0.5408 1.5605
6 10 15 0.3961 -1.5388
6 11 0 2.1766 -0.0000
6 11 1 0.6780 -1.2226
6 11 2 -0.9122 -2.8227
6 11 3 -4.6393 -0.9502
6 11 4 0.6019 0.4190
6 11 5 0.8143 0.2529
6 11 6 -0.4286 -2.9974
6 11 7 -0.4712 2.7801
6 11 8 -2.7097 1.4130
6 11 9 3.7297 -2.3770
6 11 10 -2.6605 0.9112
6 11 11 -2.4644 0.8684
6 11 12 2.8862 0.6799
6 11 13 -1.5288 -0.3173
6 11 14 -0.6998 1.7008
6 12 0 2.8949 -0.0000
6 12 1 1.4199 -0.5075
6 12 2 2.7248 -2.1865
6 12 3 0.1182 1.3082
6 12 4 -1.9390 3.9109
6 12 5 -0.3691 0.1156
6 12 6 1.1350 -1.5082
6 12 7 -3.6265 0.1091
6 12 8 1.5933 2.1147
6 12 9 -2.4305 0.5542
6 12 10 0.0360 -1.4406
6 12 11 -3.2788 -0.3305
6 12 12 -1.7325 -1.2837
6 12 13 -2.0109 0.2793
6 13 0 0.1545 -0.0000
6 13 1 3.7940 -1.5378
6 13 2 -1.2716 -2.3184
6 13 3 -3.9815 -0.4366
6 13 4 2.9671 -2.0677
6 13 5 1.5091 1.1955
6 13 6 -1.6573 -0.9354
6 13 7 1.6249 1.7177
6 13 8 -1.9710 0.8750
6 13 9 2.4092 0.3332
6 13 10 -2.3147 0.0202
6 13 11 0.9909 -0.7948
6 13 12 -0.8495 2.1952
6 14 0 1.2490 0.0000
6 14 1 0.3738 1.3730
6 14 2 1.2602 -1.7513
6 14 3 -0.3748 2.7897
6 14 4 -1.0712 4.0407
6 14 5 -3.1583 -0.5842
6 14 6 0.3707 -0.9792
6 14 7 -3.0494 0.8653
6 14 8 -0.3243 1.5144
6 14 9 -2.8805 -1.3193
6 14 10 1.2259 1.6864
6 14 11 -3.6958 -1.1585
6 15 0 0.4251 -0.0000
6 15 1 2.8346 0.6840
6 15 2 1.1588 -1.1299
6 15 3 -2.5763 -1.0520
6 15 4 2.1954 -2.3741
6 15 5 -0.1041 0.2548
6 15 6 -0.6598 0.3028
6 15 7 -0.0850 0.9183
6 15 8 -0.3139 -0.6347
6 15 9 1.5331 0.6979
6 16 0 -0.9290 0.0000
6 16 1 -1.6995 1.5132
6 16 2 1.4035 0.6078
6 16 3 -0.3521 -0.3148
6 16 4 -2.1048 0.3547
6 16 5 -2.5578 1.3182
6 16 6 0.5624 -1.9573
6 16 7 -2.3579 0.3653
6 17 0 1.1523 -0.0000
6 17 1 -0.4646 0.6918
6 17 2 2.7310 0.7208
6 17 3 -1.3983 -1.2130
6 17 4 -0.7894 -1.8464
6 17 5 -1.6983 1.3913
7 0 1 -0.0000 -1.0454
7 0 2 -0.0000 6.6661
7 0 3 0.0000 7.0146
7 0 4 -0.0000 -9.2262
7 0 5 0.0000 1.2938
7 0 6 0.0000 -4.1725
7 0 7 -0.0000 -4.3140
7 0 8 0.0000 -1.8157
7 0 9 0.0000 -0.4295
7 0 10 -0.0000 2.9144
7 0 11 0.0000 -5.1323
7 0 12 -0.0000 3.3802
7 0 13 0.0000 -2.0082
7 0 14 0.0000 -2.4905
7 0 15 0.0000 2.8509
7 0 16 0.0000 5.8476
7 0 17 -0.0000 -5.3374
7 1 0 3.1156 -0.0000
7 1 1 -5.8230 0.0560
7 1 2 0.3847 1.0379
7 1 3 6.6310 1.4403
7 1 4 5.4486 -0.5829
7 1 5 0.3236 3.5780
7 1 6 -4.8688 -1.0679
7 1 7 0.2170 0.9307
7 1 8 -3.1695 1.8475
7 1 9 -6.6310 0.5503
7 1 10 -0.3605 1.2126
7 1 11 -0.5347 -1.2106
7 1 12 -4.4490 -0.0990
7 1 13 0.6179 -0.5069
7 1 14 -1.5254 0.6245
7 1 15 -3.5120 0.2891
7 1 16 4.0244 -0.0437
7 1 17 0.1860 0.0051
7 2 0 -0.1667 -0.0000
7 2 1 -0.3017 0.7756
7 2 2 -0.6340 4.3624
7 2 3 3.8322 4.5196
7 2 4 -0.2101 -5.3543
7 2 5 5.5825 -0.1755
7 2 6 2.2535 -5.3353
7 2 7 0.2516 -4.3297
7 2 8 1.6284 -1.9574
7 2 9 -0.2201 -1.3609
7 2 10 0.5403 2.1256
7 2 11 1.1279 -4.6254
7 2 12 0.2865 1.5829
7 2 13 -0.3030 0.3131
7 2 14 -0.8334 -1.4480
7 2 15 2.3814 -0.9344
7 2 16 1.1936 7.3115
7 2 17 0.6823 -3.2773
7 3 0 2.4499 0.0000
7 3 1 -4.2132 2.4102
7 3 2 5.4193 0.3358
7 3 3 0.7631 3.7213
7 3 4 4.6871 1.0332
7 3 5 2.7775 5.5921
7 3 6 -4.6623 -1.8726
[truncated: 32,811 more chars]
